# Supplementary material for: The effect of Rbfox2 modulation on retinal transcriptome and visual function
Source: Sci Rep. 2020 Nov 12;10:19683. doi: 10.1038/s41598-020-76879-5 (PMC7665016; doi:10.1038/s41598-020-76879-5)
Supplement: Supplementary file 1 — Supplementary Table S1. [file 41598_2020_76879_MOESM1_ESM.xlsx]

## Sheet: Sheet1
THE EFFECT OF RBFOX2 MODULATION ON RETINAL TRANSCRIPTOME AND VISUAL FUNCTION
Lei Gu, Riki Kawaguchi, Joseph Caprioli, Natik Piri

## Sheet: Table S1. Complete_geneList_Edg
	gene	ensembl_transcript_id	external_gene_name	entrezgene	chromosome_name	description	Rank	logFC_KO_vs_WT	logFC_WT_vs_KO	PValue_KO_vs_WT	PValue_WT_vs_KO	FDR_KO_vs_WT	FDR_WT_vs_KO	M893_vs_WT	M901_vs_WT	M902_vs_WT	M909_vs_WT	M833_vs_KO	M894_vs_KO	M896_vs_KO	M898_vs_KO	M833_normlizedCount	M893_normlizedCount	M894_normlizedCount	M896_normlizedCount	M898_normlizedCount	M901_normlizedCount	M902_normlizedCount	M909_normlizedCount	M833	M893	M894	M896	M898	M901	M902	M909
ENSMUST00000032471	ENSMUST00000032471	ENSMUST00000032471	Rho	212541	6	rhodopsin [Source:MGI Symbol;Acc:MGI:97914]	1	0.0306124	-0.0306124	0.676181	0.676181	0.999198	0.999198	-0.0334212	0.0527587	0.0736542	0.0272343	-0.00545512	-0.0884952	-0.0459746	0.0152894	6.91592e+06	6.64074e+06	6.52909e+06	6.72438e+06	7.01608e+06	7.04951e+06	7.15235e+06	6.92589e+06	7962959	6313764	6319089	6948684	6612526	7266049	6329330	7358780
ENSMUST00000010205	ENSMUST00000010205	ENSMUST00000010205	Gnat1	14685	9	guanine nucleotide binding protein, alpha transducing 1 [Source:MGI Symbol;Acc:MGI:95778]	2	0.185874	-0.185874	0.015327	0.015327	0.538296	0.538296	0.141254	0.301422	0.170949	0.123007	-0.113682	-0.200605	-0.25171	-0.180898	2.66659e+06	2.79735e+06	2.51067e+06	2.42329e+06	2.5452e+06	3.1258e+06	2.85552e+06	2.76219e+06	3070300	2659613	2429919	2504125	2398805	3221817	2526935	2934835
ENSMUST00000035695	ENSMUST00000035695	ENSMUST00000035695	Rbp3	19661	14	retinol binding protein 3, interstitial [Source:MGI Symbol;Acc:MGI:97878]	3	-0.0601575	0.0601575	0.429026	0.429026	0.999198	0.999198	-0.130261	-0.0108662	-0.140914	0.0335521	0.0806382	0.000289125	0.0627644	0.0951392	1.55633e+06	1.40192e+06	1.47202e+06	1.53716e+06	1.57205e+06	1.52288e+06	1.39161e+06	1.57049e+06	1791947	1332893	1424673	1588438	1481626	1569654	1231473	1668654
ENSMUST00000182010	ENSMUST00000182010	ENSMUST00000182010	Yam1	NA	17	YY1 associated myogenesis RNA 1 [Source:MGI Symbol;Acc:MGI:5504039]	4	0.149762	-0.149762	0.471092	0.471092	0.999198	0.999198	0.238985	-0.0937578	0.147808	0.277893	0.528239	-0.519211	-0.105048	-0.899965	1.17309e+06	865312	567565	756295	435910	687079	812317	888965	1350685	822706	549310	781522	410837	708184	718843	944529
ENSMUST00000024773	ENSMUST00000024773	ENSMUST00000024773	Prph2	19133	17	peripherin 2 [Source:MGI Symbol;Acc:MGI:102791]	5	0.108753	-0.108753	0.145575	0.145575	0.948048	0.948048	0.0590479	0.199786	0.142076	0.0277011	-0.104704	-0.149996	-0.124289	-0.0576148	575712	598083	557919	567949	594813	659368	633513	585228	662872	568635	539974	586894	560600	679622	560614	621807
ENSMUST00000032185	ENSMUST00000032185	ENSMUST00000032185	Slc6a6	21366	6	solute carrier family 6 (neurotransmitter transporter, taurine), member 6 [Source:MGI Symbol;Acc:MGI:98488]	6	-0.217166	0.217166	0.00986122	0.00986122	0.463611	0.463611	-0.202835	-0.317031	-0.320851	-0.0456546	0.142297	0.169079	0.232739	0.318153	508244	465106	517767	541126	574130	429710	428573	518642	585190	442205	501114	559176	541107	442909	379257	551059
ENSMUST00000165062	ENSMUST00000165062	ENSMUST00000165062	Pdc	20028	1	phosducin [Source:MGI Symbol;Acc:MGI:98090]	7	-0.141296	0.141296	0.162393	0.162393	0.961788	0.961788	-0.372683	-0.172073	-0.202721	0.134868	0.133769	0.000168723	0.213127	0.208035	504238	391483	459640	532751	530874	449886	440429	556546	580577	372207	444856	550522	500339	463705	389749	591332
ENSMUST00000086199	ENSMUST00000086199	ENSMUST00000086199	Glul	14645	1	glutamate-ammonia ligase (glutamine synthetase) [Source:MGI Symbol;Acc:MGI:95739]	8	-0.181875	0.181875	0.0172413	0.0172413	0.563453	0.563453	-0.197626	-0.166481	-0.208994	-0.155077	0.0872852	0.104521	0.240043	0.285578	469345	436994	474986	521768	538499	446531	433564	450075	540402	415478	459709	539172	507525	460247	383674	478206
ENSMUST00000085374	ENSMUST00000085374	ENSMUST00000085374	Slc17a7	72961	7	solute carrier family 17 (sodium-dependent inorganic phosphate cotransporter), member 7 [Source:MGI Symbol;Acc:MGI:1920211]	9	-0.00536597	0.00536597	0.941168	0.941168	0.999198	0.999198	-0.0143544	0.0111407	0.0117241	-0.030408	0.0827099	-0.0790926	0.0077485	0.00555389	495138	464646	442608	470068	469354	472930	473121	459504	570100	441768	428372	485748	442357	487457	418679	488225
ENSMUST00000096242	ENSMUST00000096242	ENSMUST00000096242	Rom1	19881	19	rod outer segment membrane protein 1 [Source:MGI Symbol;Acc:MGI:97998]	10	0.079053	-0.079053	0.262634	0.262634	0.999198	0.999198	0.033809	0.0825167	0.11336	0.0853948	-0.0670336	-0.101436	-0.0979794	-0.0503967	440478	447181	430098	431130	445587	462536	472531	463460	507164	425163	416265	445511	419957	476744	418157	492428
ENSMUST00000033827	ENSMUST00000033827	ENSMUST00000033827	Grk1	24013	8	G protein-coupled receptor kinase 1 [Source:MGI Symbol;Acc:MGI:1345146]	11	0.0437725	-0.0437725	0.612194	0.612194	0.999198	0.999198	-0.0333208	0.0686697	0.192756	-0.0673777	0.10194	-0.177466	-0.0444069	-0.0690117	477509	421780	393434	431447	424151	452677	493335	411940	549802	401013	380780	445838	399754	466582	436567	437688
ENSMUST00000025468	ENSMUST00000025468	ENSMUST00000025468	Pde6a	225600	18	phosphodiesterase 6A, cGMP-specific, rod, alpha [Source:MGI Symbol;Acc:MGI:97524]	12	0.0769368	-0.0769368	0.313982	0.313982	0.999198	0.999198	0.00680478	0.153786	0.0657742	0.0775812	0.0148269	-0.186035	-0.0870308	-0.0566931	409183	385782	356001	381290	389392	427157	401877	405180	471131	366787	344551	394008	366995	440278	355633	430505
ENSMUST00000037798	ENSMUST00000037798	ENSMUST00000037798	Slc24a1	214111	9	solute carrier family 24 (sodium/potassium/calcium exchanger), member 1 [Source:MGI Symbol;Acc:MGI:2384871]	13	0.0656056	-0.0656056	0.375224	0.375224	0.999198	0.999198	0.0507182	0.13695	0.0602891	0.0115905	-0.00192207	-0.151771	-0.0742826	-0.0386789	397716	394157	358479	378260	387711	418435	396781	383611	457928	374750	346949	390877	365410	431288	351123	407588
ENSMUST00000027032	ENSMUST00000027032	ENSMUST00000027032	Rp1	19888	1	retinitis pigmentosa 1 (human) [Source:MGI Symbol;Acc:MGI:1341105]	14	0.115778	-0.115778	0.131036	0.131036	0.937361	0.937361	0.0211857	0.161257	0.107987	0.167948	-0.0339158	-0.227491	-0.111073	-0.0973402	393052	376864	343699	372583	376147	415289	400234	417219	452558	358308	332644	385011	354511	428045	354179	443297
ENSMUST00000033650	ENSMUST00000033650	ENSMUST00000033650	Rs1	20147	X	retinoschisis (X-linked, juvenile) 1 (human) [Source:MGI Symbol;Acc:MGI:1336189]	15	0.0172332	-0.0172332	0.825171	0.825171	0.999198	0.999198	-0.0693937	0.0462077	0.0307585	0.0578837	0.1033	-0.139255	-0.0130764	-0.0301689	379462	332655	320739	350054	345932	360407	356569	363336	436911	316276	310423	361731	326034	371478	315538	386046
ENSMUST00000022337	ENSMUST00000022337	ENSMUST00000022337	Cdhr1	170677	14	cadherin-related family member 1 [Source:MGI Symbol;Acc:MGI:2157782]	16	0.160119	-0.160119	0.0347639	0.0347639	0.700213	0.700213	0.135417	0.259475	0.0627806	0.175792	-0.0806423	-0.181498	-0.20486	-0.17664	326032	338923	304018	299135	305044	369356	322281	348542	375392	322235	294240	309113	287498	380702	285196	370327
ENSMUST00000047864	ENSMUST00000047864	ENSMUST00000047864	Eef2	13629	10	eukaryotic translation elongation factor 2 [Source:MGI Symbol;Acc:MGI:95288]	17	0.00197785	-0.00197785	0.979365	0.979365	0.999198	0.999198	0.0197725	0.0824269	-0.0508335	-0.0476639	-0.105934	0.00668581	-0.0111817	0.0954552	284930	310445	308063	304272	327614	324225	295618	296268	328067	295160	298155	314421	308770	334184	261601	314786
ENSMUST00000048967	ENSMUST00000048967	ENSMUST00000048967	Cpe	12876	8	carboxypeptidase E [Source:MGI Symbol;Acc:MGI:101932]	18	-0.0291517	0.0291517	0.685383	0.685383	0.999198	0.999198	-0.0298787	0.0197554	-0.0558096	-0.0519393	0.0311667	-0.040818	0.0345251	0.0888045	273440	267461	260131	274077	284585	276823	262697	263402	314837	254292	251764	283219	268216	285326	232468	279866
ENSMUST00000168828	ENSMUST00000168828	ENSMUST00000168828	Zfp385a	29813	15	zinc finger protein 385A [Source:MGI Symbol;Acc:MGI:1352495]	19	0.0943489	-0.0943489	0.181191	0.181191	0.974981	0.974981	0.0905272	0.130106	0.0630947	0.0928788	-0.0507939	-0.136151	-0.105916	-0.0858701	253169	261548	238625	243679	247088	268823	256622	261975	291498	248670	230950	251807	232876	277080	227092	278349
ENSMUST00000064762	ENSMUST00000064762	ENSMUST00000064762	Map1b	17755	13	microtubule-associated protein 1B [Source:MGI Symbol;Acc:MGI:1306778]	20	0.0507474	-0.0507474	0.552416	0.552416	0.999198	0.999198	-0.0638092	0.227068	-0.0779227	0.0957093	0.037811	-0.0553242	-0.0592735	-0.131204	252588	227272	236797	236150	224664	278041	225060	253844	290829	216082	229181	244027	211742	286582	199162	269710
ENSMUST00000069912	ENSMUST00000069912	ENSMUST00000069912	Rgs9bp	243923	7	regulator of G-protein signalling 9 binding protein [Source:MGI Symbol;Acc:MGI:2384418]	21	0.0536108	-0.0536108	0.45691	0.45691	0.999198	0.999198	-0.0218042	0.0914604	0.099356	0.0422174	-0.03817	-0.102418	-0.052137	-0.022949	229361	223515	219371	227151	231794	241771	243097	233657	264085	212510	212315	234728	218461	249197	215124	248262
ENSMUST00000001304	ENSMUST00000001304	ENSMUST00000001304	Ckb	12709	12	creatine kinase, brain [Source:MGI Symbol;Acc:MGI:88407]	22	-0.0466758	0.0466758	0.521415	0.521415	0.999198	0.999198	0.0227652	-0.0404141	-0.078952	-0.0929101	-0.0185276	0.0266184	0.0913071	0.0845213	223471	237522	230575	241149	240018	227345	221352	219221	257304	225827	223159	249193	226212	234328	195881	232923
ENSMUST00000059826	ENSMUST00000059826	ENSMUST00000059826	Kcnb1	16500	2	potassium voltage gated channel, Shab-related subfamily, member 1 [Source:MGI Symbol;Acc:MGI:96666]	23	-0.0421379	0.0421379	0.694174	0.694174	0.999198	0.999198	-0.23278	-0.151536	-0.123513	0.281692	0.139911	-0.110647	0.128457	-0.0037204	225084	178994	189199	223304	203755	189363	193078	255688	259161	170181	183114	230753	192035	195180	170860	271670
ENSMUST00000033036	ENSMUST00000033036	ENSMUST00000033036	Dkk3	50781	7	dickkopf homolog 3 (Xenopus laevis) [Source:MGI Symbol;Acc:MGI:1354952]	24	-0.173816	0.173816	0.0538708	0.0538708	0.793515	0.793515	-0.0606163	-0.203359	-0.379229	-0.074404	0.0643376	0.130961	0.158284	0.328362	203097	210094	212696	216763	243884	190302	168462	208096	233845	199750	205855	223993	229856	196148	149077	221103
ENSMUST00000021290	ENSMUST00000021290	ENSMUST00000021290	Rcvrn	19674	11	recoverin [Source:MGI Symbol;Acc:MGI:97883]	25	0.119602	-0.119602	0.128973	0.128973	0.935191	0.935191	0.0717192	0.231303	0.139601	0.0275524	-0.0656794	-0.244213	-0.106486	-0.0692355	184137	186422	162703	179001	183683	208227	195403	180801	212014	177243	157470	184972	173118	214623	172918	192102
ENSMUST00000098346	ENSMUST00000098346	ENSMUST00000098346	Man2a2	140481	7	mannosidase 2, alpha 2 [Source:MGI Symbol;Acc:MGI:2150656]	26	0.0345542	-0.0345542	0.636506	0.636506	0.999198	0.999198	-0.00382478	0.0517479	0.116372	-0.0304734	0.0229868	-0.0329152	-0.0607866	-0.0693409	184757	177062	177735	174334	173303	184016	192446	173821	212728	168344	172018	180149	163335	189668	170301	184686
ENSMUST00000088621	ENSMUST00000088621	ENSMUST00000088621	Srrm2	75956	17	serine/arginine repetitive matrix 2 [Source:MGI Symbol;Acc:MGI:1923206]	27	-0.0242143	0.0242143	0.790362	0.790362	0.999198	0.999198	-0.0710414	-0.0938497	0.0684916	-0.00600725	0.0700682	0.224558	-0.0382156	-0.191577	184249	169909	205075	170927	153689	167244	187163	177743	212144	161543	198479	176628	144849	172381	165626	188853
ENSMUST00000059348	ENSMUST00000059348	ENSMUST00000059348	Guca1a	14913	17	guanylate cyclase activator 1a (retina) [Source:MGI Symbol;Acc:MGI:102770]	28	-0.0899372	0.0899372	0.283177	0.283177	0.999198	0.999198	-0.150827	-0.0440263	0.00914927	-0.182416	0.0904683	-0.0923699	0.175946	0.169772	169804	152891	149591	180168	179399	164639	170820	149580	195511	145363	144780	186178	169080	169696	151164	158929
ENSMUST00000058229	ENSMUST00000058229	ENSMUST00000058229	Rp1l1	271209	14	retinitis pigmentosa 1 homolog (human)-like 1 [Source:MGI Symbol;Acc:MGI:2384303]	29	0.0207445	-0.0207445	0.792637	0.792637	0.999198	0.999198	0.0139151	0.0909653	0.0861752	-0.117745	0.068793	-0.113804	-0.00134107	-0.04273	172751	163928	152214	164554	159900	172921	172348	149630	198905	155857	147318	170043	150703	178233	152516	158983
ENSMUST00000028727	ENSMUST00000028727	ENSMUST00000028727	Snap25	20614	2	synaptosomal-associated protein 25 [Source:MGI Symbol;Acc:MGI:98331]	30	-0.0370421	0.0370421	0.614779	0.614779	0.999198	0.999198	-0.0284404	0.0252065	-0.0706136	-0.0766493	-0.034919	-0.00924965	0.0956072	0.0919794	156537	161332	159347	171360	170930	167444	156684	156030	180236	153388	154222	177076	161098	172587	138654	165782
ENSMUST00000069520	ENSMUST00000069520	ENSMUST00000069520	Syp	20977	X	synaptophysin [Source:MGI Symbol;Acc:MGI:98467]	31	-0.0171718	0.0171718	0.811769	0.811769	0.999198	0.999198	0.000467461	0.0572934	-0.0666368	-0.0634552	0.0044248	-0.0238289	0.0389502	0.048018	161593	163081	158460	165507	166551	169632	155669	156013	186058	155051	153363	171028	156971	174843	137756	165764
ENSMUST00000179343	ENSMUST00000179343	ENSMUST00000179343	Purb	19291	11	purine rich element binding protein B [Source:MGI Symbol;Acc:MGI:1338779]	32	-0.0340706	0.0340706	0.690786	0.690786	0.999198	0.999198	-0.173387	-0.0235964	-0.0752472	0.120259	0.185708	-0.0573223	0.0028146	-0.00692467	172651	137824	145884	152094	151070	152903	147526	168936	198789	131038	141192	157167	142381	157600	130550	179495
ENSMUST00000021273	ENSMUST00000021273	ENSMUST00000021273	Vamp2	22318	11	vesicle-associated membrane protein 2 [Source:MGI Symbol;Acc:MGI:1313277]	33	-0.0167872	0.0167872	0.820445	0.820445	0.999198	0.999198	-0.0118453	0.0941407	-0.0915095	-0.0650356	-0.0132477	0.00684933	0.0380162	0.0349314	150880	152795	152997	156338	156004	164443	144587	147264	173723	145272	148076	161553	147031	169494	127949	156469
ENSMUST00000018851	ENSMUST00000018851	ENSMUST00000018851	Dync1h1	13424	12	dynein cytoplasmic 1 heavy chain 1 [Source:MGI Symbol;Acc:MGI:103147]	34	-0.0200589	0.0200589	0.832535	0.832535	0.999198	0.999198	-0.22307	0.0572905	-0.112735	0.16695	0.161972	0.0170708	0.00700913	-0.119637	165683	128649	149851	148809	136303	156245	138874	168584	190767	122315	145031	153773	128463	161044	122894	179121
ENSMUST00000056708	ENSMUST00000056708	ENSMUST00000056708	Kcnv2	240595	19	potassium channel, subfamily V, member 2 [Source:MGI Symbol;Acc:MGI:2670981]	35	0.254625	-0.254625	0.00189741	0.00189741	0.209072	0.209072	0.182938	0.382471	0.334503	0.100849	-0.201122	-0.325537	-0.278787	-0.216496	122273	133749	112170	115864	120976	153588	148566	126352	140784	127164	108562	119729	114018	158306	131470	134249
ENSMUST00000099092	ENSMUST00000099092	ENSMUST00000099092	Slc12a5	57138	2	solute carrier family 12, member 5 [Source:MGI Symbol;Acc:MGI:1862037]	36	-0.0353689	0.0353689	0.61361	0.61361	0.999198	0.999198	-0.0247726	-0.0190797	-0.0729283	-0.0253406	0.0699206	0.0276913	0.0507535	-0.00806219	132855	127503	129023	131102	125865	128007	123317	127453	152969	121225	124873	135475	118625	131939	109127	135419
ENSMUST00000025649	ENSMUST00000025649	ENSMUST00000025649	Ddb1	13194	19	damage specific DNA binding protein 1 [Source:MGI Symbol;Acc:MGI:1202384]	37	0.0531635	-0.0531635	0.458301	0.458301	0.999198	0.999198	0.0440952	0.13596	0.0320472	-0.00313406	-0.0209551	-0.078596	-0.0577251	-0.055976	126941	127991	121969	123746	123896	136406	126927	123869	146159	121689	118046	127874	116770	140596	112321	131611
ENSMUST00000054014	ENSMUST00000054014	ENSMUST00000054014	Ddx17	67040	15	DEAD (Asp-Glu-Ala-Asp) box polypeptide 17 [Source:MGI Symbol;Acc:MGI:1914290]	38	0.056892	-0.056892	0.515902	0.515902	0.999198	0.999198	0.126107	0.0529134	0.197657	-0.175617	-0.00538267	-0.0266116	-0.0423973	-0.158012	127595	134365	125731	124363	114785	127718	141197	109008	146912	127749	121687	128511	108183	131641	124949	115821
ENSMUST00000172812	ENSMUST00000172812	ENSMUST00000172812	Malat1	NA	19	metastasis associated lung adenocarcinoma transcript 1 (non-coding RNA) [Source:MGI Symbol;Acc:MGI:1919539]	39	0.0756811	-0.0756811	0.750011	0.750011	0.999198	0.999198	-0.43983	-0.280057	0.0888579	0.670053	0.502639	0.0392022	-0.389803	-0.766139	181192	89462.9	131411	97608.1	75196.2	99940.1	129061	193087	208624	85058	127184	100864	70871	103010	114210	205156
ENSMUST00000065080	ENSMUST00000065080	ENSMUST00000065080	C2cd2l	71764	9	C2 calcium-dependent domain containing 2-like [Source:MGI Symbol;Acc:MGI:1919014]	40	0.0390758	-0.0390758	0.588532	0.588532	0.999198	0.999198	0.015245	0.117305	0.00943409	0.0113839	-0.0761598	-0.00909846	0.00924552	-0.0825302	118451	122827	124087	125675	117929	131831	122333	122498	136384	116779	120096	129867	111146	135880	108256	130155
ENSMUST00000024260	ENSMUST00000024260	ENSMUST00000024260	Pcbp4	59092	9	poly(rC) binding protein 4 [Source:MGI Symbol;Acc:MGI:1890471]	41	0.0989183	-0.0989183	0.169322	0.169322	0.969103	0.969103	0.137631	0.106975	0.137236	0.0101108	-0.103905	-0.064425	-0.0886723	-0.139722	117875	130123	121145	119126	114985	127387	130087	119115	135721	123716	117249	123100	108371	131300	115118	126560
ENSMUST00000003038	ENSMUST00000003038	ENSMUST00000003038	Ap2a2	11772	7	adaptor-related protein complex 2, alpha 2 subunit [Source:MGI Symbol;Acc:MGI:101920]	42	0.0287905	-0.0287905	0.681949	0.681949	0.999198	0.999198	0.0216264	0.0652006	0.0275126	5.98859e-05	-0.0292704	-0.0790905	0.0101848	-0.0184247	120821	122687	116720	124171	121733	126449	123188	120866	139113	116646	112966	128313	114731	130333	109013	128421
ENSMUST00000032454	ENSMUST00000032454	ENSMUST00000032454	Slc6a1	232333	6	solute carrier family 6 (neurotransmitter transporter, GABA), member 1 [Source:MGI Symbol;Acc:MGI:95627]	43	-0.0607744	0.0607744	0.42665	0.42665	0.999198	0.999198	0.0217093	0.021906	-0.154833	-0.141952	0.0214876	0.0343777	0.117057	0.068284	113843	118759	114864	121640	117596	118776	105081	106023	131078	112912	111170	125697	110832	122424	92989	112650
ENSMUST00000024774	ENSMUST00000024774	ENSMUST00000024774	Guca1b	107477	17	guanylate cyclase activator 1B [Source:MGI Symbol;Acc:MGI:1194489]	44	0.039741	-0.039741	0.591538	0.591538	0.999198	0.999198	0.0528525	0.100249	0.0787424	-0.0795293	-0.014678	-0.0935614	-0.0149386	-0.0372394	113376	115581	107344	113356	111617	119441	117674	105447	130541	109890	103891	117137	105197	123110	104133	112038
ENSMUST00000025563	ENSMUST00000025563	ENSMUST00000025563	Fth1	14319	19	ferritin heavy chain 1 [Source:MGI Symbol;Acc:MGI:95588]	45	-0.102515	0.102515	0.171644	0.171644	0.969204	0.969204	-0.0738253	-0.101864	-0.156334	-0.0795389	-0.0221787	0.110754	0.122965	0.19042	106964	110804	117288	118285	123947	108671	104645	110366	123158	105348	113516	122231	116818	112009	92603	117264
ENSMUST00000144351	ENSMUST00000144351	ENSMUST00000144351	Gm14290	NA	2	predicted gene 14290 [Source:MGI Symbol;Acc:MGI:3649702]	46	-0.0474472	0.0474472	0.675986	0.675986	0.999198	0.999198	-0.201802	-0.19598	-0.193116	0.325869	0.138222	-0.0970281	0.134534	0.000731843	121431	99141.5	103160	121121	110393	99542.4	99740.2	142923	139815	94260	99842	125161	104043	102600	88263	151856
ENSMUST00000023225	ENSMUST00000023225	ENSMUST00000023225	Grina	66168	15	glutamate receptor, ionotropic, N-methyl D-aspartate-associated protein 1 (glutamate binding) [Source:MGI Symbol;Acc:MGI:1913418]	47	0.00784773	-0.00784773	0.913398	0.913398	0.999198	0.999198	0.0569226	0.0208693	0.0427877	-0.0940128	-0.0130204	-0.0168604	-0.0187348	0.0169143	110502	115362	110209	110066	112819	112515	114237	103903	127232	109682	106664	113737	106330	115971	101092	110397
ENSMUST00000026221	ENSMUST00000026221	ENSMUST00000026221	Scd2	20250	19	stearoyl-Coenzyme A desaturase 2 [Source:MGI Symbol;Acc:MGI:98240]	48	0.192224	-0.192224	0.00933551	0.00933551	0.450299	0.450299	0.249887	0.222304	0.0804958	0.210367	-0.203328	-0.251757	-0.155891	-0.159971	102747	123123	99355.6	106182	105882	120792	109483	119796	118303	117061	96160	109724	99792	124502	96885	127284
ENSMUST00000166282	ENSMUST00000166282	ENSMUST00000166282	Stk35	67333	2	serine/threonine kinase 35 [Source:MGI Symbol;Acc:MGI:1914583]	49	-0.0555072	0.0555072	0.456258	0.456258	0.999198	0.999198	-0.148824	-0.0486935	0.0297596	-0.0597806	0.107136	0.00120813	0.0995159	0.0108256	112129	97582.7	104191	111538	104888	104596	110442	103795	129105	92778	100840	115259	98855	107809	97733	110283
ENSMUST00000076889	ENSMUST00000076889	ENSMUST00000076889	Gnb5	14697	9	guanine nucleotide binding protein (G protein), beta 5 [Source:MGI Symbol;Acc:MGI:101848]	50	-0.154607	0.154607	0.0729123	0.0729123	0.844207	0.844207	-0.205984	-0.0815098	-0.0936788	-0.244053	0.111858	-0.043568	0.254155	0.273762	107423	95930.3	96451.2	118558	120181	104575	103696	93432.1	123686	91207	93349	122513	113268	107787	91764	99272
ENSMUST00000105691	ENSMUST00000105691	ENSMUST00000105691	Clstn1	65945	4	calsyntenin 1 [Source:MGI Symbol;Acc:MGI:1929895]	51	0.00211066	-0.00211066	0.97627	0.97627	0.999198	0.999198	0.0157393	0.0416513	-0.0505213	5.0288e-07	0.0214426	-0.0492493	-0.0244754	0.0420409	105717	105146	100662	102405	107237	107052	100426	104005	121722	99969	97424	105821	101069	110340	88870	110506
ENSMUST00000037434	ENSMUST00000037434	ENSMUST00000037434	Cacna2d4	319734	6	calcium channel, voltage-dependent, alpha 2/delta subunit 4 [Source:MGI Symbol;Acc:MGI:2442632]	52	0.165062	-0.165062	0.0188458	0.0188458	0.575801	0.575801	0.142717	0.181688	0.1839	0.151495	-0.121726	-0.136213	-0.205297	-0.198919	99291.7	106372	98299.7	93703.4	94118.6	109285	109453	107022	114324	101135	95138	96829	88705	112642	96858	113711
ENSMUST00000071937	ENSMUST00000071937	ENSMUST00000071937	Kcnj14	211480	7	potassium inwardly-rectifying channel, subfamily J, member 14 [Source:MGI Symbol;Acc:MGI:2384820]	53	-0.00431036	0.00431036	0.952572	0.952572	0.999198	0.999198	-0.030158	0.00817409	0.0187002	-0.0144402	0.0506326	-0.101629	0.0333391	0.0298081	103205	97876.2	92868	101975	101726	100512	101248	98948.3	118830	93057	89881	105377	95875	103599	89597	105133
ENSMUST00000022704	ENSMUST00000022704	ENSMUST00000022704	Itm2b	16432	14	integral membrane protein 2B [Source:MGI Symbol;Acc:MGI:1309517]	54	-0.0967723	0.0967723	0.201212	0.201212	0.985632	0.985632	-0.0387814	-0.0505495	-0.12261	-0.179657	0.0300978	0.0408557	0.11373	0.196224	98358	100278	99094.2	104228	110362	99463.8	94617.7	90949.3	113249	95341	95907	107705	104014	102519	83730	96634
ENSMUST00000025397	ENSMUST00000025397	ENSMUST00000025397	Cplx4	225644	18	complexin 4 [Source:MGI Symbol;Acc:MGI:2685803]	55	0.0754438	-0.0754438	0.311276	0.311276	0.999198	0.999198	0.0325206	0.185891	0.0692231	0.00758605	-0.0398242	-0.133764	-0.0923789	-0.0380039	98977.3	98764.9	92737.8	95436.6	99102.3	109843	101310	97072.6	113962	93902	89755	98620	93402	113217	89652	103140
ENSMUST00000022639	ENSMUST00000022639	ENSMUST00000022639	Nefl	18039	14	neurofilament, light polypeptide [Source:MGI Symbol;Acc:MGI:97313]	56	0.0686393	-0.0686393	0.632682	0.632682	0.999198	0.999198	0.161958	0.25132	0.0320142	-0.211994	-0.656228	0.0286965	0.0833262	0.13762	63897.2	107430	102723	106687	110779	114294	98176.2	82899.4	73571	102140	99419	110246	104407	117805	86879	88081
ENSMUST00000035371	ENSMUST00000035371	ENSMUST00000035371	Sv2a	64051	3	synaptic vesicle glycoprotein 2 a [Source:MGI Symbol;Acc:MGI:1927139]	57	-0.0634233	0.0634233	0.418999	0.418999	0.999198	0.999198	0.0266823	0.015633	-0.185506	-0.121798	-0.0121762	0.0386401	0.131338	0.0918555	95209.7	102205	98623.1	105168	102329	101426	88226.3	92209.5	109624	97173	95451	108676	96443	104541	78074	97973
ENSMUST00000001240	ENSMUST00000001240	ENSMUST00000001240	Agpat3	28169	10	1-acylglycerol-3-phosphate O-acyltransferase 3 [Source:MGI Symbol;Acc:MGI:1336186]	58	-0.0943488	0.0943488	0.242574	0.242574	0.999198	0.999198	-0.0854022	-0.204728	-0.182835	0.0780335	0.139994	0.0808757	0.109463	0.0453812	104376	95312.9	100185	102190	97750.5	87746.7	89088.5	106746	120178	90620	96963	105599	92128	90442	78837	113418
ENSMUST00000046587	ENSMUST00000046587	ENSMUST00000046587	Scamp5	56807	9	secretory carrier membrane protein 5 [Source:MGI Symbol;Acc:MGI:1928948]	59	0.0379689	-0.0379689	0.596964	0.596964	0.999198	0.999198	0.0265928	0.130124	-0.0102632	0.00109103	-0.0389797	-0.0581896	-0.0210403	-0.0338982	96119	97976.1	94847.6	97321.7	96458.2	105266	95504.8	96259.4	110671	93152	91797	100568	90910	108499	84515	102276
ENSMUST00000179919	ENSMUST00000179919	ENSMUST00000179919	Samd11	231004	4	sterile alpha motif domain containing 11 [Source:MGI Symbol;Acc:MGI:2446220]	60	0.0509973	-0.0509973	0.585757	0.585757	0.999198	0.999198	0.0311603	-0.0496351	0.258759	-0.0596495	-0.0124745	0.109441	-0.110876	-0.209537	97571.2	97073.6	106175	91138	85113.7	91786.6	113662	91151.7	112343	92294	102760	94178	80218	94606	100583	96849
ENSMUST00000005406	ENSMUST00000005406	ENSMUST00000005406	App	11820	16	amyloid beta (A4) precursor protein [Source:MGI Symbol;Acc:MGI:88059]	61	-0.20623	0.20623	0.0384477	0.0384477	0.726505	0.726505	-0.0745405	-0.207006	-0.38111	-0.178959	-0.0107535	0.226195	0.126173	0.444675	88604.6	97800.4	104421	97426.2	121494	89220.4	79077.5	90971.9	102019	92985	101062	100676	114506	91961	69978	96658
ENSMUST00000109488	ENSMUST00000109488	ENSMUST00000109488	Snhg11	319317	2	small nucleolar RNA host gene 11 [Source:MGI Symbol;Acc:MGI:2441845]	62	-0.191552	0.191552	0.0923828	0.0923828	0.883495	0.883495	-0.0302695	-0.386409	-0.0866367	-0.292153	-0.0046237	0.483727	0.244995	-0.0178434	88974.6	99817.7	124818	105782	88163.1	77982.6	95993	83247.7	102445	94903	120803	109310	83092	80378	84947	88451
ENSMUST00000091288	ENSMUST00000091288	ENSMUST00000091288	Prnp	19122	2	prion protein [Source:MGI Symbol;Acc:MGI:97769]	63	-0.0188962	0.0188962	0.796955	0.796955	0.999198	0.999198	-0.0260829	0.0388545	-0.0536954	-0.0363979	-0.0285028	-0.0561794	0.0559792	0.0988836	92354.9	93730	90600	97924.6	100881	98045.3	91953.1	93062.2	106337	89115	87686	101191	95078	101057	81372	98879
ENSMUST00000029078	ENSMUST00000029078	ENSMUST00000029078	Car2	12349	3	carbonic anhydrase 2 [Source:MGI Symbol;Acc:MGI:88269]	64	0.0395198	-0.0395198	0.575492	0.575492	0.999198	0.999198	0.0232111	0.0587212	0.0264615	0.0493674	-0.0347249	-0.110492	-0.00906002	-0.00623367	91806.9	92986.4	87109.8	93454.7	93638	95303.6	93196.1	94687.6	105706	88408	84308	96572	88252	98231	82472	100606
ENSMUST00000022867	ENSMUST00000022867	ENSMUST00000022867	Laptm4b	114128	15	lysosomal-associated protein transmembrane 4B [Source:MGI Symbol;Acc:MGI:1890494]	65	0.0123536	-0.0123536	0.861819	0.861819	0.999198	0.999198	0.0044219	0.0263197	0.0105064	0.00808744	0.0533051	-0.0766113	-0.0367977	0.00740251	94887.5	90943.8	86716.1	89142.5	91915.9	92334.8	91328.2	91175.2	109253	86466	83927	92116	86629	95171	80819	96874
ENSMUST00000028826	ENSMUST00000028826	ENSMUST00000028826	Chgb	12653	2	chromogranin B [Source:MGI Symbol;Acc:MGI:88395]	66	-0.0125627	0.0125627	0.874919	0.874919	0.999198	0.999198	0.00619325	0.132753	-0.112445	-0.0898999	-0.0803697	0.0113694	0.0766707	0.0380186	85471.9	91551.8	91083.6	95301.1	92781.7	99946	84324.2	85652.4	98412	87044	88154	98480	87445	103016	74621	91006
ENSMUST00000034796	ENSMUST00000034796	ENSMUST00000034796	Elovl4	83603	9	elongation of very long chain fatty acids (FEN1/Elo2, SUR4/Elo3, yeast)-like 4 [Source:MGI Symbol;Acc:MGI:1933331]	67	0.0686712	-0.0686712	0.367759	0.367759	0.999198	0.999198	0.0305581	0.159245	0.086033	-0.00655233	0.0383254	-0.141405	-0.101795	-0.0761122	94869.2	89973	83756.9	86088.4	87634.7	98367.4	93500.1	87688.1	109232	85543	81063	88960	82594	101389	82741	93169
ENSMUST00000047935	ENSMUST00000047935	ENSMUST00000047935	Tspyl4	72480	10	TSPY-like 4 [Source:MGI Symbol;Acc:MGI:106393]	68	0.0276582	-0.0276582	0.724271	0.724271	0.999198	0.999198	0.0783247	0.142727	0.00230733	-0.126515	-0.0534669	-0.0647018	-0.0134837	0.0194718	87697.1	94261.2	87016.8	90161.5	92244.8	98564.4	89423	81784.2	100974	89620	84218	93169	86939	101592	79133	86896
ENSMUST00000051454	ENSMUST00000051454	ENSMUST00000051454	Fam171b	241520	2	family with sequence similarity 171, member B [Source:MGI Symbol;Acc:MGI:2444579]	69	0.0264873	-0.0264873	0.708961	0.708961	0.999198	0.999198	0.0278193	0.0673257	-0.0167066	0.0262732	-0.0380908	-0.0835056	0.0252306	-0.0117425	88512.6	90964.9	85769.7	92484.1	90144	93490.3	88200.3	90867.4	101913	86486	83011	95569	84959	96362	78051	96547
ENSMUST00000006235	ENSMUST00000006235	ENSMUST00000006235	Ctsb	13030	14	cathepsin B [Source:MGI Symbol;Acc:MGI:88561]	70	0.0104057	-0.0104057	0.895911	0.895911	0.999198	0.999198	0.0897662	0.102951	-0.0561165	-0.106372	-0.0527041	-0.0374783	-0.0571637	0.0998132	85417.2	93605.9	86323.5	85153.6	94942	94465.3	84603.4	81707	98349	88997	83547	87994	89481	97367	74868	86814
ENSMUST00000034740	ENSMUST00000034740	ENSMUST00000034740	Nedd4	17999	9	neural precursor cell expressed, developmentally down-regulated 4 [Source:MGI Symbol;Acc:MGI:97297]	71	0.0649551	-0.0649551	0.395259	0.395259	0.999198	0.999198	0.0830571	0.198671	-0.011985	-0.0209884	-0.10612	-0.0648229	-0.0590237	-0.0308216	83034	90501	85445.2	85789.4	87482.9	98052.1	84731.1	84203.9	95605	86045	82697	88651	82451	101064	74981	89467
ENSMUST00000020107	ENSMUST00000020107	ENSMUST00000020107	Atp2b1	67972	10	ATPase, Ca++ transporting, plasma membrane 1 [Source:MGI Symbol;Acc:MGI:104653]	72	-0.00146382	0.00146382	0.985173	0.985173	0.999198	0.999198	-0.071229	0.087437	-0.100256	0.0686902	0.113104	-0.0278917	-0.0173371	-0.0685373	91507.2	80613.2	82987.2	83596.5	80681.7	89984.9	79007.4	88823.2	105361	76644	80318	86385	76041	92749	69916	94375
ENSMUST00000153581	ENSMUST00000153581	ENSMUST00000153581	1700020I14Rik	NA	2	RIKEN cDNA 1700020I14 gene [Source:MGI Symbol;Acc:MGI:1913852]	73	-0.0350161	0.0350161	0.645363	0.645363	0.999198	0.999198	-0.0803365	0.0360767	-0.0930271	-0.00668712	0.1326	-0.076746	0.0321909	0.0443845	91289.2	80697.3	78958.6	85151.7	85874.4	87478.9	79990.6	84923.9	105110	76724	76419	87992	80935	90166	70786	90232
ENSMUST00000049972	ENSMUST00000049972	ENSMUST00000049972	Scg2	20254	1	secretogranin II [Source:MGI Symbol;Acc:MGI:103033]	74	0.122207	-0.122207	0.139736	0.139736	0.941886	0.941886	0.190851	0.276338	-0.0134899	0.0148162	-0.163156	-0.168729	-0.0681703	-0.0914134	78322.3	91974.6	78020.4	83652.7	82315.7	97589.4	79827.8	81409.6	90180	87446	75511	86443	77581	100587	70642	86498
ENSMUST00000020706	ENSMUST00000020706	ENSMUST00000020706	Adcy1	432530	11	adenylate cyclase 1 [Source:MGI Symbol;Acc:MGI:99677]	75	0.0482041	-0.0482041	0.533271	0.533271	0.999198	0.999198	-0.0493013	0.115409	0.0317423	0.0894823	0.0487267	-0.0425679	-0.0393639	-0.167822	86885	78509.6	81557.2	81738.5	74775	88004.8	83046.2	86437.3	100039	74644	78934	84465	70474	90708	73490	91840
ENSMUST00000080210	ENSMUST00000080210	ENSMUST00000080210	Slc1a2	20511	2	solute carrier family 1 (glial high affinity glutamate transporter), member 2 [Source:MGI Symbol;Acc:MGI:101931]	76	-0.174985	0.174985	0.0447671	0.0447671	0.751736	0.751736	-0.314101	-0.070353	-0.328259	-0.0147476	0.253425	0.145536	0.176737	0.120805	92413.1	70399.3	85754.2	87629	84296.7	83357.5	69711.8	86633.1	106404	66933	82996	90552	79448	85918	61690	92048
ENSMUST00000114297	ENSMUST00000114297	ENSMUST00000114297	Vopp1	232023	6	vesicular, overexpressed in cancer, prosurvival protein 1 [Source:MGI Symbol;Acc:MGI:2141658]	77	0.185651	-0.185651	0.00990701	0.00990701	0.464417	0.464417	0.191553	0.265863	0.128291	0.1531	-0.172085	-0.231945	-0.189565	-0.150227	77902	88131.3	74735.8	76963.8	79091.2	92789.8	84350.2	85813.3	89696	83792	72332	79531	74542	95640	74644	91177
ENSMUST00000031273	ENSMUST00000031273	ENSMUST00000031273	Cds1	74596	5	CDP-diacylglycerol synthase 1 [Source:MGI Symbol;Acc:MGI:1921846]	78	0.133688	-0.133688	0.0610449	0.0610449	0.814789	0.814789	0.118369	0.166023	0.148142	0.101371	-0.0556547	-0.182333	-0.161389	-0.138637	82772.6	85119	75814.5	76923.1	78145.9	87977.6	86893.9	84122	95304	80928	73376	79489	73651	90680	76895	89380
ENSMUST00000021259	ENSMUST00000021259	ENSMUST00000021259	Gucy2e	14919	11	guanylate cyclase 2e [Source:MGI Symbol;Acc:MGI:105123]	79	0.121181	-0.121181	0.100178	0.100178	0.892369	0.892369	0.0803177	0.203393	0.130042	0.0670107	-0.0358067	-0.167843	-0.128706	-0.156164	83421.4	83129	76125.5	78218.9	76744.3	90532.1	86044.2	82365.8	96051	79036	73677	80828	72330	93313	76143	87514
ENSMUST00000146701	ENSMUST00000146701	ENSMUST00000146701	Meg3	NA	12	maternally expressed 3 [Source:MGI Symbol;Acc:MGI:1202886]	80	-0.227173	0.227173	0.043862	0.043862	0.748831	0.748831	-0.159809	-0.370137	-0.133948	-0.256596	0.159772	0.541869	0.240789	-0.108544	84474.9	79233.2	110091	89354.5	70138.3	68484.4	80666.3	74092	97264	75332	106550	92335	66104	70588	71384	78723
ENSMUST00000055808	ENSMUST00000055808	ENSMUST00000055808	Ywhag	22628	5	tyrosine 3-monooxygenase/tryptophan 5-monooxygenase activation protein, gamma polypeptide [Source:MGI Symbol;Acc:MGI:108109]	81	-0.0662188	0.0662188	0.403196	0.403196	0.999198	0.999198	-0.00353462	0.0301524	-0.110803	-0.191344	-0.0350226	0.0472973	0.0996342	0.14672	75429.3	80715.2	79858.5	82808.8	85556.1	82622.1	74931.4	70862.8	86849	76741	77290	85571	80635	85160	66309	75292
ENSMUST00000057405	ENSMUST00000057405	ENSMUST00000057405	BC027072	225004	17	cDNA sequence BC027072 [Source:MGI Symbol;Acc:MGI:2385061]	82	0.131532	-0.131532	0.0946884	0.0946884	0.885285	0.885285	0.0688122	0.23895	0.201089	0.00470672	-0.157708	-0.141415	-0.180709	-0.0497508	73959.8	78993.4	74799.8	72790	79706.6	88880.8	86578.7	75560.2	85157	75104	72394	75218	75122	91611	76616	80283
ENSMUST00000027863	ENSMUST00000027863	ENSMUST00000027863	Atp1b1	11931	1	ATPase, Na+/K+ transporting, beta 1 polypeptide [Source:MGI Symbol;Acc:MGI:88108]	83	-0.0987782	0.0987782	0.290383	0.290383	0.999198	0.999198	-0.017228	0.021246	-0.198339	-0.216349	-0.143246	0.103279	0.185564	0.222249	68965	80594.2	81816.5	86618.7	88849.5	82772.5	71085.9	70204	79406	76626	79185	89508	83739	85315	62906	74592
ENSMUST00000068700	ENSMUST00000068700	ENSMUST00000068700	Wdr6	83669	9	WD repeat domain 6 [Source:MGI Symbol;Acc:MGI:1930140]	84	-0.0129248	0.0129248	0.859733	0.859733	0.999198	0.999198	0.0545853	0.00507909	0.00510828	-0.12231	0.0303188	-0.0347174	0.0193476	0.0356361	79091	81155.9	75604.7	78491.8	79383	78418.2	78419.8	71790.8	91065	77160	73173	81110	74817	80827	69396	76278
ENSMUST00000120052	ENSMUST00000120052	ENSMUST00000120052	Lrit1	239037	14	leucine-rich repeat, immunoglobulin-like and transmembrane domains 1 [Source:MGI Symbol;Acc:MGI:2385320]	85	0.0602854	-0.0602854	0.435993	0.435993	0.999198	0.999198	0.0146164	0.132865	0.121941	-0.0352402	0.017343	-0.171554	-0.0710992	-0.0227172	80340.8	76906.7	70480.9	75563.5	78140.6	83475.9	82846.2	74294.3	92504	73120	68214	78084	73646	86040	73313	78938
ENSMUST00000055990	ENSMUST00000055990	ENSMUST00000055990	Eef1a2	13628	2	eukaryotic translation elongation factor 1 alpha 2 [Source:MGI Symbol;Acc:MGI:1096317]	86	0.0308605	-0.0308605	0.712872	0.712872	0.999198	0.999198	0.12777	0.143425	-0.040355	-0.125138	-0.155744	-0.0187094	0.00729823	0.0363462	69651.1	82982.8	76591.5	77984.7	79570.8	83888.2	73854.5	69639.3	80196	78897	74128	80586	74994	86465	65356	73992
ENSMUST00000035155	ENSMUST00000035155	ENSMUST00000035155	Rab6b	270192	9	RAB6B, member RAS oncogene family [Source:MGI Symbol;Acc:MGI:107283]	87	0.12119	-0.12119	0.149148	0.149148	0.950088	0.950088	0.182199	0.245953	-0.00649855	0.048903	-0.268686	-0.127153	-0.0724182	-0.0276627	66196.2	83193.2	73019.6	75843.1	78232.9	86952.1	72993.4	75851	76218	79097	70671	78373	73733	89623	64594	80592
ENSMUST00000020522	ENSMUST00000020522	ENSMUST00000020522	Pfkl	18641	10	phosphofructokinase, liver, B-type [Source:MGI Symbol;Acc:MGI:97547]	88	-0.00206377	0.00206377	0.978321	0.978321	0.999198	0.999198	-0.0752832	-0.0653983	0.0138233	0.110744	-0.054396	0.0549978	-0.0460302	0.0500571	73632.4	72678.5	79432.8	74060.6	79161.3	73178.2	77309	82681.1	84780	69100	76878	76531	74608	75426	68413	87849
ENSMUST00000177094	ENSMUST00000177094	ENSMUST00000177094	Gnb1	14688	4	guanine nucleotide binding protein (G protein), beta 1 [Source:MGI Symbol;Acc:MGI:95781]	89	0.136199	-0.136199	0.0654684	0.0654684	0.826639	0.826639	0.0618504	0.25015	0.150436	0.0744685	-0.129431	-0.128647	-0.163382	-0.123666	72145.5	74953.5	72184.7	70467.5	72434.4	85403.7	79700.1	75611.9	83068	71263	69863	72818	68268	88027	70529	80338
ENSMUST00000027438	ENSMUST00000027438	ENSMUST00000027438	Ncl	17975	1	nucleolin [Source:MGI Symbol;Acc:MGI:97286]	90	-0.0235914	0.0235914	0.748979	0.748979	0.999198	0.999198	-0.006438	0.0417846	-0.0905598	-0.0424346	0.020888	-0.0677863	0.0441267	0.0925045	75558.7	75363.7	71054.4	76785.7	79404.2	77925.4	71094.9	73506.5	86998	71653	68769	79347	74837	80319	62914	78101
ENSMUST00000040361	ENSMUST00000040361	ENSMUST00000040361	Atp6v0e2	76252	6	ATPase, H+ transporting, lysosomal V0 subunit E2 [Source:MGI Symbol;Acc:MGI:1923502]	91	0.0228221	-0.0228221	0.758289	0.758289	0.999198	0.999198	0.089275	0.0935477	-0.0717786	-0.0269939	-0.0745746	-0.0234417	0.0105948	-0.00524536	71851.1	79230.1	74443.4	76220.6	75388.3	79465.1	70861	73095.3	82729	75329	72049	78763	71052	81906	62707	77664
ENSMUST00000050884	ENSMUST00000050884	ENSMUST00000050884	Hmgn1	15312102641809	16	high mobility group nucleosomal binding domain 1 [Source:MGI Symbol;Acc:MGI:96120]	92	-0.0372884	0.0372884	0.641369	0.641369	0.999198	0.999198	-0.113371	-0.063741	-0.0286196	0.0515482	0.0717262	-0.136623	0.0858281	0.114789	76625.3	69163.4	66321.1	77378	78946.9	71584.1	73348.2	77539.5	88226	65758	64188	79959	74406	73783	64908	82386
ENSMUST00000025774	ENSMUST00000025774	ENSMUST00000025774	Sf3b2	319322	19	splicing factor 3b, subunit 2 [Source:MGI Symbol;Acc:MGI:2441856]	93	0.0255358	-0.0255358	0.72429	0.72429	0.999198	0.999198	0.052866	0.101155	0.00202887	-0.0588003	-0.0423805	-0.0547481	-0.021172	0.0151873	72010	75575.1	71395.3	73076.4	74941.6	78147.5	72958.4	69946.1	82912	71854	69099	75514	70631	80548	64563	74318
ENSMUST00000170489	ENSMUST00000170489	ENSMUST00000170489	Ddx6	13209	9	DEAD (Asp-Glu-Ala-Asp) box polypeptide 6 [Source:MGI Symbol;Acc:MGI:104976]	94	0.0263673	-0.0263673	0.729054	0.729054	0.999198	0.999198	-0.0388296	0.135953	-0.0124435	0.0145186	0.0774691	-0.0881853	-0.0439822	-0.0563363	77678.8	70364.6	69252.4	71407.1	70798.2	79427.2	71663.3	73015.3	89439	66900	67025	73789	66726	81867	63417	77579
ENSMUST00000103075	ENSMUST00000103075	ENSMUST00000103075	Nsf	18195	11	N-ethylmaleimide sensitive fusion protein [Source:MGI Symbol;Acc:MGI:104560]	95	0.00634639	-0.00634639	0.932254	0.932254	0.999198	0.999198	0.0230018	0.120137	-0.0645716	-0.0611908	-0.0458276	-0.0323332	0.0255126	0.0258124	70794.1	73928	71459.4	74382.9	74398.3	79077	69573.9	69737.1	81512	70288	69161	76864	70119	81506	61568	74096
ENSMUST00000121455	ENSMUST00000121455	ENSMUST00000121455	Gm12346	NA	11	predicted gene 12346 [Source:MGI Symbol;Acc:MGI:3649810]	96	0.0708838	-0.0708838	0.367444	0.367444	0.999198	0.999198	0.0996014	0.142206	0.0549358	-0.0180733	-0.10711	-0.203706	-0.0171766	0.033226	68429.1	75184.9	63997.4	72830.6	75420.1	77438.3	72892.8	69295.7	78789	71483	61939	75260	71082	79817	64505	73627
ENSMUST00000050467	ENSMUST00000050467	ENSMUST00000050467	Tob2	57259	15	transducer of ERBB2, 2 [Source:MGI Symbol;Acc:MGI:1888525]	97	0.0127706	-0.0127706	0.872179	0.872179	0.999198	0.999198	-0.00254538	0.0557953	0.0902535	-0.0994883	0.00613076	-0.155468	0.00599081	0.0819701	72372.2	71303.8	64703.1	72365.2	76278.5	74246.4	76041.1	66669.9	83329	67793	62622	74779	71891	76527	67291	70837
ENSMUST00000027297	ENSMUST00000027297	ENSMUST00000027297	Plekhb2	226971	1	pleckstrin homology domain containing, family B (evectins) member 2 [Source:MGI Symbol;Acc:MGI:2385825]	98	0.0771645	-0.0771645	0.298479	0.298479	0.999198	0.999198	0.112649	0.181495	-0.00107409	0.00751679	-0.0856913	-0.105252	-0.0762655	-0.0421463	69203.8	75268	68271.9	69657.5	71324.5	78947	69562.6	69978.1	79681	71562	66076	71981	67222	81372	61558	74352
ENSMUST00000034966	ENSMUST00000034966	ENSMUST00000034966	Rpl4	67891	9	ribosomal protein L4 [Source:MGI Symbol;Acc:MGI:1915141]	99	0.012137	-0.012137	0.872127	0.872127	0.999198	0.999198	0.0143622	0.0951793	-0.0190858	-0.0458796	-0.086009	-0.0525627	-0.0150495	0.0983556	67332.2	71579.4	68911.4	70726.8	76510.8	75703.6	69938.9	68652	77526	68055	66695	73086	72110	78029	61891	72943
ENSMUST00000009727	ENSMUST00000009727	ENSMUST00000009727	Syngr1	20972	15	synaptogyrin 1 [Source:MGI Symbol;Acc:MGI:1328323]	100	0.0428365	-0.0428365	0.555829	0.555829	0.999198	0.999198	0.0805649	0.110977	-0.0018286	-0.0226747	-0.09887	-0.0587334	0.00501507	-0.0208642	67434.7	74132.1	69337.1	72469.7	71181.3	75711.4	70016.9	69012.4	77644	70482	67107	74887	67087	78037	61960	73326
ENSMUST00000019276	ENSMUST00000019276	ENSMUST00000019276	BC005537	79555	13	cDNA sequence BC005537 [Source:MGI Symbol;Acc:MGI:2441726]	101	-0.0383862	0.0383862	0.585111	0.585111	0.999198	0.999198	-0.058244	-0.0322226	-0.00590697	-0.0577881	0.078694	-0.0226212	0.0307061	0.0646344	74114.4	69220.2	69088.1	71689.7	73395.6	70480.1	71777.5	69242.1	85335	65812	66866	74081	69174	72645	63518	73570
ENSMUST00000067689	ENSMUST00000067689	ENSMUST00000067689	Tnrc6b	213988	15	trinucleotide repeat containing 6b [Source:MGI Symbol;Acc:MGI:2443730]	102	-0.0364398	0.0364398	0.75167	0.75167	0.999198	0.999198	-0.383182	0.0239293	-0.148777	0.280632	0.150768	0.0626428	0.0261069	-0.105405	77664	55011.6	73061.9	71234.9	65028.4	72947.3	64717	87153.6	89422	52303	70712	73611	61288	75188	57270	92601
ENSMUST00000127786	ENSMUST00000127786	ENSMUST00000127786	Xist	NA	X	inactive X specific transcripts [Source:MGI Symbol;Acc:MGI:98974]	103	8.80182	-8.80182	4.94451e-19	4.94451e-19	5.60472e-15	5.60472e-15	0.104855	9.68512	9.89884	0.31331	-8.85269	-8.70974	-8.8768	-8.75847	303.095	338.697	334.769	298.054	323.618	260038	301561	391.503	349	322	324	308	305	268026	266860	416
ENSMUST00000002518	ENSMUST00000002518	ENSMUST00000002518	Aes	14797	10	amino-terminal enhancer of split [Source:MGI Symbol;Acc:MGI:95806]	104	0.0101232	-0.0101232	0.885618	0.885618	0.999198	0.999198	0.0261942	0.0452041	-0.00567627	-0.0263151	-0.0379671	-0.0244352	-0.0308942	0.0510261	68333.6	70942	68977.6	68669.4	72681.6	71883	69392	68406.3	78679	67449	66759	70960	68501	74091	61407	72682
ENSMUST00000066652	ENSMUST00000066652	ENSMUST00000066652	Kidins220	77480	12	kinase D-interacting substrate 220 [Source:MGI Symbol;Acc:MGI:1924730]	105	0.0381008	-0.0381008	0.590888	0.590888	0.999198	0.999198	0.0365939	0.105252	-0.0158091	0.0237029	-0.00245546	-0.0766844	-0.0408782	-0.0333424	70517.9	70564.4	66981.4	68664.6	69024.2	74003.8	68047.2	69936.7	81194	67090	64827	70955	65054	76277	60217	74308
ENSMUST00000026985	ENSMUST00000026985	ENSMUST00000026985	Cplx2	12890	13	complexin 2 [Source:MGI Symbol;Acc:MGI:104726]	106	-0.0836806	0.0836806	0.380276	0.380276	0.999198	0.999198	-0.0185128	0.0517993	-0.129306	-0.257591	-0.154682	0.0650752	0.195139	0.201131	60795.8	70804.2	70799.2	77478.6	77801	74340.5	65570.2	59991.3	70000	67318	68522	80063	73326	76624	58025	63741
ENSMUST00000166793	ENSMUST00000166793	ENSMUST00000166793	Matr3	17184	18	matrin 3 [Source:MGI Symbol;Acc:MGI:1298379]	107	0.00601847	-0.00601847	0.934529	0.934529	0.999198	0.999198	0.00158033	0.0636188	-0.050145	0.0067802	0.0712297	-0.0992058	0.000626394	-0.0018088	72607.6	68897.3	64517.1	69139.7	69023.1	71924.7	66470.8	69146.1	83600	65505	62442	71446	65053	74134	58822	73468
ENSMUST00000099172	ENSMUST00000099172	ENSMUST00000099172	Kif5a	16572	10	kinesin family member 5A [Source:MGI Symbol;Acc:MGI:109564]	108	-0.100061	0.100061	0.340746	0.340746	0.999198	0.999198	-0.00689002	0.020564	-0.12878	-0.308007	-0.221358	0.156666	0.265758	0.153891	56989.1	70872.6	74061.1	79878.5	73918.7	72234.2	65130.6	57521.7	65617	67383	71679	82543	69667	74453	57636	61117
ENSMUST00000045068	ENSMUST00000045068	ENSMUST00000045068	Cplx3	235415	9	complexin 3 [Source:MGI Symbol;Acc:MGI:2384571]	109	-0.0530425	0.0530425	0.485666	0.485666	0.999198	0.999198	-0.0929585	-0.00925071	-0.02816	-0.0835392	0.0611739	-0.0935048	0.111622	0.122727	68836.5	64177.9	61837.9	71286.2	71837	68011.9	67126.3	64598.3	79258	61018	59849	73664	67705	70101	59402	68636
ENSMUST00000019514	ENSMUST00000019514	ENSMUST00000019514	Calm3	12315	7	calmodulin 3 [Source:MGI Symbol;Acc:MGI:103249]	110	-0.0177206	0.0177206	0.821438	0.821438	0.999198	0.999198	0.0382459	0.0814465	-0.0522289	-0.149184	-0.0754794	0.00489485	0.0448315	0.0914866	63157.3	69182.3	66775.7	68650.1	70906.5	71285.3	64976.9	60753.6	72719	65776	64628	70940	66828	73475	57500	64551
ENSMUST00000110336	ENSMUST00000110336	ENSMUST00000110336	Ubr5	70790	15	ubiquitin protein ligase E3 component n-recognin 5 [Source:MGI Symbol;Acc:MGI:1918040]	111	-0.0701807	0.0701807	0.362632	0.362632	0.999198	0.999198	-0.159205	-0.0774493	-0.109939	0.0568576	0.161585	0.0483308	0.0605419	0.00569053	72146.4	60641.8	66699.3	67266.2	64756.7	64177.7	62748.5	70439.3	83069	57656	64554	69510	61032	66149	55528	74842
ENSMUST00000057442	ENSMUST00000057442	ENSMUST00000057442	Diras2	68203	13	DIRAS family, GTP-binding RAS-like 2 [Source:MGI Symbol;Acc:MGI:1915453]	112	0.0286576	-0.0286576	0.720421	0.720421	0.999198	0.999198	0.106637	0.15505	-0.0520913	-0.111659	-0.0707778	-0.0634059	0.00618653	0.0113781	63454.3	70346.7	63779.4	66931.4	67172.7	72747.4	63017.5	60468.5	73061	66883	61728	69164	63309	74982	55766	64248
ENSMUST00000041099	ENSMUST00000041099	ENSMUST00000041099	Neurod1	18012	2	neurogenic differentiation 1 [Source:MGI Symbol;Acc:MGI:1339708]	113	0.157006	-0.157006	0.0627035	0.0627035	0.819084	0.819084	0.0119863	0.153103	0.210782	0.241597	0.0168603	-0.185965	-0.243707	-0.230868	70133.2	62688.6	60934.9	58544.2	59067.5	69130.5	71950.4	73503.7	80751	59602	58975	60497	55670	71254	63671	78098
ENSMUST00000055662	ENSMUST00000055662	ENSMUST00000055662	Lrtm1	319476	14	leucine-rich repeats and transmembrane domains 1 [Source:MGI Symbol;Acc:MGI:2442106]	114	-0.0839396	0.0839396	0.245971	0.245971	0.999198	0.999198	-0.0579184	-0.0319153	-0.0990297	-0.149599	0.120351	-0.000184322	0.111478	0.100849	68542.9	64204.2	63048.9	68122.7	67622.6	65372	62400.5	60251.1	78920	61043	61021	70395	63733	67380	55220	64017
ENSMUST00000107909	ENSMUST00000107909	ENSMUST00000107909	Msi2	76626	11	musashi RNA-binding protein 2 [Source:MGI Symbol;Acc:MGI:1923876]	115	-0.0227014	0.0227014	0.767321	0.767321	0.999198	0.999198	-0.115916	-0.0217341	-0.0427558	0.0825875	0.13253	-0.0343159	-0.00860156	-0.00481684	69809.2	59697.3	62185.1	63303.4	63469.7	63724.6	62802.8	68503.3	80378	56758	60185	65415	59819	65682	55576	72785
ENSMUST00000042530	ENSMUST00000042530	ENSMUST00000042530	Gucy2f	245650	X	guanylate cyclase 2f [Source:MGI Symbol;Acc:MGI:105119]	116	0.175008	-0.175008	0.0395703	0.0395703	0.729079	0.729079	0.0246668	0.256049	0.171261	0.23685	0.00555364	-0.235404	-0.242861	-0.243558	68206.8	61220.3	57715.3	57417.8	57390	71870.4	67768.1	70920.2	78533	58206	55859	59333	54089	74078	59970	75353
ENSMUST00000169681	ENSMUST00000169681	ENSMUST00000169681	Eif4b	75705	15	eukaryotic translation initiation factor 4B [Source:MGI Symbol;Acc:MGI:95304]	117	-0.0150457	0.0150457	0.838554	0.838554	0.999198	0.999198	-0.00883859	0.0675297	-0.0764514	-0.0465429	-0.0741494	0.0188048	0.030726	0.0805674	59968.1	63403.8	63959.2	64489.9	66756.8	66850.6	60500.9	61768.2	69047	60282	61902	66641	62917	68904	53539	65629
ENSMUST00000096753	ENSMUST00000096753	ENSMUST00000096753	Hnrnpul2	68693	19	heterogeneous nuclear ribonucleoprotein U-like 2 [Source:MGI Symbol;Acc:MGI:1915943]	118	0.0246857	-0.0246857	0.735338	0.735338	0.999198	0.999198	0.0358702	0.086907	0.0503619	-0.0796657	0.0319099	-0.0641169	-0.0401249	-0.0282059	65433.6	64499.8	61220.1	62246.7	62763.1	66822.4	65151	59535.8	75340	61324	59251	64323	59153	68875	57654	63257
ENSMUST00000079423	ENSMUST00000079423	ENSMUST00000079423	Fam57b	68952	7	family with sequence similarity 57, member B [Source:MGI Symbol;Acc:MGI:1916202]	119	-0.031666	0.031666	0.658765	0.658765	0.999198	0.999198	-0.0480565	-0.0808878	0.00718583	-0.00651581	0.103326	0.0129185	0.0392307	-0.032217	67225.4	61871.4	63141.9	64304.1	61197	60479.3	64286.5	63678.8	77403	58825	61111	66449	57677	62337	56889	67659
ENSMUST00000000642	ENSMUST00000000642	ENSMUST00000000642	Hk2	15277	6	hexokinase 2 [Source:MGI Symbol;Acc:MGI:1315197]	120	-0.277649	0.277649	0.0330537	0.0330537	0.692234	0.692234	-0.649229	-0.407632	-0.256104	0.0988173	0.251617	0.0377934	0.341222	0.448881	67750.8	43985.7	58417.9	72092.3	77678	52004.6	57763.9	73875.5	78008	41820	56539	74497	73210	53602	51117	78493
ENSMUST00000045896	ENSMUST00000045896	ENSMUST00000045896	Pacsin1	23969	17	protein kinase C and casein kinase substrate in neurons 1 [Source:MGI Symbol;Acc:MGI:1345181]	121	-0.0197004	0.0197004	0.787624	0.787624	0.999198	0.999198	0.0182382	0.0584352	-0.109273	-0.05198	-0.016774	-0.00261374	0.0694389	0.027272	61759.8	64147.4	62369	65563.1	63674.5	65959.9	58721.1	61100	71110	60989	60363	67750	60012	67986	51964	64919
ENSMUST00000027421	ENSMUST00000027421	ENSMUST00000027421	Trip12	14897	1	thyroid hormone receptor interactor 12 [Source:MGI Symbol;Acc:MGI:1309481]	122	0.035646	-0.035646	0.629312	0.629312	0.999198	0.999198	-0.077291	0.125035	0.00665863	0.0800294	-0.0284984	-0.0305557	-0.0235287	-0.0602495	61988.3	58464.6	61899.9	62202.2	60638.9	67266.8	61967.7	65200.7	71373	55586	59909	64277	57151	69333	54837	69276
ENSMUST00000150779	ENSMUST00000150779	ENSMUST00000150779	Msi1	17690	5	musashi RNA-binding protein 1 [Source:MGI Symbol;Acc:MGI:107376]	123	0.00501001	-0.00501001	0.945616	0.945616	0.999198	0.999198	-0.00381348	-0.0818136	0.0230694	0.0780514	0.0440707	0.00728634	0.0109589	-0.0855862	63879	61579	62270.9	62429.6	58388.4	58338	62737.2	65174.3	73550	58547	60268	64512	55030	60130	55518	69248
ENSMUST00000029446	ENSMUST00000029446	ENSMUST00000029446	Csde1	229663	3	cold shock domain containing E1, RNA binding [Source:MGI Symbol;Acc:MGI:92356]	124	0.0186685	-0.0186685	0.795011	0.795011	0.999198	0.999198	0.0274953	0.0981301	-0.0392664	-0.0155267	-0.0336077	-0.0597634	-0.0127878	0.0300208	60727.2	62540.3	59636.1	61609.9	63465.5	65678.6	59712.1	60702.8	69921	59461	57718	63665	59815	67696	52841	64497
ENSMUST00000066285	ENSMUST00000066285	ENSMUST00000066285	Hspa12a	73442	19	heat shock protein 12A [Source:MGI Symbol;Acc:MGI:1920692]	125	-0.0753819	0.0753819	0.285874	0.285874	0.999198	0.999198	-0.0726126	-0.0291697	-0.120951	-0.0802983	0.0249644	0.0759121	0.13118	0.0675187	60913	59983.4	63102.6	65566.9	62736.5	61817.2	58006.9	59664.7	70135	57030	61073	67754	59128	63716	51332	63394
ENSMUST00000079204	ENSMUST00000079204	ENSMUST00000079204	Rph3a	19894	5	rabphilin 3A [Source:MGI Symbol;Acc:MGI:102788]	126	0.104669	-0.104669	0.223692	0.223692	0.997189	0.997189	0.190989	0.239156	0.0388616	-0.0712507	-0.233793	-0.0863006	-0.0175025	-0.0895372	53970.2	67378.5	59779.7	62699.6	59645.8	69666.1	60635.4	56179.5	62141	64061	57857	64791	56215	71806	53658	59691
ENSMUST00000025293	ENSMUST00000025293	ENSMUST00000025293	Ndfip1	65113	18	Nedd4 family interacting protein 1 [Source:MGI Symbol;Acc:MGI:1929601]	127	-0.032772	0.032772	0.651564	0.651564	0.999198	0.999198	-0.0180461	-0.000608466	-0.092532	-0.0216617	-0.0392834	-0.0118966	0.0772098	0.100364	57875	60083.3	58984.1	62742.2	63757.3	60814	57059.9	59933	66637	57125	57087	64835	60090	62682	50494	63679
ENSMUST00000119870	ENSMUST00000119870	ENSMUST00000119870	Cngb1	333329	8	cyclic nucleotide gated channel beta 1 [Source:MGI Symbol;Acc:MGI:2664102]	128	0.11595	-0.11595	0.174468	0.174468	0.970324	0.970324	-0.0359963	0.266598	0.235306	-0.0301948	-0.116162	-0.100771	-0.116578	-0.130465	57201	55799.4	57814.5	57184.5	56636.7	68821	67344.3	56024.3	65861	53052	55955	59092	53379	70935	59595	59526
ENSMUST00000013995	ENSMUST00000013995	ENSMUST00000013995	Abca4	11304	3	ATP-binding cassette, sub-family A (ABC1), member 4 [Source:MGI Symbol;Acc:MGI:109424]	129	0.0536956	-0.0536956	0.459008	0.459008	0.999198	0.999198	-0.000131926	0.0940193	0.0283106	0.0903404	0.0313447	-0.0477818	-0.105586	-0.096898	62024.7	58468.8	58714.5	56408.4	56749.2	62411.9	59633	62252.9	71415	55590	56826	58290	53485	64329	52771	66144
ENSMUST00000023749	ENSMUST00000023749	ENSMUST00000023749	Tmbim6	110213	15	transmembrane BAX inhibitor motif containing 6 [Source:MGI Symbol;Acc:MGI:99682]	130	0.00679845	-0.00679845	0.925274	0.925274	0.999198	0.999198	0.0507205	0.0654619	-0.0329249	-0.0600372	-0.0317311	-0.0495402	-0.007451	0.0591779	58009.6	61133	57297.9	58994.2	61782.7	61760.9	57689.4	56615.3	66792	58123	55455	60962	58229	63658	51051	60154
ENSMUST00000036493	ENSMUST00000036493	ENSMUST00000036493	Atp1a1	11928	3	ATPase, Na+/K+ transporting, alpha 1 polypeptide [Source:MGI Symbol;Acc:MGI:88105]	131	-0.068205	0.068205	0.366866	0.366866	0.999198	0.999198	-0.00261332	-0.0109494	-0.162398	-0.103003	0.0168277	0.0131738	0.0738793	0.163802	58384.8	60392.6	58237.1	60739.9	64646.4	60044.6	54060.8	56333	67224	57419	56364	62766	60928	61889	47840	59854
ENSMUST00000032451	ENSMUST00000032451	ENSMUST00000032451	Slc6a11	243616	6	solute carrier family 6 (neurotransmitter transporter, GABA), member 11 [Source:MGI Symbol;Acc:MGI:95630]	132	0.0252687	-0.0252687	0.729034	0.729034	0.999198	0.999198	0.0437978	0.093745	-0.0760612	0.0342971	0.00906891	-0.0762588	0.00657756	-0.0421974	59797	60190.6	56362.8	59693.8	57709.4	62311	55392	59795.5	68850	57227	54550	61685	54390	64225	49018	63533
ENSMUST00000106706	ENSMUST00000106706	ENSMUST00000106706	Rgs9	19739	11	regulator of G-protein signaling 9 [Source:MGI Symbol;Acc:MGI:1338824]	133	-0.12281	0.12281	0.0952747	0.0952747	0.885285	0.885285	-0.194076	-0.0979015	-0.0986761	-0.102835	0.161986	0.0388784	0.203114	0.0814236	62990.5	53586.5	57838.3	64812.1	59569.4	57280.5	57249.8	57085	72527	50948	55978	66974	56143	59040	50662	60653
ENSMUST00000180610	ENSMUST00000180610	ENSMUST00000180610	Mir124a-1hg	NA	14	Mir124-1 host gene (non-protein coding) [Source:MGI Symbol;Acc:MGI:2442197]	134	0.289756	-0.289756	0.00374429	0.00374429	0.293671	0.293671	0.361881	0.287654	0.412608	0.0744109	-0.265963	-0.0763198	-0.335847	-0.515197	53767.8	67966.5	61321.3	51225.3	45237	64558	70398.8	55687.3	61908	64620	59349	52934	42635	66541	62298	59168
ENSMUST00000102573	ENSMUST00000102573	ENSMUST00000102573	Trim44	80985	2	tripartite motif-containing 44 [Source:MGI Symbol;Acc:MGI:1931835]	135	-0.00767105	0.00767105	0.915125	0.915125	0.999198	0.999198	0.0169547	0.0694994	-0.0537736	-0.0676345	0.0197509	-0.0444639	0.0355842	0.0185181	59407.9	59609	56821.6	60063.5	59357.2	61820.1	56757.1	56214.4	68402	56674	54994	62067	55943	63719	50226	59728
ENSMUST00000006828	ENSMUST00000006828	ENSMUST00000006828	Aplp1	11803	7	amyloid beta (A4) precursor-like protein 1 [Source:MGI Symbol;Acc:MGI:88046]	136	0.0297272	-0.0297272	0.698468	0.698468	0.999198	0.999198	0.0941727	0.106803	-0.0347444	-0.0547836	-0.132954	-0.0380142	0.00575709	0.0405492	54109.1	62043.9	57789.7	59570	61024	62589.4	56740.1	55957.4	62301	58989	55931	61557	57514	64512	50211	59455
ENSMUST00000006991	ENSMUST00000006991	ENSMUST00000006991	Hcn1	15165	13	hyperpolarization-activated, cyclic nucleotide-gated K+ 1 [Source:MGI Symbol;Acc:MGI:1096392]	137	0.172173	-0.172173	0.0337858	0.0337858	0.69631	0.69631	0.0544758	0.252456	0.0618676	0.302699	-0.0981156	-0.180995	-0.173204	-0.239854	58053	57270.9	54811.9	55108.8	52620.7	65695	57565.1	68023.3	66842	54451	53049	56947	49594	67713	50941	72275
ENSMUST00000018470	ENSMUST00000018470	ENSMUST00000018470	Ywhab	54401	2	tyrosine 3-monooxygenase/tryptophan 5-monooxygenase activation protein, beta polypeptide [Source:MGI Symbol;Acc:MGI:1891917]	138	-0.0142187	0.0142187	0.860298	0.860298	0.999198	0.999198	0.0583814	0.0950845	-0.0823605	-0.141133	-0.0798634	-0.0308463	0.0602678	0.100297	53367.4	59316.6	55211.8	58811.3	60465.9	60845	53803.2	51655.3	61447	56396	53436	60773	56988	62714	47612	54884
ENSMUST00000094151	ENSMUST00000094151	ENSMUST00000094151	Rnf187	108660	11	ring finger protein 187 [Source:MGI Symbol;Acc:MGI:1914224]	139	-0.0628675	0.0628675	0.401734	0.401734	0.999198	0.999198	-0.00877084	-0.0237451	-0.0883882	-0.134132	-0.046847	0.0647153	0.0765932	0.150223	53675.7	57566.4	57991.2	58470.6	61532.3	56972	54475.5	52775.3	61802	54732	56126	60421	57993	58722	48207	56074
ENSMUST00000060945	ENSMUST00000060945	ENSMUST00000060945	Aff4	93736	11	AF4/FMR2 family, member 4 [Source:MGI Symbol;Acc:MGI:2136171]	140	-0.0451455	0.0451455	0.539615	0.539615	0.999198	0.999198	-0.0879228	0.0209279	-0.140101	0.0197707	0.0844978	-0.00233238	0.0628735	0.0341161	59064.9	54077.6	55614.8	58186.1	57037.8	58315.7	52156.7	58269	68007	51415	53826	60127	53757	60107	46155	61911
ENSMUST00000059595	ENSMUST00000059595	ENSMUST00000059595	Prkca	18750	11	protein kinase C, alpha [Source:MGI Symbol;Acc:MGI:97595]	141	-0.0717921	0.0717921	0.334001	0.334001	0.999198	0.999198	-0.111544	-0.106692	-0.140265	0.0622991	0.0970275	0.0701412	0.0592788	0.0604437	58710.5	53400.3	57626.5	57194.2	57240.4	53580.2	52347.7	60238.8	67599	50771	55773	59102	53948	55226	46324	64004
ENSMUST00000036825	ENSMUST00000036825	ENSMUST00000036825	Sncb	104069	13	synuclein, beta [Source:MGI Symbol;Acc:MGI:1889011]	142	-0.00171452	0.00171452	0.980974	0.980974	0.999198	0.999198	0.0131742	0.06313	-0.0185754	-0.0677548	-0.0639811	0.00876513	0.0518231	0.00789134	53361.3	56360	56121.1	57821.3	56087.1	58345.8	55133.2	53285.4	61440	53585	54316	59750	52861	60138	48789	56616
ENSMUST00000022616	ENSMUST00000022616	ENSMUST00000022616	Clu	12759	14	clusterin [Source:MGI Symbol;Acc:MGI:88423]	143	-0.241111	0.241111	0.03394	0.03394	0.696638	0.696638	-0.15596	-0.185822	-0.421786	-0.215688	-0.00564401	0.211512	0.0891623	0.59449	50908.6	54216.5	59178.4	54366.5	77170.8	53105.8	45092.9	52017.7	58616	51547	57275	56180	72732	54737	39904	55269
ENSMUST00000033341	ENSMUST00000033341	ENSMUST00000033341	Tub	22141	7	tubby candidate gene [Source:MGI Symbol;Acc:MGI:2651573]	144	0.0417655	-0.0417655	0.559903	0.559903	0.999198	0.999198	0.053181	0.0725463	0.0851271	-0.0474808	-0.0417026	-0.0346815	-0.00122442	-0.0909241	54854.3	56911.2	55121.9	56415.2	53014.3	57680.2	58185.4	53075.6	63159	54109	53349	58297	49965	59452	51490	56393
ENSMUST00000023750	ENSMUST00000023750	ENSMUST00000023750	Faim2	72393	15	Fas apoptotic inhibitory molecule 2 [Source:MGI Symbol;Acc:MGI:1919643]	145	-0.0266232	0.0266232	0.724584	0.724584	0.999198	0.999198	0.00928366	0.0867518	-0.0723746	-0.140268	-0.00680156	0.00161263	0.0679331	0.042476	54851.7	56499.9	55172.5	57768.1	56757.6	59616.8	53390.7	50936.3	63156	53718	53398	59695	53493	61448	47247	54120
ENSMUST00000019649	ENSMUST00000019649	ENSMUST00000019649	Ubb	22187	11	ubiquitin B [Source:MGI Symbol;Acc:MGI:98888]	146	-0.0262216	0.0262216	0.731944	0.731944	0.999198	0.999198	-0.0546389	-0.0229928	0.00038121	-0.0281065	0.120582	-0.135388	0.0411705	0.0659555	59757.9	53893.6	50042.6	56557.4	57537.5	55088.8	55988.6	54893.9	68805	51240	48433	58444	54228	56781	49546	58325
ENSMUST00000032264	ENSMUST00000032264	ENSMUST00000032264	Gabarapl1	57436	6	gamma-aminobutyric acid (GABA) A receptor-associated protein-like 1 [Source:MGI Symbol;Acc:MGI:1914980]	147	0.00215729	-0.00215729	0.977154	0.977154	0.999198	0.999198	0.0473149	0.0678098	-0.0354929	-0.0758369	-0.081457	-0.0477885	0.0216756	0.0927433	52287.8	57084.7	53522.5	56162.6	58998.5	57901.4	53900.4	52413.9	60204	54274	51801	58036	55605	59680	47698	55690
ENSMUST00000067664	ENSMUST00000067664	ENSMUST00000067664	Ywhae	22627	11	tyrosine 3-monooxygenase/tryptophan 5-monooxygenase activation protein, epsilon polypeptide [Source:MGI Symbol;Acc:MGI:894689]	148	0.0593559	-0.0593559	0.419046	0.419046	0.999198	0.999198	0.0324345	0.164242	0.0400939	-0.00504887	-0.0262259	-0.124626	-0.0659224	-0.0229641	55358	55331.4	51708.1	53855.6	55483.3	60624.8	55625.9	53912.3	63739	52607	50045	55652	52292	62487	49225	57282
ENSMUST00000031229	ENSMUST00000031229	ENSMUST00000031229	Rufy3	52822	5	RUN and FYVE domain containing 3 [Source:MGI Symbol;Acc:MGI:106484]	149	-0.0390458	0.0390458	0.591371	0.591371	0.999198	0.999198	-0.0292124	0.00805638	-0.0933197	-0.0435875	-0.036454	-0.00428362	0.112952	0.0789539	52981.8	54709.8	54176.5	58762.9	57394.3	56141.5	52331.9	54167.3	61003	52016	52434	60723	54093	57866	46310	57553
ENSMUST00000017629	ENSMUST00000017629	ENSMUST00000017629	Top2b	21974	14	topoisomerase (DNA) II beta [Source:MGI Symbol;Acc:MGI:98791]	150	0.0896434	-0.0896434	0.232726	0.232726	0.998787	0.998787	0.0735786	0.180663	0.00450766	0.0943193	-0.0170973	-0.186974	-0.0907133	-0.0689907	56124.1	56164.4	49889.6	53332	54141.1	60491.9	53538.7	56977.7	64621	53399	48285	55111	51027	62350	47378	60539
ENSMUST00000116560	ENSMUST00000116560	ENSMUST00000116560	Cfl1	NA	19	cofilin 1, non-muscle [Source:MGI Symbol;Acc:MGI:101757]	151	-0.0219674	0.0219674	0.766047	0.766047	0.999198	0.999198	0.0103286	0.0551677	-0.0542398	-0.104289	-0.0546118	0.00515758	0.0627822	0.071056	52503.2	55763.7	54724.1	56954.2	57281.8	57524	53322.9	51504.7	60452	53018	52964	58854	53987	59291	47187	54724
ENSMUST00000050918	ENSMUST00000050918	ENSMUST00000050918	Camk2n1	66259	4	calcium/calmodulin-dependent protein kinase II inhibitor 1 [Source:MGI Symbol;Acc:MGI:1913509]	152	0.0525191	-0.0525191	0.487921	0.487921	0.999198	0.999198	0.0944442	0.141522	0.0331609	-0.0674737	-0.131343	-0.0411293	0.00374816	-0.0446239	51021.6	57532.8	54313.9	56030	54182.5	59441.1	55140	51424.7	58746	54700	52567	57899	51066	61267	48795	54639
ENSMUST00000003754	ENSMUST00000003754	ENSMUST00000003754	Calb2	12308	8	calbindin 2 [Source:MGI Symbol;Acc:MGI:101914]	153	0.0371133	-0.0371133	0.735042	0.735042	0.999198	0.999198	0.10337	0.182709	0.00304122	-0.16362	-0.399879	-0.0176463	0.09486	0.11734	42063.7	58108.1	54824.3	59270.9	60201.7	61393.2	54204.3	48290.6	48432	55247	53061	61248	56739	63279	47967	51309
ENSMUST00000020027	ENSMUST00000020027	ENSMUST00000020027	Serinc1	56442	10	serine incorporator 1 [Source:MGI Symbol;Acc:MGI:1926228]	154	-0.0643607	0.0643607	0.379419	0.379419	0.999198	0.999198	-0.0542412	-0.0213838	-0.12595	-0.0578867	0.0497342	-0.0366186	0.126716	0.11195	55406.7	53906.2	52187.5	58443.5	57848.4	55148	51292.2	53770.1	63795	51252	50509	60393	54521	56842	45390	57131
ENSMUST00000085814	ENSMUST00000085814	ENSMUST00000085814	Ncoa1	17977	12	nuclear receptor coactivator 1 [Source:MGI Symbol;Acc:MGI:1276523]	155	-0.0613584	0.0613584	0.392204	0.392204	0.999198	0.999198	-0.131917	0.00255065	-0.106032	-0.0146446	0.0846788	0.0415145	0.0841236	0.0343865	56806.7	51011.7	55132.3	56784.9	54860.5	55995	51935.2	55331.6	65407	48500	53359	58679	51705	57715	45959	58790
ENSMUST00000032413	ENSMUST00000032413	ENSMUST00000032413	Etnk1	75320	6	ethanolamine kinase 1 [Source:MGI Symbol;Acc:MGI:1922570]	156	-0.00435267	0.00435267	0.952948	0.952948	0.999198	0.999198	0.000294601	0.0342634	-0.0650838	0.0112788	0.117969	-0.0403289	-0.00824328	-0.0587158	59193.4	54721.3	53042	54234.9	52370.3	56025.1	52296.8	55139.6	68155	52027	51336	56044	49358	57746	46279	58586
ENSMUST00000045540	ENSMUST00000045540	ENSMUST00000045540	Socs7	192157	11	suppressor of cytokine signaling 7 [Source:MGI Symbol;Acc:MGI:2651588]	157	0.0237194	-0.0237194	0.768158	0.768158	0.999198	0.999198	0.0683481	0.0731084	0.0664402	-0.122238	0.104885	-0.129752	-0.0121673	-0.0683965	59087.4	56669.2	50218.2	54482.7	52400	56856.5	56594.3	49656.3	68033	53879	48603	56300	49386	58603	50082	52760
ENSMUST00000080723	ENSMUST00000080723	ENSMUST00000080723	Tax1bp1	52440	6	Tax1 (human T cell leukemia virus type I) binding protein 1 [Source:MGI Symbol;Acc:MGI:1289308]	158	-0.0522069	0.0522069	0.525157	0.525157	0.999198	0.999198	-0.06568	0.0236158	-0.082923	-0.0866561	0.0709152	-0.158191	0.138577	0.137561	55715	52549.4	47533.9	58390.3	58349.2	55904.8	51925.1	51790.9	64150	49962	46005	60338	54993	57622	45950	55028
ENSMUST00000008094	ENSMUST00000008094	ENSMUST00000008094	Abhd8	64296	8	abhydrolase domain containing 8 [Source:MGI Symbol;Acc:MGI:1918946]	159	-0.0359513	0.0359513	0.617654	0.617654	0.999198	0.999198	0.0230029	-0.0335085	-0.0198527	-0.116962	0.0157496	-0.0218741	0.0671796	0.0804032	53839	55475.5	52453.1	55792.9	56306.7	53344.4	53851.8	50346.2	61990	52744	50766	57654	53068	54983	47655	53493
ENSMUST00000060805	ENSMUST00000060805	ENSMUST00000060805	Fam120a	218236	13	family with sequence similarity 120, member A [Source:MGI Symbol;Acc:MGI:2446163]	160	-0.0552541	0.0552541	0.422574	0.422574	0.999198	0.999198	-0.0849215	-0.0524673	-0.0303853	-0.0537471	0.0709473	0.0210018	0.0510314	0.0773533	55299.9	51574.4	53418.1	54541.7	55545.9	52747.7	53561.3	52701	63672	49035	51700	56361	52351	54368	47398	55995
ENSMUST00000027127	ENSMUST00000027127	ENSMUST00000027127	Sf3b1	81898	1	splicing factor 3b, subunit 1 [Source:MGI Symbol;Acc:MGI:1932339]	161	-0.0273838	0.0273838	0.691302	0.691302	0.999198	0.999198	-0.060478	-0.0277978	-0.0193588	-0.00253203	-0.00272651	0.0345249	0.0578781	0.0191983	52981.8	51878.4	54367.7	55254.9	53793.1	53066.9	53378.3	54004.5	61003	49324	52619	57098	50699	54697	47236	57380
ENSMUST00000094807	ENSMUST00000094807	ENSMUST00000094807	Pnmal2	434128	7	PNMA-like 2 [Source:MGI Symbol;Acc:MGI:3645856]	162	-0.0386107	0.0386107	0.614566	0.614566	0.999198	0.999198	0.0407728	0.0426899	-0.115033	-0.132452	-0.0281765	0.0101205	0.0566462	0.112079	51586.1	55579.6	52973.8	54710.1	56853.1	55653.5	49889.9	49291.1	59396	52843	51270	56535	53583	57363	44149	52372
ENSMUST00000031249	ENSMUST00000031249	ENSMUST00000031249	Sparcl1	13602	5	SPARC-like 1 [Source:MGI Symbol;Acc:MGI:108110]	163	-0.121624	0.121624	0.256259	0.256259	0.999198	0.999198	-0.0210718	0.0322689	-0.264278	-0.25873	-0.214446	0.153514	0.237053	0.262025	44003.1	54741.3	56787.5	60172.9	61223.5	56803.2	46248.9	46427.1	50665	52046	54961	62180	57702	58548	40927	49329
ENSMUST00000055655	ENSMUST00000055655	ENSMUST00000055655	Fasn	14104	11	fatty acid synthase [Source:MGI Symbol;Acc:MGI:95485]	164	-0.0798389	0.0798389	0.291395	0.291395	0.999198	0.999198	-0.0420455	-0.0726658	-0.192633	-0.0181932	0.0777816	-0.0119319	0.167054	0.0809345	54536.4	53045.8	51248.3	58017.7	54655.7	51931.8	47788	53930.2	62793	50434	49600	59953	51512	53527	42289	57301
ENSMUST00000035840	ENSMUST00000035840	ENSMUST00000035840	Zdhhc5	228136	2	zinc finger, DHHC domain containing 5 [Source:MGI Symbol;Acc:MGI:1923573]	165	0.0186674	-0.0186674	0.799142	0.799142	0.999198	0.999198	-0.0952896	0.0915036	0.0103483	0.0611569	-0.012311	-0.0641692	-0.0117724	0.0125426	53028.7	49421.4	51156.4	53048.5	53950.2	56253.1	53176	55082.1	61057	46988	49511	54818	50847	57981	47057	58525
ENSMUST00000026459	ENSMUST00000026459	ENSMUST00000026459	Atp5b	11947	10	ATP synthase, H+ transporting mitochondrial F1 complex, beta subunit [Source:MGI Symbol;Acc:MGI:107801]	166	-0.000614299	0.000614299	0.993341	0.993341	0.999214	0.999214	0.052475	0.029643	-0.0390679	-0.0481395	-0.0538886	-0.0570542	0.00621774	0.101451	51136.2	55072.6	51024.1	53311.7	56949.7	54207.9	51686.6	51362.6	58878	52361	49383	55090	53674	55873	45739	54573
ENSMUST00000106267	ENSMUST00000106267	ENSMUST00000106267	Stx1b	56216	7	syntaxin 1B [Source:MGI Symbol;Acc:MGI:1930705]	167	-0.0298611	0.0298611	0.743134	0.743134	0.999198	0.999198	0.0498016	0.12657	-0.140452	-0.177953	-0.165289	0.0834854	0.110311	0.0743973	46771.1	55427.1	55573.4	56616.5	55224.5	58456.4	48579	47332.5	53852	52698	53786	58505	52048	60252	42989	50291
ENSMUST00000172132	ENSMUST00000172132	ENSMUST00000172132	Tpi1	21991	6	triosephosphate isomerase 1 [Source:MGI Symbol;Acc:MGI:98797]	168	0.0224468	-0.0224468	0.772443	0.772443	0.999198	0.999198	0.0686836	0.0321745	-0.0754614	0.0597505	-0.167037	0.0374022	-0.0265277	0.0560496	47522.3	55094.7	54757.2	52383.7	55469.6	53717.9	49856	54754.6	54717	52382	52996	54131	52279	55368	44119	58177
ENSMUST00000033915	ENSMUST00000033915	ENSMUST00000033915	Gpm6a	234267	8	glycoprotein m6a [Source:MGI Symbol;Acc:MGI:107671]	169	-0.0852893	0.0852893	0.248074	0.248074	0.999198	0.999198	-0.0656028	-0.0941437	-0.133483	-0.0493345	0.135547	-0.0369476	0.0862322	0.148974	56426.3	52071.9	50067.3	54530.1	56953.9	51051.8	49678.5	52662.4	64969	49508	48457	56349	53678	52620	43962	55954
ENSMUST00000008036	ENSMUST00000008036	ENSMUST00000008036	Rplp1	56040	9	ribosomal protein, large, P1 [Source:MGI Symbol;Acc:MGI:1927099]	170	0.0432471	-0.0432471	0.544586	0.544586	0.999198	0.999198	-0.0138845	0.0753502	0.0728401	0.0368491	-0.0752763	-0.0678542	-0.0706794	0.037723	50966.8	51612.2	51229.7	51129.5	55119.4	54905.5	54810	53459.6	58683	49071	49582	52835	51949	56592	48503	56801
ENSMUST00000061620	ENSMUST00000061620	ENSMUST00000061620	Unc80	329178	1	unc-80 homolog (C. elegans) [Source:MGI Symbol;Acc:MGI:2652882]	171	-0.0196891	0.0196891	0.846739	0.846739	0.999198	0.999198	-0.289866	-0.000676188	0.0154813	0.160282	0.20536	0.0236909	0.00179044	-0.177607	60102.7	43225.3	52991.4	52193	46090.1	52819.5	53414.4	59053.9	69202	41097	51287	53934	43439	54442	47268	62745
ENSMUST00000160379	ENSMUST00000160379	ENSMUST00000160379	Cdk5r2	12570	1	cyclin-dependent kinase 5, regulatory subunit 2 (p39) [Source:MGI Symbol;Acc:MGI:1330828]	172	-0.015922	0.015922	0.844477	0.844477	0.999198	0.999198	0.0358553	0.0667172	-0.00183734	-0.176427	-0.00541545	-0.108454	0.0597205	0.108723	51995.2	54097.6	48411.1	54396.5	56275.9	55267.4	52702.5	46695.3	59867	51434	46854	56211	53039	56965	46638	49614
ENSMUST00000004072	ENSMUST00000004072	ENSMUST00000004072	Rpl8	26961	15	ribosomal protein L8 [Source:MGI Symbol;Acc:MGI:1350927]	173	0.0178696	-0.0178696	0.813118	0.813118	0.999198	0.999198	0.0286505	0.0646785	0.00783125	-0.0314198	-0.10947	-0.0689236	-0.0170756	0.11409	48899.8	53151	50293.6	52134	57096.1	54495.1	52389.5	50983.3	56303	50534	48676	53873	53812	56169	46361	54170
ENSMUST00000090933	ENSMUST00000090933	ENSMUST00000090933	Ash1l	192195	3	ash1 (absent, small, or homeotic)-like (Drosophila) [Source:MGI Symbol;Acc:MGI:2183158]	174	-0.0245945	0.0245945	0.751272	0.751272	0.999198	0.999198	-0.116983	0.0409426	-0.103183	0.0710748	0.113195	0.0225402	0.0175985	-0.0601762	55900	48475.8	52495.4	52315.9	49570.2	54083.7	48941.8	55225.2	64363	46089	50807	54061	46719	55745	43310	58677
ENSMUST00000096241	ENSMUST00000096241	ENSMUST00000096241	Eml3	225898	19	echinoderm microtubule associated protein like 3 [Source:MGI Symbol;Acc:MGI:2387612]	175	0.025643	-0.025643	0.720833	0.720833	0.999198	0.999198	0.0194959	0.0219412	0.103202	-0.0459264	-0.0732619	0.0228013	-0.0151355	-0.0387005	49606.8	51968.8	53022.4	51646.3	50809.5	52057	55073.3	49664.8	57117	49410	51317	53369	47887	53656	48736	52769
ENSMUST00000060537	ENSMUST00000060537	ENSMUST00000060537	Kif1b	16561	4	kinesin family member 1B [Source:MGI Symbol;Acc:MGI:108426]	176	-0.00938672	0.00938672	0.903359	0.903359	0.999198	0.999198	-0.112157	0.0423942	-0.0327948	0.0587003	0.133459	-0.00982476	-0.0230236	-0.071284	56550.5	48008.8	51203.9	50737.6	49068.4	53437.6	50723.8	54045	65112	45645	49557	52430	46246	55079	44887	57423
ENSMUST00000020608	ENSMUST00000020608	ENSMUST00000020608	Ppp2ca	19052	11	protein phosphatase 2 (formerly 2A), catalytic subunit, alpha isoform [Source:MGI Symbol;Acc:MGI:1321159]	177	-0.0594296	0.0594296	0.406788	0.406788	0.999198	0.999198	-0.0264495	-0.0139778	-0.09414	-0.105417	0.0169638	0.00532688	0.100041	0.112234	50769.7	51336.7	50361.8	53779.1	54235.6	51782.4	48983.6	48602.2	58456	48809	48742	55573	51116	53373	43347	51640
ENSMUST00000049908	ENSMUST00000049908	ENSMUST00000049908	Ssbp4	76900	8	single stranded DNA binding protein 4 [Source:MGI Symbol;Acc:MGI:1924150]	178	0.198294	-0.198294	0.0107613	0.0107613	0.480998	0.480998	0.279455	0.277986	0.149297	0.0759474	-0.251909	-0.126039	-0.262537	-0.157452	45906.9	57829.4	50092.1	45569.9	49013.2	57770.5	52840.4	50221	52857	54982	48481	47090	46194	59545	46760	53360
ENSMUST00000014065	ENSMUST00000014065	ENSMUST00000014065	Clip3	76686	7	CAP-GLY domain containing linker protein 3 [Source:MGI Symbol;Acc:MGI:1923936]	179	-0.0364172	0.0364172	0.670669	0.670669	0.999198	0.999198	0.0322339	0.122252	-0.159337	-0.162001	-0.0906774	0.0374347	0.111852	0.0790468	47287.8	52810.2	51679.2	54414.9	53191.5	56210.4	46243.2	46157.9	54447	50210	50017	56230	50132	57937	40922	49043
ENSMUST00000029374	ENSMUST00000029374	ENSMUST00000029374	Nbea	26422	3	neurobeachin [Source:MGI Symbol;Acc:MGI:1347075]	180	-0.091366	0.091366	0.257396	0.257396	0.999198	0.999198	-0.221237	-0.0568091	-0.166268	0.0623278	0.158779	0.0324243	0.123011	0.0474859	55126.2	45130.1	50503.4	53776.2	51033.4	50578.4	46882.8	54932.5	63472	42908	48879	55570	48098	52132	41488	58366
ENSMUST00000100816	ENSMUST00000100816	ENSMUST00000100816	Med13l	76199	5	mediator complex subunit 13-like [Source:MGI Symbol;Acc:MGI:2670178]	181	0.00585282	-0.00585282	0.93772	0.93772	0.999198	0.999198	-0.0844955	0.098582	-0.00195282	0.00543126	0.000792204	0.0505447	0.0247079	-0.104181	50989.4	47867.9	52778.5	51841.7	47411	54344.7	50686.5	50946.6	58709	45511	51081	53571	44684	56014	44854	54131
ENSMUST00000052965	ENSMUST00000052965	ENSMUST00000052965	Nipbl	71175	15	Nipped-B homolog (Drosophila) [Source:MGI Symbol;Acc:MGI:1913976]	182	0.0489568	-0.0489568	0.514542	0.514542	0.999198	0.999198	-0.0349947	0.11865	-0.0195679	0.124018	0.0183458	-0.0409406	-0.0598919	-0.11653	52263.5	48686.2	50159.3	49504.7	47598.8	54157.4	49209.6	54359.3	60176	46289	48546	51156	44861	55821	43547	57757
ENSMUST00000001566	ENSMUST00000001566	ENSMUST00000001566	Tubb5	22154	17	tubulin, beta 5 class I [Source:MGI Symbol;Acc:MGI:107812]	183	0.108197	-0.108197	0.159023	0.159023	0.959926	0.959926	0.181713	0.210263	-0.0212897	0.049613	-0.149208	-0.122843	-0.0958165	-0.0661707	47016	54865.4	47883.1	48788.6	49801.5	55962	47663.7	50064.7	54134	52164	46343	50416	46937	57681	42179	53194
ENSMUST00000036125	ENSMUST00000036125	ENSMUST00000036125	Eif4h	22384	5	eukaryotic translation initiation factor 4H [Source:MGI Symbol;Acc:MGI:1341822]	184	-0.0353142	0.0353142	0.622583	0.622583	0.999198	0.999198	-0.0196347	0.00897533	-0.0668331	-0.0652384	-0.0393645	0.00299979	0.0774938	0.0960031	48262.3	50139.7	49700.5	52334.3	53010.1	51144	48525.9	48579.6	55569	47671	48102	54080	49961	52715	42942	51616
ENSMUST00000016143	ENSMUST00000016143	ENSMUST00000016143	Wasf3	245880	5	WAS protein family, member 3 [Source:MGI Symbol;Acc:MGI:2658986]	185	0.0885479	-0.0885479	0.233255	0.233255	0.998787	0.998787	0.103298	0.206522	0.0413441	-0.00579768	-0.0778123	-0.12949	-0.0729855	-0.0746608	48971.9	52217	47248.7	49136	49079	56090.1	50022.1	48413.9	56386	49646	45729	50775	46256	57813	44266	51440
ENSMUST00000041096	ENSMUST00000041096	ENSMUST00000041096	Pcsk1n	30052	X	proprotein convertase subtilisin/kexin type 1 inhibitor [Source:MGI Symbol;Acc:MGI:1353431]	186	-0.0514006	0.0514006	0.480022	0.480022	0.999198	0.999198	-0.0461702	-0.000747311	-0.0498087	-0.111049	-0.0551888	0.0770968	0.0881204	0.0905406	47242.7	49263.6	51779.4	52176.6	52264.2	50839.4	49139.5	47097.2	54395	46838	50114	53917	49258	52401	43485	50041
ENSMUST00000043775	ENSMUST00000043775	ENSMUST00000043775	Kdm3b	277250	18	KDM3B lysine (K)-specific demethylase 3B [Source:MGI Symbol;Acc:MGI:1923356]	187	0.0743695	-0.0743695	0.296989	0.296989	0.999198	0.999198	0.0299863	0.11662	0.102176	0.0469201	0.00173787	-0.0773293	-0.102477	-0.122578	51306.4	49691.7	48570.2	47730.9	47070.4	52767.2	52241.5	50278.4	59074	47245	47008	49323	44363	54388	46230	53421
ENSMUST00000032216	ENSMUST00000032216	ENSMUST00000032216	Ptms	69202	6	parathymosin [Source:MGI Symbol;Acc:MGI:1916452]	188	-0.0596727	0.0596727	0.43677	0.43677	0.999198	0.999198	0.0367197	-0.0495872	-0.134419	-0.0971946	-0.0719655	0.0858461	0.0929452	0.12403	46483.6	52238.1	51856.9	52112.7	53247.8	49204.6	46394.7	47607.3	53521	49666	50189	53851	50185	50716	41056	50583
ENSMUST00000038027	ENSMUST00000038027	ENSMUST00000038027	Gpi1	14751	7	glucose phosphate isomerase 1 [Source:MGI Symbol;Acc:MGI:95797]	189	-0.00466887	0.00466887	0.950505	0.950505	0.999198	0.999198	0.0450434	0.00346726	-0.101344	0.0295767	-0.11511	0.0622943	0.0188014	0.0461288	45697.6	51229.4	51677.1	50142.4	51101.3	49774.1	46286.2	50683.1	52616	48707	50015	51815	48162	51303	40960	53851
ENSMUST00000022629	ENSMUST00000022629	ENSMUST00000022629	Dpysl2	12934	14	dihydropyrimidinase-like 2 [Source:MGI Symbol;Acc:MGI:1349763]	190	-0.00834475	0.00834475	0.923567	0.923567	0.999198	0.999198	0.122137	0.112567	-0.0641731	-0.232873	-0.0569549	-0.00794496	0.0385493	0.0570357	47510.2	54101.8	49151.9	50761.8	51416.4	53744.1	47547.3	42300.1	54703	51438	47571	52455	48459	55395	42076	44944
ENSMUST00000024954	ENSMUST00000024954	ENSMUST00000024954	Epas1	13819	17	endothelial PAS domain protein 1 [Source:MGI Symbol;Acc:MGI:109169]	191	-0.0721389	0.0721389	0.325977	0.325977	0.999198	0.999198	-0.12403	-0.0789285	-0.138265	0.0452521	0.0508753	0.0408698	0.09532	0.100605	49971.5	46536.3	49626.2	51535	51724.1	48014.1	46079.4	52330.2	57537	44245	48030	53254	48749	49489	40777	55601
ENSMUST00000048976	ENSMUST00000048976	ENSMUST00000048976	Gucy1a3	60596	3	guanylate cyclase 1, soluble, alpha 3 [Source:MGI Symbol;Acc:MGI:1926562]	192	-0.0648778	0.0648778	0.379355	0.379355	0.999198	0.999198	-0.0203874	0.0259064	-0.153336	-0.11898	0.0719312	0.00804906	0.100389	0.0775406	50598.6	49645.4	48406.9	51606.6	50795.7	51264.3	45274.8	46365.9	58259	47201	46850	53328	47874	52839	40065	49264
ENSMUST00000034834	ENSMUST00000034834	ENSMUST00000034834	Pkm	18746	9	pyruvate kinase, muscle [Source:MGI Symbol;Acc:MGI:97591]	193	-0.125894	0.125894	0.0916783	0.0916783	0.881953	0.881953	-0.158979	-0.208352	-0.0567204	-0.0845115	0.0290136	0.112799	0.166722	0.189796	47729.9	45719.1	50584	52510.4	53357	44180.9	49077.4	48141	54956	43468	48957	54262	50288	45538	43430	51150
ENSMUST00000003310	ENSMUST00000003310	ENSMUST00000003310	Ranbp2	19386	10	RAN binding protein 2 [Source:MGI Symbol;Acc:MGI:894323]	194	0.00856989	-0.00856989	0.912115	0.912115	0.999198	0.999198	-0.0427941	0.0909553	-0.0677386	0.048054	0.116695	-0.0679874	0.00279441	-0.0952093	53082.6	47245.2	46704.2	49052.8	45831.2	51834.8	46435.4	50316	61119	44919	45202	50689	43195	53427	41092	53461
ENSMUST00000044009	ENSMUST00000044009	ENSMUST00000044009	Camk1d	227541	2	calcium/calmodulin-dependent protein kinase ID [Source:MGI Symbol;Acc:MGI:2442190]	195	-0.0247527	0.0247527	0.769976	0.769976	0.999198	0.999198	-0.184976	0.150097	-0.0768897	-0.00794586	-0.0338726	0.0080648	0.141127	-0.0231263	47080.3	43132.7	48468.9	53152	47432.3	54409.7	46488.5	48764.1	54208	41009	46910	54925	44704	56081	41139	51812
ENSMUST00000059472	ENSMUST00000059472	ENSMUST00000059472	Mat2a	232087	6	methionine adenosyltransferase II, alpha [Source:MGI Symbol;Acc:MGI:2443731]	196	0.105002	-0.105002	0.139294	0.139294	0.941886	0.941886	0.152997	0.0463538	0.118702	0.0999321	-0.111741	-0.0783021	-0.0598519	-0.172689	46474	51915.2	47563.8	48176	44551.6	48215.9	50695.6	50040.3	53510	49359	46034	49783	41989	49697	44862	53168
ENSMUST00000087213	ENSMUST00000087213	ENSMUST00000087213	Cnga1	12788	5	cyclic nucleotide gated channel alpha 1 [Source:MGI Symbol;Acc:MGI:88436]	197	0.0114483	-0.0114483	0.879945	0.879945	0.999198	0.999198	-0.0165152	0.13314	-0.033333	-0.0448621	-0.0420909	-0.0955454	0.0389926	0.0480293	47137.6	47601.8	45423	49862.8	50176.1	52805	47050.1	46675.6	54274	45258	43962	51526	47290	54427	41636	49593
ENSMUST00000064941	ENSMUST00000064941	ENSMUST00000064941	Nr1d1	217166	11	nuclear receptor subfamily 1, group D, member 1 [Source:MGI Symbol;Acc:MGI:2444210]	198	-0.0351306	0.0351306	0.635926	0.635926	0.999198	0.999198	-0.0493233	-0.051402	-0.0608776	0.0196454	0.0644788	-0.0993275	0.0980847	0.069106	49794.4	47151.6	44449.7	50967.9	49954.3	47083.7	46775.5	49460.5	57333	44830	43020	52668	47081	48530	41393	52552
ENSMUST00000000804	ENSMUST00000000804	ENSMUST00000000804	Ddx3x	13205	X	DEAD/H (Asp-Glu-Ala-Asp/His) box polypeptide 3, X-linked [Source:MGI Symbol;Acc:MGI:103064]	199	0.198334	-0.198334	0.056598	0.056598	0.804175	0.804175	-0.0739464	0.386876	0.398058	0.0203415	-0.139406	-0.294662	-0.173678	-0.190236	46732.9	42620.5	41964.7	45635.8	45115	58660.1	59116.6	45499.1	53808	40522	40615	47158	42520	60462	52314	48343
ENSMUST00000097014	ENSMUST00000097014	ENSMUST00000097014	Tuba1a	22142	15	tubulin, alpha 1A [Source:MGI Symbol;Acc:MGI:98869]	200	0.0576215	-0.0576215	0.451335	0.451335	0.999198	0.999198	0.0987086	0.138166	0.0447299	-0.0586393	-0.119105	-0.127823	-0.0080014	0.0185803	44912.4	50187.1	44641.8	48508	49410	51578.7	48344	45001.2	51712	47716	43206	50126	46568	53163	42781	47814
ENSMUST00000081165	ENSMUST00000081165	ENSMUST00000081165	Apbb1	11785	7	amyloid beta (A4) precursor protein-binding, family B, member 1 [Source:MGI Symbol;Acc:MGI:107765]	201	-0.0360711	0.0360711	0.615313	0.615313	0.999198	0.999198	-0.00731678	0.0054163	-0.0433748	-0.101371	-0.0100301	-0.0120266	0.107897	0.0549778	46798.9	48074	46734.1	50785	48955.9	48500.2	46887.4	45039.8	53884	45707	45231	52479	46140	49990	41492	47855
ENSMUST00000074575	ENSMUST00000074575	ENSMUST00000074575	Snrnp70	20637	7	small nuclear ribonucleoprotein 70 (U1) [Source:MGI Symbol;Acc:MGI:98341]	202	0.0622932	-0.0622932	0.535991	0.535991	0.999198	0.999198	0.0688038	-0.0651369	0.229538	-0.000857001	0.0365372	0.143337	-0.161792	-0.309579	49747.5	48721.9	53570	43357.7	39136.1	44402.1	54464.2	46425.2	57279	46323	51847	44804	36885	45766	48197	49327
ENSMUST00000020420	ENSMUST00000020420	ENSMUST00000020420	Ap3d1	11776	10	adaptor-related protein complex 3, delta 1 subunit [Source:MGI Symbol;Acc:MGI:107734]	203	0.047456	-0.047456	0.514552	0.514552	0.999198	0.999198	0.0934937	0.127692	0.0114377	-0.0494472	-0.0646871	-0.0170209	-0.0321331	-0.0767825	45926	49589.7	47468.8	46974.1	45542.6	50779.2	46847.8	44911.8	52879	47148	45942	48541	42923	52339	41457	47719
ENSMUST00000033828	ENSMUST00000033828	ENSMUST00000033828	Gas6	14456	8	growth arrest specific 6 [Source:MGI Symbol;Acc:MGI:95660]	204	-0.0950572	0.0950572	0.251055	0.251055	0.999198	0.999198	0.00214671	-0.0920811	-0.108226	-0.188492	-0.0596126	0.057238	0.10811	0.256599	43805.1	48835.5	47500.8	49205.7	54540.1	45747.8	45238.6	42790.4	50437	46431	45973	50847	51403	47153	40033	45465
ENSMUST00000034592	ENSMUST00000034592	ENSMUST00000034592	Dscaml1	114873	9	Down syndrome cell adhesion molecule like 1 [Source:MGI Symbol;Acc:MGI:2150309]	205	-0.0368566	0.0368566	0.641585	0.641585	0.999198	0.999198	-0.174411	-0.0797494	-0.00446585	0.0974184	0.0965653	0.0410516	0.0586761	-0.0530529	49542.5	42120.9	47672.3	48258.3	44661.9	44977.4	47386.8	50854.4	57043	40047	46139	49868	42093	46359	41934	54033
ENSMUST00000071135	ENSMUST00000071135	ENSMUST00000071135	Tubb4a	22153	17	tubulin, beta 4A class IVA [Source:MGI Symbol;Acc:MGI:107848]	206	0.0559902	-0.0559902	0.54233	0.54233	0.999198	0.999198	0.158328	0.226815	-0.0606711	-0.131032	-0.210891	-0.0161235	0.00442344	-0.0118448	41291.6	51305.1	47260.1	47938	47400.4	53799.4	44079.2	41981	47543	48779	45740	49537	44674	55452	39007	44605
ENSMUST00000044250	ENSMUST00000044250	ENSMUST00000044250	Alkbh5	268420	11	alkB, alkylation repair homolog 5 (E. coli) [Source:MGI Symbol;Acc:MGI:2144489]	207	-0.0114997	0.0114997	0.873466	0.873466	0.999198	0.999198	-0.0627975	-0.0237564	0.000747517	0.0379363	0.042879	-0.0673508	-0.0191296	0.084926	47983.5	44951.3	44453.8	45964.8	49402.6	46184.4	46975.5	48202.2	55248	42738	43024	47498	46561	47603	41570	51215
ENSMUST00000022062	ENSMUST00000022062	ENSMUST00000022062	Sdha	66945	13	succinate dehydrogenase complex, subunit A, flavoprotein (Fp) [Source:MGI Symbol;Acc:MGI:1914195]	208	-0.0789938	0.0789938	0.26645	0.26645	0.999198	0.999198	-0.0432274	-0.0471549	-0.101866	-0.125479	0.0255262	0.0434766	0.0985777	0.14533	46266.5	46596.3	46845.7	48669.6	50272.6	46469.6	44740.3	44013.9	53271	44302	45339	50293	47381	47897	39592	46765
ENSMUST00000023507	ENSMUST00000023507	ENSMUST00000023507	Gsk3b	56637	16	glycogen synthase kinase 3 beta [Source:MGI Symbol;Acc:MGI:1861437]	209	-0.015864	0.015864	0.823064	0.823064	0.999198	0.999198	-0.0453309	0.0350514	-0.090581	0.0334046	0.0458422	-0.00541648	0.0273591	-0.00495496	47974.8	45535	46300.2	47364.1	46315	48144.2	44129	48089.2	55238	43293	44811	48944	43651	49623	39051	51095
ENSMUST00000040344	ENSMUST00000040344	ENSMUST00000040344	Gns	75612	10	glucosamine (N-acetyl)-6-sulfatase [Source:MGI Symbol;Acc:MGI:1922862]	210	-0.0774289	0.0774289	0.3473	0.3473	0.999198	0.999198	-0.00283611	-0.0101821	-0.16468	-0.139583	-0.0634378	0.0867216	0.0360063	0.234396	43479.4	47845.8	48248.9	46582.2	53449.3	47602.8	42768.4	43518.9	50062	45490	46697	48136	50375	49065	37847	46239
ENSMUST00000034766	ENSMUST00000034766	ENSMUST00000034766	Rora	19883	9	RAR-related orphan receptor alpha [Source:MGI Symbol;Acc:MGI:104661]	211	-0.026723	0.026723	0.748891	0.748891	0.999198	0.999198	-0.134441	-0.0236859	-0.132459	0.162915	0.123524	-0.00192275	0.0119402	-0.0314434	49848.2	42465.9	45696.8	46138	44771.2	45854.5	42524.3	52186.2	57395	40375	44227	47677	42196	47263	37631	55448
ENSMUST00000021567	ENSMUST00000021567	ENSMUST00000021567	Pcnx	54604	12	pecanex homolog (Drosophila) [Source:MGI Symbol;Acc:MGI:1891924]	212	-0.0331206	0.0331206	0.669303	0.669303	0.999198	0.999198	-0.128284	0.0768285	-0.0433834	-0.0450485	0.146968	0.0114988	0.0269566	-0.0607676	50443.1	42648.9	45922	46416.7	43678.3	49164.8	45234.1	45181.9	58080	40549	44445	47965	41166	50675	40029	48006
ENSMUST00000107635	ENSMUST00000107635	ENSMUST00000107635	Lrba	80877	3	LPS-responsive beige-like anchor [Source:MGI Symbol;Acc:MGI:1933162]	213	-0.00774407	0.00774407	0.929809	0.929809	0.999198	0.999198	-0.115142	0.000697324	-0.130112	0.190338	0.153262	-0.0498591	-0.0409449	-0.0418344	50977.3	42551.1	44282.3	44556.7	44529.3	46108.7	42111.8	52586.2	58695	40456	42858	46043	41968	47525	37266	55873
ENSMUST00000042990	ENSMUST00000042990	ENSMUST00000042990	Serbp1	66870	6	serpine1 mRNA binding protein 1 [Source:MGI Symbol;Acc:MGI:1914120]	214	-0.003326	0.003326	0.964284	0.964284	0.999198	0.999198	-0.0293631	0.0711266	-0.0223761	-0.0353284	0.0866849	-0.102911	-0.0245113	0.046811	48707	45045.9	42708.7	45093.8	47379.2	48295.5	45264.6	44860.1	56081	42828	41335	46598	44654	49779	40056	47664
ENSMUST00000109554	ENSMUST00000109554	ENSMUST00000109554	Zc3h7b	20286	15	zinc finger CCCH type containing 7B [Source:MGI Symbol;Acc:MGI:1328310]	215	0.0389191	-0.0389191	0.573865	0.573865	0.999198	0.999198	0.0317462	0.0920913	0.00733638	0.0230086	-0.07574	-0.0313614	-0.027264	-0.0218913	44109.1	46256.5	45487	45616.4	45786.6	48232.4	45480.5	45977.2	50787	43979	44024	47138	43153	49714	40247	48851
ENSMUST00000006435	ENSMUST00000006435	ENSMUST00000006435	Atp6v1b2	11966	8	ATPase, H+ transporting, lysosomal V1 subunit B2 [Source:MGI Symbol;Acc:MGI:109618]	216	0.00913108	-0.00913108	0.906288	0.906288	0.999198	0.999198	0.0851595	0.100645	-0.0702712	-0.0894963	-0.0674364	-0.0711474	0.0402577	0.0569746	43876.3	48464.2	43763.6	47277	47828	48987.3	43514.2	42938.2	50519	46078	42356	48854	45077	50492	38507	45622
ENSMUST00000181823	ENSMUST00000181823	ENSMUST00000181823	Rpgrip1	77945	14	retinitis pigmentosa GTPase regulator interacting protein 1 [Source:MGI Symbol;Acc:MGI:1932134]	217	0.378587	-0.378587	0.0219398	0.0219398	0.610702	0.610702	-0.00706901	0.242412	0.590348	0.600863	0.0285869	-0.275179	-0.516093	-0.912907	52676.1	39528.3	42674.6	36111.4	27427.6	46990.6	59807	60244.5	60651	37582	41302	37316	25850	48434	52925	64010
ENSMUST00000046212	ENSMUST00000046212	ENSMUST00000046212	Slc16a1	20501	3	solute carrier family 16 (monocarboxylic acid transporters), member 1 [Source:MGI Symbol;Acc:MGI:106013]	218	-0.0876566	0.0876566	0.265944	0.265944	0.999198	0.999198	-0.153342	0.00134079	-0.0976221	-0.105488	0.0391382	-0.0118178	0.0671573	0.243214	45462.2	42276.6	43884.5	46353.8	52370.3	47061.4	43941.4	43702.4	52345	40195	42473	47900	49358	48507	38885	46434
ENSMUST00000019268	ENSMUST00000019268	ENSMUST00000019268	Scrn1	69938	6	secernin 1 [Source:MGI Symbol;Acc:MGI:1917188]	219	-0.014082	0.014082	0.85993	0.85993	0.999198	0.999198	0.061793	0.105019	-0.0759051	-0.163078	-0.0277609	-0.0425059	0.0541448	0.0691438	44508.6	47823.7	44056	47108.6	47601	49278.3	43470.1	40921.3	51247	45469	42639	48680	44863	50792	38468	43479
ENSMUST00000028102	ENSMUST00000028102	ENSMUST00000028102	Kif5c	16574	2	kinesin family member 5C [Source:MGI Symbol;Acc:MGI:1098269]	220	0.00307945	-0.00307945	0.969509	0.969509	0.999198	0.999198	0.0674012	0.136105	-0.0665223	-0.141106	-0.0816312	-0.0215449	0.0654537	0.0213603	43076.4	47662.8	44908.4	47699.9	46264.1	49987.5	43437.4	41248.8	49598	45316	43464	49291	43603	51523	38439	43827
ENSMUST00000121357	ENSMUST00000121357	ENSMUST00000121357	Gramd1b	235283	9	GRAM domain containing 1B [Source:MGI Symbol;Acc:MGI:1925037]	221	0.0653192	-0.0653192	0.380168	0.380168	0.999198	0.999198	0.00592509	0.119985	0.152302	-0.0245117	0.00132919	-0.111966	-0.0673975	-0.0857914	46606.9	44685.2	43086.8	44438.7	43875.7	48361.5	49457.1	43752.3	53663	42485	41701	45921	41352	49847	43766	46487
ENSMUST00000095899	ENSMUST00000095899	ENSMUST00000095899	Syne1	64009	10	spectrin repeat containing, nuclear envelope 1 [Source:MGI Symbol;Acc:MGI:1927152]	222	0.0723449	-0.0723449	0.35106	0.35106	0.999198	0.999198	-0.0302306	0.129496	0.082744	0.102372	0.0681571	-0.106351	-0.104484	-0.157024	48800.8	43353.6	43240.8	43296.8	41748.3	48429.4	46885.1	47527.3	56189	41219	41850	44741	39347	49917	41490	50498
ENSMUST00000025835	ENSMUST00000025835	ENSMUST00000025835	Cpt1a	12894	19	carnitine palmitoyltransferase 1a, liver [Source:MGI Symbol;Acc:MGI:1098296]	223	0.0122673	-0.0122673	0.866176	0.866176	0.999198	0.999198	0.0643175	-0.0109388	-0.0443247	0.0375619	0.0143845	0.0636504	-0.0308817	-0.101317	45839.2	47051.7	47431.6	44423.2	42306.4	44660.2	43638.5	46187.1	52779	44735	45906	45905	39873	46032	38617	49074
ENSMUST00000047028	ENSMUST00000047028	ENSMUST00000047028	Lgalsl	216551	11	lectin, galactoside binding-like [Source:MGI Symbol;Acc:MGI:1916114]	224	-0.0337406	0.0337406	0.650218	0.650218	0.999198	0.999198	-0.0793471	-0.0167407	-0.00976134	-0.0300806	0.106452	-0.1048	0.044111	0.0800516	47959.2	43161.1	41426.4	45930.9	47089.5	45075.4	45294	44660.5	55220	41036	40094	47463	44381	46460	40082	47452
ENSMUST00000022358	ENSMUST00000022358	ENSMUST00000022358	Zswim8	268721	14	zinc finger SWIM-type containing 8 [Source:MGI Symbol;Acc:MGI:1919156]	225	0.0118234	-0.0118234	0.881181	0.881181	0.999198	0.999198	0.0787448	-0.0198198	0.052852	-0.0691645	0.0101458	0.131809	-0.0824802	-0.120052	45457.9	47282	49457.7	42631	41535.1	44159.5	46441	42674.7	52340	44954	47867	44053	39146	45516	41097	45342
ENSMUST00000025064	ENSMUST00000025064	ENSMUST00000025064	Pdzph1	69239	17	PDZ and pleckstrin homology domains 1 [Source:MGI Symbol;Acc:MGI:1916489]	226	-0.00907679	0.00907679	0.911655	0.911655	0.999198	0.999198	-0.149207	0.052394	-0.115074	0.15414	-0.0377115	-0.0011115	0.0463485	0.0275208	43594	40607.4	44714.2	46209.6	45610.5	46697.6	41579.6	50109.9	50194	38608	43276	47751	42987	48132	36795	53242
ENSMUST00000061833	ENSMUST00000061833	ENSMUST00000061833	Tmem136	235300	9	transmembrane protein 136 [Source:MGI Symbol;Acc:MGI:2685030]	227	0.0714792	-0.0714792	0.315552	0.315552	0.999198	0.999198	-0.00477436	0.108209	0.0886226	0.0911995	-1.54187e-05	-0.0999914	-0.096815	-0.0915637	45985.9	43618.7	42907	43001.6	43158.4	47172	46535.9	46619.1	52948	41471	41527	44436	40676	48621	41181	49533
ENSMUST00000023100	ENSMUST00000023100	ENSMUST00000023100	Srebf2	20788	15	sterol regulatory element binding factor 2 [Source:MGI Symbol;Acc:MGI:107585]	228	0.0373034	-0.0373034	0.596749	0.596749	0.999198	0.999198	0.0624028	0.0838235	-0.0215742	0.02227	-0.0795363	-0.0587906	0.0147154	-0.027307	43004.3	46239.7	43627.2	45907.7	44589.8	46931.4	43625	44971.1	49515	43963	42224	47439	42025	48373	38605	47782
ENSMUST00000072093	ENSMUST00000072093	ENSMUST00000072093	Plxnb1	235611	9	plexin B1 [Source:MGI Symbol;Acc:MGI:2154238]	229	-0.0419507	0.0419507	0.573634	0.573634	0.999198	0.999198	0.00660662	-0.110781	0.0178033	-0.0856441	0.15217	-0.0106362	0.00936486	0.0107985	48967.5	45572.9	43741.9	44352.6	44396.7	42011.5	45928	42750	56381	43329	42335	45832	41843	43302	40643	45422
ENSMUST00000041965	ENSMUST00000041965	ENSMUST00000041965	Cdc42bpb	217866	12	CDC42 binding protein kinase beta [Source:MGI Symbol;Acc:MGI:2136459]	230	-0.0679299	0.0679299	0.32304	0.32304	0.999198	0.999198	-0.0474191	-0.0490828	-0.0748864	-0.10101	0.0277045	0.0810334	0.0814077	0.0808528	44414.8	44194	46087.3	46099.3	46081.6	44143.1	43360.5	42582.4	51139	42018	44605	47637	43431	45499	38371	45244
ENSMUST00000028938	ENSMUST00000028938	ENSMUST00000028938	Cst3	13010	2	cystatin C [Source:MGI Symbol;Acc:MGI:102519]	231	-0.00238132	0.00238132	0.97227	0.97227	0.999198	0.999198	0.0280381	-0.019442	-0.00734446	-0.0112517	-0.0161115	0.00800421	-0.0173842	0.0344104	43690.5	45122.7	44426.9	43651.9	45247.6	43661.8	44029.5	43910.4	50305	42901	42998	45108	42645	45003	38963	46655
ENSMUST00000053336	ENSMUST00000053336	ENSMUST00000053336	2510009E07Rik	72190	16	RIKEN cDNA 2510009E07 gene [Source:MGI Symbol;Acc:MGI:1919440]	232	0.0143573	-0.0143573	0.845111	0.845111	0.999198	0.999198	0.0363061	0.114867	-0.0894023	-0.0120543	-0.0514629	-0.023054	0.0174383	-0.00118569	42851.5	45089.1	43703.7	44947.7	44371.2	47612.5	41326.5	43602.7	49339	42869	42298	46447	41819	49075	36571	46328
ENSMUST00000046463	ENSMUST00000046463	ENSMUST00000046463	Gtpbp1	14904	15	GTP binding protein 1 [Source:MGI Symbol;Acc:MGI:109443]	233	0.0555271	-0.0555271	0.450979	0.450979	0.999198	0.999198	0.0719708	0.149035	0.0521339	-0.0585881	-0.0297773	-0.106628	-0.0408215	-0.0461478	44099.5	45535	41811.8	43763.2	43601.9	48033.6	44913.2	41595.1	50776	43293	40467	45223	41094	49509	39745	44195
ENSMUST00000023259	ENSMUST00000023259	ENSMUST00000023259	Lynx1	23936	15	Ly6/neurotoxin 1 [Source:MGI Symbol;Acc:MGI:1345180]	234	-0.125863	0.125863	0.182512	0.182512	0.976066	0.976066	-0.0572808	-0.00459998	-0.241905	-0.213849	-0.14823	0.175163	0.223347	0.221368	38014.7	44180.3	47566.9	49182.5	49115	45823.4	38873.2	39636.6	43770	42005	46037	50823	46290	47231	34400	42114
ENSMUST00000043624	ENSMUST00000043624	ENSMUST00000043624	Med13	327987	11	mediator complex subunit 13 [Source:MGI Symbol;Acc:MGI:3029632]	235	-0.0727327	0.0727327	0.401726	0.401726	0.999198	0.999198	-0.185033	0.00254731	-0.114513	-0.00246865	0.270602	-0.0727114	0.0636008	0.00655296	51791.1	39717.6	40823	44868.4	43128.7	45232.6	41707.3	45075.6	59632	37762	39510	46365	40648	46622	36908	47893
ENSMUST00000051301	ENSMUST00000051301	ENSMUST00000051301	Pura	19290	18	purine rich element binding protein A [Source:MGI Symbol;Acc:MGI:103079]	236	-0.114424	0.114424	0.20261	0.20261	0.986104	0.986104	-0.24722	-0.0575136	-0.228155	0.0535761	0.283747	0.00501022	0.0883278	0.065172	51303.8	38437.6	42290.2	44804.5	44091.1	43839.4	38948.9	47348.5	59071	36545	40930	46299	41555	45186	34467	50308
ENSMUST00000075422	ENSMUST00000075422	ENSMUST00000075422	Mab21l1	17116	3	mab-21-like 1 (C. elegans) [Source:MGI Symbol;Acc:MGI:1333773]	237	0.171492	-0.171492	0.0174917	0.0174917	0.564879	0.564879	0.180261	0.25308	0.137941	0.110647	-0.124417	-0.164445	-0.240161	-0.159389	42391.2	46491.1	41231.1	39123	41375.9	48898	45147.1	44301	48809	44202	39905	40428	38996	50400	39952	47070
ENSMUST00000099558	ENSMUST00000099558	ENSMUST00000099558	Tjp2	21873	19	tight junction protein 2 [Source:MGI Symbol;Acc:MGI:1341872]	238	0.0544805	-0.0544805	0.44018	0.44018	0.999198	0.999198	0.0451107	0.0889765	-0.00859242	0.0901709	-0.000116573	-0.0732603	-0.0477437	-0.098639	44380.9	44097.2	42186.9	42939.7	41451.2	45458.6	42485.9	45496.3	51100	41926	40830	44372	39067	46855	37597	48340
ENSMUST00000055506	ENSMUST00000055506	ENSMUST00000055506	Gtf3c1	233863	7	general transcription factor III C 1 [Source:MGI Symbol;Acc:MGI:107887]	239	0.0121406	-0.0121406	0.864218	0.864218	0.999198	0.999198	0.0299224	0.0866029	-0.0288048	-0.0428354	0.0191484	0.00734251	-0.0513775	-0.024731	44221.1	44179.3	43860.7	42111.3	42896.4	45949.6	42417	42006.4	50916	42004	42450	43516	40429	47361	37536	44632
ENSMUST00000055242	ENSMUST00000055242	ENSMUST00000055242	Clptm1	56457	7	cleft lip and palate associated transmembrane protein 1 [Source:MGI Symbol;Acc:MGI:1927155]	240	0.0270995	-0.0270995	0.695849	0.695849	0.999198	0.999198	0.0435613	0.0744431	-0.015731	0.00438999	-0.0523739	-0.0372402	-0.0205556	0.00126807	42254.8	44320.2	42700.4	43197.1	43855.5	45279.2	42535.6	43133	48652	42138	41327	44638	41333	46670	37641	45829
ENSMUST00000049149	ENSMUST00000049149	ENSMUST00000049149	Lrp1	16971	10	low density lipoprotein receptor-related protein 1 [Source:MGI Symbol;Acc:MGI:96828]	241	-0.0895951	0.0895951	0.365916	0.365916	0.999198	0.999198	-0.173599	-0.110408	-0.292528	0.17589	0.169575	0.188446	-0.057508	0.0442803	47296.5	39673.4	47919.3	40408.1	43362.2	41449.8	36534	50548.5	54457	37720	46378	41756	40868	42723	32330	53708
ENSMUST00000050772	ENSMUST00000050772	ENSMUST00000050772	Slc22a17	59049	14	solute carrier family 22 (organic cation transporter), member 17 [Source:MGI Symbol;Acc:MGI:1926225]	242	-0.158313	0.158313	0.044359	0.044359	0.750477	0.750477	-0.0444379	-0.160035	-0.220147	-0.215756	0.0217617	0.198995	0.146973	0.25537	41527	44265.5	46955.2	45292.2	48826.4	40857	39189.6	39309	47814	42086	45445	46803	46018	42112	34680	41766
ENSMUST00000102632	ENSMUST00000102632	ENSMUST00000102632	Sort1	20661	3	sortilin 1 [Source:MGI Symbol;Acc:MGI:1338015]	243	0.113712	-0.113712	0.127228	0.127228	0.933469	0.933469	0.123476	0.224229	-0.00352853	0.101512	-0.11224	-0.116461	-0.156632	-0.0707027	41177.9	44812.4	41057.6	39930.1	42380.7	48053.9	41036.1	44135.4	47412	42606	39737	41262	39943	49530	36314	46894
ENSMUST00000035565	ENSMUST00000035565	ENSMUST00000035565	Pkd1	18763	17	polycystic kidney disease 1 homolog [Source:MGI Symbol;Acc:MGI:97603]	244	0.00651426	-0.00651426	0.938742	0.938742	0.999198	0.999198	-0.140598	0.00208203	0.0710154	0.0828329	0.0976834	0.0909759	-0.0618799	-0.170095	45876.5	38716.3	45663.7	41073	38104.8	42741.1	44833	45201.7	52822	36810	44195	42443	35913	44054	39674	48027
ENSMUST00000003345	ENSMUST00000003345	ENSMUST00000003345	Amph	218038	13	amphiphysin [Source:MGI Symbol;Acc:MGI:103574]	245	0.0302695	-0.0302695	0.670534	0.670534	0.999198	0.999198	0.0109251	0.119632	-0.0131051	-0.000371085	-0.0708074	-0.0331683	-0.0268211	0.0086903	41151.8	42646.8	42239.6	42425.8	43483.1	45984.5	41942.3	42314.2	47382	40547	40881	43841	40982	47397	37116	44959
ENSMUST00000021610	ENSMUST00000021610	ENSMUST00000021610	Chga	12652	12	chromogranin A [Source:MGI Symbol;Acc:MGI:88394]	246	0.0426944	-0.0426944	0.574674	0.574674	0.999198	0.999198	0.0761277	0.142353	-0.00737208	-0.0479613	-0.143846	-0.0437865	0.0201681	-0.00850765	39184.6	44308.6	41998.8	43902.6	43038.5	46390	41816.9	40656.8	45117	42127	40648	45367	40563	47815	37005	43198
ENSMUST00000025761	ENSMUST00000025761	ENSMUST00000025761	Cabp4	73660	19	calcium binding protein 4 [Source:MGI Symbol;Acc:MGI:1920910]	247	0.150873	-0.150873	0.0540771	0.0540771	0.793996	0.793996	0.162008	0.217251	0.239569	-0.0305566	-0.104709	-0.161247	-0.150892	-0.188001	41747.6	45237.4	40143.1	40432.3	39405.6	47003.2	47736	39584.8	48068	43010	38852	41781	37139	48447	42243	42059
ENSMUST00000007814	ENSMUST00000007814	ENSMUST00000007814	Khsrp	16549	17	KH-type splicing regulatory protein [Source:MGI Symbol;Acc:MGI:1336214]	248	0.0360058	-0.0360058	0.628837	0.628837	0.999198	0.999198	0.109699	0.038674	0.0841838	-0.0971028	0.0197836	-0.0582943	-0.0425453	-0.0646458	43769.5	45435.1	41463.6	41918.7	41281.5	43252.4	44638.6	39367.4	50396	43198	40130	43317	38907	44581	39502	41828
ENSMUST00000025290	ENSMUST00000025290	ENSMUST00000025290	Impact	16210	18	impact, RWD domain protein [Source:MGI Symbol;Acc:MGI:1098233]	249	-0.00163604	0.00163604	0.982964	0.982964	0.999198	0.999198	0.0687803	0.0895764	-0.0451748	-0.130664	-0.00846023	-0.067551	0.0269443	0.0527963	42342.5	44722	40643.2	43394.5	44179.1	45371.3	41325.3	38947.6	48753	42520	39336	44842	41638	46765	36570	41382
ENSMUST00000024857	ENSMUST00000024857	ENSMUST00000024857	Lbh	77889	17	limb-bud and heart [Source:MGI Symbol;Acc:MGI:1925139]	250	-0.0237774	0.0237774	0.779126	0.779126	0.999198	0.999198	-0.145172	0.00123131	-0.142731	0.168102	-0.0697526	0.0142732	0.0703917	0.0756506	40258.1	38843.6	42672.5	44365.1	44527.2	42992.4	38909.3	48264.3	46353	36931	41300	45845	41966	44313	34432	51281
ENSMUST00000038863	ENSMUST00000038863	ENSMUST00000038863	Lars2	102436	9	leucyl-tRNA synthetase, mitochondrial [Source:MGI Symbol;Acc:MGI:2142973]	251	0.000618736	-0.000618736	0.997547	0.997547	0.999524	0.999524	-0.0664827	-0.200048	-0.0119902	0.244357	0.713574	-0.273576	-0.178151	-0.627573	69869.2	40669.5	35246.7	37656.9	27577.2	37073.2	42235	50447.8	80447	38667	34113	38913	25991	38212	37375	53601
ENSMUST00000122222	ENSMUST00000122222	ENSMUST00000122222	Casz1	69743	4	castor zinc finger 1 [Source:MGI Symbol;Acc:MGI:1196251]	252	-0.00825039	0.00825039	0.930552	0.930552	0.999198	0.999198	-0.204931	-0.0528271	-0.0538461	0.241452	0.103581	0.0352201	0.0106831	-0.125988	45631.6	37057.6	43519.8	42785.8	38918.6	41178.1	41149.1	50495.8	52540	35233	42120	44213	36680	42443	36414	53652
ENSMUST00000022529	ENSMUST00000022529	ENSMUST00000022529	Tkt	21881	14	transketolase [Source:MGI Symbol;Acc:MGI:105992]	253	-0.0325474	0.0325474	0.70032	0.70032	0.999198	0.999198	0.0787241	0.0222648	-0.103057	-0.13921	-0.130994	0.0124879	0.0561289	0.176016	38444.6	45475.1	42464.8	43769	47561.7	43729.8	40091.3	39099.1	44265	43236	41099	45229	44826	45073	35478	41543
ENSMUST00000032421	ENSMUST00000032421	ENSMUST00000032421	St8sia1	20449	6	ST8 alpha-N-acetyl-neuraminide alpha-2,8-sialyltransferase 1 [Source:MGI Symbol;Acc:MGI:106011]	254	0.0243994	-0.0243994	0.731127	0.731127	0.999198	0.999198	-0.0544731	0.0505455	0.00877439	0.0888311	0.00411476	-0.0282487	-0.00929151	-0.0650895	43057.3	40650.5	42102.2	42659	41040.6	43720.1	42472.3	44895.8	49576	38649	40748	44082	38680	45063	37585	47702
ENSMUST00000102303	ENSMUST00000102303	ENSMUST00000102303	Gm23935	NA	16	predicted gene, 23935 [Source:MGI Symbol;Acc:MGI:5453712]	255	0.0198387	-0.0198387	0.915086	0.915086	0.999198	0.999198	0.0378003	-0.296895	-0.0223921	0.299004	0.600766	-0.301661	-0.0896313	-0.561254	64980.3	43384.1	34763.1	40266.8	29038.3	34401.3	41611.2	51995.1	74818	41248	33645	41610	27368	35458	36823	55245
ENSMUST00000018571	ENSMUST00000018571	ENSMUST00000018571	Ypel2	77864	11	yippee-like 2 (Drosophila) [Source:MGI Symbol;Acc:MGI:1925114]	256	-0.0273886	0.0273886	0.711333	0.711333	0.999198	0.999198	0.0145367	0.00161884	-0.0643212	-0.0632363	-0.0204282	0.145127	0.0264358	-0.0492746	41384.6	43212.7	46416.9	42751	40565.3	42827.5	40914	40944.8	47650	41085	44924	44177	38232	44143	36206	43504
ENSMUST00000026243	ENSMUST00000026243	ENSMUST00000026243	Mgea5	76055	19	meningioma expressed antigen 5 (hyaluronidase) [Source:MGI Symbol;Acc:MGI:1932139]	257	0.131703	-0.131703	0.068358	0.068358	0.832097	0.832097	0.136451	0.235061	0.0490673	0.0996775	-0.156819	-0.122577	-0.126416	-0.121215	39716.1	44423.3	40670.1	40562	40708.5	47565.9	41812.4	43305.2	45729	42236	39362	41915	38367	49027	37001	46012
ENSMUST00000084820	ENSMUST00000084820	ENSMUST00000084820	Golga4	54214	9	golgi autoantigen, golgin subfamily a, 4 [Source:MGI Symbol;Acc:MGI:1859646]	258	0.00104591	-0.00104591	0.988507	0.988507	0.999198	0.999198	-0.0703671	0.046877	-0.0385471	0.0619054	0.0767035	-0.0358264	-0.0115872	-0.036492	44519	40175.1	41178.4	41876.2	41159.5	43576.5	41071.1	44032.8	51259	38197	39854	43273	38792	44915	36345	46785
ENSMUST00000150828	ENSMUST00000150828	ENSMUST00000150828	Agpat3	28169	10	1-acylglycerol-3-phosphate O-acyltransferase 3 [Source:MGI Symbol;Acc:MGI:1336186]	259	0.015283	-0.015283	0.849462	0.849462	0.999198	0.999198	0.0460973	0.0508212	0.124046	-0.176954	0.0126125	-0.0990709	-0.00273876	0.0246805	42682.1	43223.2	39502.5	42230.3	43040.7	43365	45622.8	37031.4	49144	41095	38232	43639	40565	44697	40373	39346
ENSMUST00000034876	ENSMUST00000034876	ENSMUST00000034876	Tspan3	56434	9	tetraspanin 3 [Source:MGI Symbol;Acc:MGI:1928098]	260	-0.0916127	0.0916127	0.209632	0.209632	0.986948	0.986948	-0.0370542	-0.0850993	-0.146096	-0.10035	0.050757	0.0150089	0.107767	0.187074	42167.1	42278.7	41135.1	43866.8	46345.8	40893.9	39200.9	40463.8	48551	40197	39812	45330	43680	42150	34690	42993
ENSMUST00000060714	ENSMUST00000060714	ENSMUST00000060714	Ubqln2	54609	X	ubiquilin 2 [Source:MGI Symbol;Acc:MGI:1860283]	261	-0.0144744	0.0144744	0.842104	0.842104	0.999198	0.999198	-0.00837993	0.0518674	-0.017773	-0.0869639	-0.00280595	-0.0685136	0.0589927	0.0661444	41627.7	41885.3	39774.3	43449.7	43665.6	43671.5	41613.5	39664.8	47930	39823	38495	44899	41154	45013	36825	42144
ENSMUST00000110855	ENSMUST00000110855	ENSMUST00000110855	Lpgat1	226856	1	lysophosphatidylglycerol acyltransferase 1 [Source:MGI Symbol;Acc:MGI:2446186]	262	0.0713292	-0.0713292	0.34135	0.34135	0.999198	0.999198	0.00637089	0.197264	0.0385606	0.0352005	-0.0173944	-0.149701	-0.0605417	-0.0608668	42407.7	41032.3	38691.5	41158.1	41148.8	46837.3	41958.2	41860.5	48828	39012	37447	42531	38782	48276	37130	44477
ENSMUST00000058438	ENSMUST00000058438	ENSMUST00000058438	Dcaf7	71833	11	DDB1 and CUL4 associated factor 7 [Source:MGI Symbol;Acc:MGI:1919083]	263	-0.108116	0.108116	0.125473	0.125473	0.933188	0.933188	-0.113826	-0.0607336	-0.101877	-0.157661	0.103516	0.0400602	0.13607	0.150315	43257.9	40103.6	41396.5	44245.1	44684.2	41607	40437.1	38903.4	49807	38129	40065	45721	42114	42885	35784	41335
ENSMUST00000050406	ENSMUST00000050406	ENSMUST00000050406	Pfkfb2	18640	1	6-phosphofructo-2-kinase/fructose-2,6-biphosphatase 2 [Source:MGI Symbol;Acc:MGI:107815]	264	0.159598	-0.159598	0.0783123	0.0783123	0.853051	0.853051	0.00697713	0.34189	0.274672	-0.0203977	-0.0982309	-0.125855	-0.200304	-0.217491	41086.7	39566.1	40307.4	38280.1	37826.8	49905.1	47633.2	38822.4	47307	37618	39011	39557	35651	51438	42152	41249
ENSMUST00000023291	ENSMUST00000023291	ENSMUST00000023291	Mapk8ip2	60597	15	mitogen-activated protein kinase 8 interacting protein 2 [Source:MGI Symbol;Acc:MGI:1926555]	265	-0.0721484	0.0721484	0.348095	0.348095	0.999198	0.999198	-0.00161505	0.00511057	-0.118544	-0.18227	-0.0203628	0.0480616	0.147488	0.107885	40051.4	42656.3	41996.8	44993.2	43774.9	42855.6	39335.4	37635.6	46115	40556	40646	46494	41257	44172	34809	39988
ENSMUST00000097694	ENSMUST00000097694	ENSMUST00000097694	Fam134a	227298	1	family with sequence similarity 134, member A [Source:MGI Symbol;Acc:MGI:2388278]	266	0.0616488	-0.0616488	0.398872	0.398872	0.999198	0.999198	0.104296	0.137948	0.0306141	-0.0322902	-0.0661832	-0.110769	-0.067985	-0.00367423	40124.3	43268.4	38903.3	40074.3	41901.1	44289.6	41114	39359.8	46199	41138	37652	41411	39491	45650	36383	41820
ENSMUST00000099490	ENSMUST00000099490	ENSMUST00000099490	Nsd1	18193	13	nuclear receptor-binding SET-domain protein 1 [Source:MGI Symbol;Acc:MGI:1276545]	267	-0.038639	0.038639	0.603458	0.603458	0.999198	0.999198	-0.13511	-0.0119223	-0.0656445	0.0515865	0.11112	0.0289746	0.0433556	-0.0325141	43419.5	37600.3	41016.2	41427.1	39304.8	40952.1	39455.1	42795.1	49993	35749	39697	42809	37044	42210	34915	45470
ENSMUST00000026698	ENSMUST00000026698	ENSMUST00000026698	Podxl	27205	6	podocalyxin-like [Source:MGI Symbol;Acc:MGI:1351317]	268	-0.0270606	0.0270606	0.698999	0.698999	0.999198	0.999198	-0.046243	-0.0185938	-0.0351683	-0.0085022	0.0863003	-0.0420083	0.0151934	0.0456975	42787.2	39770.2	39146.1	40729.4	41599.8	40539.7	40076.6	40824.3	49265	37812	37887	42088	39207	41785	35465	43376
ENSMUST00000098789	ENSMUST00000098789	ENSMUST00000098789	Zc3h4	330474	7	zinc finger CCCH-type containing 4 [Source:MGI Symbol;Acc:MGI:2682314]	269	0.103763	-0.103763	0.142652	0.142652	0.945695	0.945695	0.111922	0.117483	0.104828	0.0805586	-0.0802357	-0.0270085	-0.144842	-0.167205	39848.2	42366	41345.8	38103	37516.9	42529.6	42158.2	41454.9	45881	40280	40016	39374	35359	43836	37307	44046
ENSMUST00000093942	ENSMUST00000093942	ENSMUST00000093942	Gpr179	217143	11	G protein-coupled receptor 179 [Source:MGI Symbol;Acc:MGI:2443409]	270	0.00563695	-0.00563695	0.941622	0.941622	0.999198	0.999198	-0.0579292	0.0684291	-0.0308546	0.03927	0.0559527	0.0993003	-0.0759505	-0.112639	41976.9	38639.5	43257.3	38309.1	37347.2	42176.5	39371.5	41332.5	48332	36737	41866	39587	35199	43472	34841	43916
ENSMUST00000042235	ENSMUST00000042235	ENSMUST00000042235	Eef1a1	13627	9	eukaryotic translation elongation factor 1 alpha 1 [Source:MGI Symbol;Acc:MGI:1096881]	271	-0.0409205	0.0409205	0.565353	0.565353	0.999198	0.999198	-0.0652739	-0.0187763	-0.0413504	-0.038707	-0.00271901	-0.0232994	0.0588075	0.126198	39580.7	38991.9	39020	41305.2	43280.4	40269.1	39643.8	39716.6	45573	37072	37765	42683	40791	41506	35082	42199
ENSMUST00000022391	ENSMUST00000022391	ENSMUST00000022391	Ktn1	16709	14	kinectin 1 [Source:MGI Symbol;Acc:MGI:109153]	272	0.065205	-0.065205	0.360875	0.360875	0.999198	0.999198	-9.44263e-05	0.156289	0.0669695	0.032911	-0.0286795	-0.0825646	-0.0694599	-0.0807838	40206.9	39199.1	38732.8	39086.2	38780.6	43687.1	41064.3	40106.2	46294	37269	37487	40390	36550	45029	36339	42613
ENSMUST00000027425	ENSMUST00000027425	ENSMUST00000027425	Itm2c	64294	1	integral membrane protein 2C [Source:MGI Symbol;Acc:MGI:1927594]	273	-0.105258	0.105258	0.149195	0.149195	0.950088	0.950088	-0.0437001	-0.0625476	-0.183358	-0.135814	0.0975388	0.0238334	0.147763	0.148358	41348.1	40329.7	39288.7	42812.9	42830.6	39806.3	36608.6	37835.1	47608	38344	38025	44241	40367	41029	32396	40200
ENSMUST00000055438	ENSMUST00000055438	ENSMUST00000055438	Ppm1e	320472	11	protein phosphatase 1E (PP2C domain containing) [Source:MGI Symbol;Acc:MGI:2444096]	274	-0.0202077	0.0202077	0.787746	0.787746	0.999198	0.999198	-0.0275659	0.102009	-0.0519725	-0.111795	0.0777347	-0.0302088	0.0468495	-0.016329	41929.1	39527.2	38906.4	41041	39282.5	43241.7	38864.1	37285.5	48277	37581	37655	42410	37023	44570	34392	39616
ENSMUST00000074144	ENSMUST00000074144	ENSMUST00000074144	Dcaf8	98193	1	DDB1 and CUL4 associated factor 8 [Source:MGI Symbol;Acc:MGI:91860]	275	0.0289759	-0.0289759	0.677452	0.677452	0.999198	0.999198	0.0237234	0.0787887	0.0489647	-0.0381168	-0.0372371	-0.0448356	-0.0304916	-0.00368472	39365.3	40247.7	39158.5	39549.8	40291.5	41813.6	40958.1	38558.9	45325	38266	37899	40869	37974	43098	36245	40969
ENSMUST00000107032	ENSMUST00000107032	ENSMUST00000107032	Arhgef17	207212	7	Rho guanine nucleotide exchange factor (GEF) 17 [Source:MGI Symbol;Acc:MGI:2673002]	276	-0.0921159	0.0921159	0.21929	0.21929	0.995379	0.995379	-0.0301172	-0.0230948	-0.118913	-0.203846	0.0318675	0.0507442	0.125151	0.157023	39376.6	40207.7	39895.2	42006.8	42945.2	40403.9	37807.5	35646	45338	38228	38612	43408	40475	41645	33457	37874
ENSMUST00000059539	ENSMUST00000059539	ENSMUST00000059539	Nap1l5	58243	6	nucleosome assembly protein 1-like 5 [Source:MGI Symbol;Acc:MGI:1923555]	277	-0.0249525	0.0249525	0.749821	0.749821	0.999198	0.999198	-0.0130423	0.0877475	-0.0293759	-0.155496	-0.0839834	0.0161667	0.067836	0.093504	37145.3	39698.7	39815.6	41267.5	42008.3	42571.3	39251.7	35966	42769	37744	38535	42644	39592	43879	34735	38214
ENSMUST00000017851	ENSMUST00000017851	ENSMUST00000017851	Serinc3	26943	2	serine incorporator 3 [Source:MGI Symbol;Acc:MGI:1349457]	278	-0.0530414	0.0530414	0.466656	0.466656	0.999198	0.999198	-0.0644686	0.0395606	-0.0831272	-0.108622	0.020179	-0.00851416	0.08037	0.116815	39492.9	38637.4	38715.2	41175.5	42229	41526.4	38140.9	37472.8	45472	36735	37470	42549	39800	42802	33752	39815
ENSMUST00000047835	ENSMUST00000047835	ENSMUST00000047835	Scaf11	72193	15	SR-related CTD-associated factor 11 [Source:MGI Symbol;Acc:MGI:1919443]	279	-0.0426745	0.0426745	0.544957	0.544957	0.999198	0.999198	-0.08877	0.00625327	-0.0643858	-0.0256527	0.0508129	-0.0274864	0.0673693	0.0776858	40419.6	37793.9	38284.4	40886.2	41179.6	40367	38438.1	39484.1	46539	35933	37053	42250	38811	41607	34015	41952
ENSMUST00000065716	ENSMUST00000065716	ENSMUST00000065716	Eml5	319670	12	echinoderm microtubule associated protein like 5 [Source:MGI Symbol;Acc:MGI:2442513]	280	0.0628664	-0.0628664	0.482693	0.482693	0.999198	0.999198	-0.111473	0.0952627	0.0622609	0.189234	0.0644401	0.039757	-0.157852	-0.218502	42254.8	35809.2	41538	36220.8	34729.6	41326.6	40391.9	44108.1	48652	34046	40202	37429	32732	42596	35744	46865
ENSMUST00000053183	ENSMUST00000053183	ENSMUST00000053183	Arf3	11842	15	ADP-ribosylation factor 3 [Source:MGI Symbol;Acc:MGI:99432]	281	-0.0458877	0.0458877	0.522753	0.522753	0.999198	0.999198	-0.0213156	0.0285588	-0.120805	-0.0744144	0.00195155	0.0176579	0.0847852	0.0774116	38950.1	39566.1	39376.5	41252	41041.7	40957.9	36929.5	38136.3	44847	37618	38110	42628	38681	42216	32680	40520
ENSMUST00000013970	ENSMUST00000013970	ENSMUST00000013970	Pip4k2c	117150	10	phosphatidylinositol-5-phosphate 4-kinase, type II, gamma [Source:MGI Symbol;Acc:MGI:2152214]	282	-0.0954517	0.0954517	0.186252	0.186252	0.976468	0.976468	-0.0965064	-0.0607646	-0.0457868	-0.182598	0.0192645	0.0989342	0.143203	0.11744	38675.7	38134.6	40871.6	42145.2	41399.2	39091.2	39499.2	35925.5	44531	36257	39557	43551	39018	40292	34954	38171
ENSMUST00000001455	ENSMUST00000001455	ENSMUST00000001455	Mef2d	17261	3	myocyte enhancer factor 2D [Source:MGI Symbol;Acc:MGI:99533]	283	0.0381615	-0.0381615	0.596437	0.596437	0.999198	0.999198	0.0905766	-0.00636152	0.0190634	0.0476401	0.0282039	-0.0160983	-0.0362035	-0.133419	40708.9	41397.3	39477.7	38931.4	36394.4	38707	39395.2	40183.4	46872	39359	38208	40230	34301	39896	34862	42695
ENSMUST00000167504	ENSMUST00000167504	ENSMUST00000167504	Tma7	66167	9	translational machinery associated 7 homolog (S. cerevisiae) [Source:MGI Symbol;Acc:MGI:1913417]	284	0.0470443	-0.0470443	0.516485	0.516485	0.999198	0.999198	0.00642226	0.0733509	0.0986616	0.00749765	-0.0367216	-0.147691	-0.0241945	0.015376	38724.3	38619.5	35857.3	39062	40148.3	40453.4	41169.4	38648.3	44587	36718	34704	40365	37839	41696	36432	41064
ENSMUST00000053015	ENSMUST00000053015	ENSMUST00000053015	Pcbp1	23983	6	poly(rC) binding protein 1 [Source:MGI Symbol;Acc:MGI:1345635]	285	0.0535997	-0.0535997	0.457861	0.457861	0.999198	0.999198	0.0759686	0.101115	0.0792205	-0.0464569	-0.0446208	-0.107065	-0.0685924	0.00361231	38417.7	40243.5	36790.3	37784.6	39723.9	40951.1	40334.3	36969.3	44234	38262	35607	39045	37439	42209	35693	39280
ENSMUST00000026009	ENSMUST00000026009	ENSMUST00000026009	Arl3	56350	19	ADP-ribosylation factor-like 3 [Source:MGI Symbol;Acc:MGI:1929699]	286	0.0657144	-0.0657144	0.358579	0.358579	0.999198	0.999198	0.0266763	0.146401	0.0886951	-0.00352018	-0.0362956	-0.11555	-0.0540466	-0.0582219	38721.7	38647.9	36651.9	38248.2	38137.6	41992.1	40345.6	37847.4	44584	36745	35473	39524	35944	43282	35703	40213
ENSMUST00000024238	ENSMUST00000024238	ENSMUST00000024238	Celsr3	107934	9	cadherin, EGF LAG seven-pass G-type receptor 3 (flamingo homolog, Drosophila) [Source:MGI Symbol;Acc:MGI:1858236]	287	0.0388568	-0.0388568	0.689716	0.689716	0.999198	0.999198	-0.060815	-0.0696838	0.215541	0.051835	0.0988635	0.0954888	-0.103981	-0.279639	42029.9	36625.3	41931.7	36516.9	32330.6	36400.9	44358.3	39599.8	48393	34822	40583	37735	30471	37519	39254	42075
ENSMUST00000096246	ENSMUST00000096246	ENSMUST00000096246	Ganab	14376	19	alpha glucosidase 2 alpha neutral subunit [Source:MGI Symbol;Acc:MGI:1097667]	288	-0.0104905	0.0104905	0.881386	0.881386	0.999198	0.999198	-0.00262687	0.0678181	-0.0469713	-0.0638058	0.0312576	0.000370431	-0.00883762	0.0188405	39360.9	38727.9	38527.2	38282	39023.6	40665.9	37555.5	37119.9	45320	36821	37288	39559	36779	41915	33234	39440
ENSMUST00000025830	ENSMUST00000025830	ENSMUST00000025830	Apba1	319924	19	amyloid beta (A4) precursor protein binding, family A, member 1 [Source:MGI Symbol;Acc:MGI:1860297]	289	-0.00657495	0.00657495	0.935989	0.935989	0.999198	0.999198	0.0558635	0.115418	-0.0728233	-0.138894	-0.124565	-0.00421814	0.0807913	0.0653842	35316.3	40204.6	38388.7	40718.8	40286.2	41899	36773.6	35127.4	40663	38225	37154	42077	37969	43186	32542	37323
ENSMUST00000032888	ENSMUST00000032888	ENSMUST00000032888	Arl6ip1	54208	7	ADP-ribosylation factor-like 6 interacting protein 1 [Source:MGI Symbol;Acc:MGI:1858943]	290	0.0577869	-0.0577869	0.408186	0.408186	0.999198	0.999198	0.042835	0.0798891	0.0431604	0.0648763	-0.0616097	-0.109995	-0.078062	0.0155885	37585.7	38821.5	36346	37159.5	39651.7	39831.5	38830.2	39419.1	43276	36910	35177	38399	37371	41055	34362	41883
ENSMUST00000055704	ENSMUST00000055704	ENSMUST00000055704	Gnai2	14678	9	guanine nucleotide binding protein (G protein), alpha inhibiting 2 [Source:MGI Symbol;Acc:MGI:95772]	291	0.0302524	-0.0302524	0.6884	0.6884	0.999198	0.999198	0.0867275	0.0764543	-0.0983588	0.0484823	-0.116541	0.0208883	-0.0507917	0.0210729	35702.8	40252.9	39271.1	37367.6	39276.1	39967.3	35406.2	39199.9	41108	38271	38008	38614	37017	41195	31332	41650
ENSMUST00000109605	ENSMUST00000109605	ENSMUST00000109605	Atf4	11911	15	activating transcription factor 4 [Source:MGI Symbol;Acc:MGI:88096]	292	-0.0738832	0.0738832	0.365451	0.365451	0.999198	0.999198	-0.0179708	-0.102276	0.00573773	-0.189075	-0.0433643	-0.0199624	0.183568	0.160684	36212.6	38792	36804.8	42381.3	41714.4	36590.1	39434.8	34453.5	41695	36882	35621	43795	39315	37714	34897	36607
ENSMUST00000033824	ENSMUST00000033824	ENSMUST00000033824	Lamp1	16783	8	lysosomal-associated membrane protein 1 [Source:MGI Symbol;Acc:MGI:96745]	293	0.00843285	-0.00843285	0.906765	0.906765	0.999198	0.999198	0.0387151	0.0553165	-0.0386374	-0.0239687	-0.0733751	-0.0204104	-0.0248159	0.0805795	36351.5	39060.2	37710.9	37595.9	40445.4	39512.3	37021	37399.4	41855	37137	36498	38850	38119	40726	32761	39737
ENSMUST00000005826	ENSMUST00000005826	ENSMUST00000005826	Cs	12974	10	citrate synthase [Source:MGI Symbol;Acc:MGI:88529]	294	0.00443197	-0.00443197	0.951466	0.951466	0.999198	0.999198	0.0330243	0.0828275	-0.0418389	-0.0610085	-0.0729365	-0.0236587	0.0192435	0.0564693	36283.8	38929.8	37544.6	38677.8	39688.9	40297.2	36961.1	36473.3	41777	37013	36337	39968	37406	41535	32708	38753
ENSMUST00000020922	ENSMUST00000020922	ENSMUST00000020922	Trib2	217410	12	tribbles homolog 2 (Drosophila) [Source:MGI Symbol;Acc:MGI:2145021]	295	0.0530474	-0.0530474	0.480767	0.480767	0.999198	0.999198	0.0406313	0.0668948	-0.0429493	0.141581	0.0341407	-0.147287	-0.0430503	-0.0617392	39697	38436.5	35005.9	37628.8	37144.5	39142.7	36273	41222.4	45707	36544	33880	38884	35008	40345	32099	43799
ENSMUST00000106653	ENSMUST00000106653	ENSMUST00000106653	Usp47	74996	7	ubiquitin specific peptidase 47 [Source:MGI Symbol;Acc:MGI:1922246]	296	0.0428779	-0.0428779	0.537893	0.537893	0.999198	0.999198	0.0790353	0.0918863	0.0122504	-0.0144182	-0.0428507	-0.0514007	-0.0563814	-0.0211185	37326	39427.3	37105.4	36977.6	37892.5	39780.1	37643.7	36954.2	42977	37486	35912	38211	35713	41002	33312	39264
ENSMUST00000007708	ENSMUST00000007708	ENSMUST00000007708	Ppp2r1a	51792	17	protein phosphatase 2, regulatory subunit A, alpha [Source:MGI Symbol;Acc:MGI:1926334]	297	-0.0846249	0.0846249	0.26701	0.26701	0.999198	0.999198	-0.00904222	-0.0489643	-0.139268	-0.146058	-0.0132238	0.0254901	0.136678	0.18094	36397.6	38708.9	37387.5	40383	41641.2	37652.4	35367.8	35201.7	41908	36803	36185	41730	39246	38809	31298	37402
ENSMUST00000029482	ENSMUST00000029482	ENSMUST00000029482	Gpsm2	76123	3	G-protein signalling modulator 2 (AGS3-like, C. elegans) [Source:MGI Symbol;Acc:MGI:1923373]	298	0.00588954	-0.00588954	0.938936	0.938936	0.999198	0.999198	0.0384616	0.00972654	0.0801488	-0.111624	0.0578871	-0.133401	0.00955117	0.0347084	39444.3	38757.3	34546.1	38144.6	38815.6	37993	39893.6	34927.9	45416	36849	33435	39417	36583	39160	35303	37111
ENSMUST00000032992	ENSMUST00000032992	ENSMUST00000032992	Eif3c	56347	7	eukaryotic translation initiation factor 3, subunit C [Source:MGI Symbol;Acc:MGI:1926966]	299	0.0107567	-0.0107567	0.881755	0.881755	0.999198	0.999198	0.0679218	0.0766283	-0.0487295	-0.0583163	-0.00539345	-0.0671999	0.00129434	0.0266436	37805.4	39480.9	36220	37981.1	38654.4	39719.9	36414.2	36173	43529	37537	35055	39248	36431	40940	32224	38434
ENSMUST00000042141	ENSMUST00000042141	ENSMUST00000042141	Dhx9	13211	1	DEAH (Asp-Glu-Ala-His) box polypeptide 9 [Source:MGI Symbol;Acc:MGI:108177]	300	0.031582	-0.031582	0.663054	0.663054	0.999198	0.999198	0.0242439	0.0896909	-0.00505139	0.0157561	0.067002	-0.10061	-0.0256321	-0.0728196	39976.7	37968.5	35591.8	37490.5	36284	39730.6	37205.2	37745.7	46029	36099	34447	38741	34197	40951	32924	40105
ENSMUST00000068387	ENSMUST00000068387	ENSMUST00000068387	Ep300	328572	15	E1A binding protein p300 [Source:MGI Symbol;Acc:MGI:1276116]	301	-0.0143111	0.0143111	0.85751	0.85751	0.999198	0.999198	-0.140956	0.020176	-0.00361489	0.0594464	0.166796	-0.0466263	-0.021517	-0.0530872	42115.9	34364	36324.3	36962.1	36162	38424.7	37796.2	39485	48492	32672	35156	38195	34082	39605	33447	41953
ENSMUST00000114840	ENSMUST00000114840	ENSMUST00000114840	Thy1	21838	9	thymus cell antigen 1, theta [Source:MGI Symbol;Acc:MGI:98747]	302	0.0332344	-0.0332344	0.770455	0.770455	0.999198	0.999198	0.0977384	0.221137	-0.0491229	-0.166729	-0.422953	0.0420492	0.0788611	0.107465	28443.7	39878.5	39261.8	40276.5	41083.1	43439.7	36018.7	33198.9	32750	37915	37999	41620	38720	44774	31874	35274
ENSMUST00000059515	ENSMUST00000059515	ENSMUST00000059515	Gdi2	14569	13	guanosine diphosphate (GDP) dissociation inhibitor 2 [Source:MGI Symbol;Acc:MGI:99845]	303	-0.0201507	0.0201507	0.780437	0.780437	0.999198	0.999198	0.0139053	0.0376375	-0.0822606	-0.0532427	-0.0407237	-0.0176651	0.0403943	0.0948158	36364.6	38299.8	36950.5	38467.9	39946.7	38935	35830	36558	41870	36414	35762	39751	37649	40131	31707	38843
ENSMUST00000024739	ENSMUST00000024739	ENSMUST00000024739	Hsp90ab1	15516	17	heat shock protein 90 alpha (cytosolic), class B member 1 [Source:MGI Symbol;Acc:MGI:96247]	304	0.0751401	-0.0751401	0.38574	0.38574	0.999198	0.999198	0.168551	0.205043	-0.0271349	-0.065293	-0.230546	-0.0650721	-0.0487373	0.0315152	32867.9	41143.8	36862.6	37282.4	39415.1	42197.8	35924.9	34987.2	37844	39118	35677	38526	37148	43494	31791	37174
ENSMUST00000027494	ENSMUST00000027494	ENSMUST00000027494	Ppp1r7	66385	1	protein phosphatase 1, regulatory (inhibitor) subunit 7 [Source:MGI Symbol;Acc:MGI:1913635]	305	-0.0152135	0.0152135	0.848267	0.848267	0.999198	0.999198	0.0245334	0.118178	-0.0376527	-0.182297	-0.0126227	-0.0380815	0.0745763	0.0343606	36884.8	38248.2	36239.6	39183	38105.8	40813.3	36634.6	33139.6	42469	36365	35074	40490	35914	42067	32419	35211
ENSMUST00000070733	ENSMUST00000070733	ENSMUST00000070733	Ptprn2	19276	12	protein tyrosine phosphatase, receptor type, N polypeptide 2 [Source:MGI Symbol;Acc:MGI:107418]	306	-0.0469723	0.0469723	0.578836	0.578836	0.999198	0.999198	0.000686026	0.0820268	-0.112863	-0.171252	-0.123745	0.0400261	0.143811	0.113285	33729.5	37985.3	37784.3	40602.6	39752.5	40188.5	35110.2	33717.5	38836	36115	36569	41957	37466	41423	31070	35825
ENSMUST00000179857	ENSMUST00000179857	ENSMUST00000179857	Tomm20	67952	8	translocase of outer mitochondrial membrane 20 homolog (yeast) [Source:MGI Symbol;Acc:MGI:1915202]	307	-0.0995716	0.0995716	0.187198	0.187198	0.976468	0.976468	-0.0855849	-0.094386	-0.193299	-0.0299324	-0.020603	0.0933212	0.150812	0.167479	35508.2	36370.8	38425.9	39988.1	40452.8	36149.6	33754.1	37801.3	40884	34580	37190	41322	38126	37260	29870	40164
ENSMUST00000048043	ENSMUST00000048043	ENSMUST00000048043	Coro2b	235431	9	coronin, actin binding protein, 2B [Source:MGI Symbol;Acc:MGI:2444283]	308	0.0359168	-0.0359168	0.635823	0.635823	0.999198	0.999198	0.0756454	0.137583	-0.0389747	-0.0387209	-0.138999	0.00394735	-0.00339838	-0.00986973	34260.2	38779.4	37828.7	37636.6	37468.1	40480.6	35817.6	35823.9	39447	36870	36612	38892	35313	41724	31696	38063
ENSMUST00000030551	ENSMUST00000030551	ENSMUST00000030551	Alpl	11647	4	alkaline phosphatase, liver/bone/kidney [Source:MGI Symbol;Acc:MGI:87983]	309	0.0706494	-0.0706494	0.371179	0.371179	0.999198	0.999198	0.0879354	0.0893778	0.193302	-0.103605	-0.0544939	-0.136856	-0.0720022	-0.0217855	36726.7	38599.5	34688.7	36283.7	37568.9	38638.2	41524.2	33800.3	42287	36699	33573	37494	35408	39825	36746	35913
ENSMUST00000075317	ENSMUST00000075317	ENSMUST00000075317	Pdzd2	68070	15	PDZ domain containing 2 [Source:MGI Symbol;Acc:MGI:1922394]	310	0.0248261	-0.0248261	0.762183	0.762183	0.999198	0.999198	-0.201718	0.138467	0.0709127	0.0687103	0.00553217	-0.0236133	-0.037278	-0.044427	37685.6	32085.8	36931.9	36583.7	36402.9	40618.3	38760.2	38701	43391	30506	35744	37804	34309	41866	34300	41120
ENSMUST00000044158	ENSMUST00000044158	ENSMUST00000044158	Gltscr2	68077	7	glioma tumor suppressor candidate region gene 2 [Source:MGI Symbol;Acc:MGI:2154441]	311	-0.00886536	0.00886536	0.907367	0.907367	0.999198	0.999198	-0.011693	0.0482925	-0.017993	-0.0561344	-0.136131	0.0252722	0.017269	0.117789	33700.8	36964	37690.3	37481.7	40186.5	38533.4	36802.9	35842.7	38803	35144	36478	38732	37875	39717	32568	38083
ENSMUST00000020217	ENSMUST00000020217	ENSMUST00000020217	Nudt4	71207	10	nudix (nucleoside diphosphate linked moiety X)-type motif 4 [Source:MGI Symbol;Acc:MGI:1918457]	312	-0.286056	0.286056	0.00094701	0.00094701	0.147306	0.147306	-0.147393	-0.344803	-0.394457	-0.269741	0.228904	0.146979	0.283698	0.465444	39225.4	36847.3	37060	40743.9	46214.2	32134.9	31047.7	33851.2	45164	35033	35868	42103	43556	33122	27475	35967
ENSMUST00000037547	ENSMUST00000037547	ENSMUST00000037547	Disp2	214240	2	dispatched homolog 2 (Drosophila) [Source:MGI Symbol;Acc:MGI:2388733]	313	-0.0788472	0.0788472	0.317813	0.317813	0.999198	0.999198	-0.0516487	0.0505346	-0.166774	-0.158615	-0.0270367	0.0567099	0.163238	0.115614	35445.7	36804.1	37564.2	40443	39129.7	39505.5	33981.3	34174	40812	34992	36356	41792	36879	40719	30071	36310
ENSMUST00000060366	ENSMUST00000060366	ENSMUST00000060366	Zfp36l2	12193	17	zinc finger protein 36, C3H type-like 2 [Source:MGI Symbol;Acc:MGI:107945]	314	-0.109757	0.109757	0.249951	0.249951	0.999198	0.999198	-0.0879931	-0.316243	0.0209338	-0.0764538	0.00488718	-0.0496522	0.142143	0.3139	35714	36134.1	34389.1	39278.8	44244.9	30846.5	38968.1	36424.3	41121	34355	33283	40589	41700	31794	34484	38701
ENSMUST00000029256	ENSMUST00000029256	ENSMUST00000029256	Sec62	69276	3	SEC62 homolog (S. cerevisiae) [Source:MGI Symbol;Acc:MGI:1916526]	315	-0.0080776	0.0080776	0.913999	0.913999	0.999198	0.999198	0.0179682	0.0699709	-0.0256204	-0.0999743	0.0367169	-0.0796698	-0.0226117	0.0921393	37795.9	37517.2	34866.4	36273.1	39276.1	38894.3	36400.7	34572.1	43518	35670	33745	37483	37017	40089	32212	36733
ENSMUST00000070478	ENSMUST00000070478	ENSMUST00000070478	Sdc3	20970	4	syndecan 3 [Source:MGI Symbol;Acc:MGI:1349163]	316	-0.0442545	0.0442545	0.55074	0.55074	0.999198	0.999198	-0.00804217	0.0447524	-0.111957	-0.108033	0.00379092	-0.021229	0.0988776	0.091761	36443.6	37272.2	35817	38926.6	38735	38661.4	34681.9	34776.3	41961	35437	34665	40225	36507	39849	30691	36950
ENSMUST00000043765	ENSMUST00000043765	ENSMUST00000043765	Hnrnpul1	232989	7	heterogeneous nuclear ribonucleoprotein U-like 1 [Source:MGI Symbol;Acc:MGI:2443517]	317	0.0175045	-0.0175045	0.803955	0.803955	0.999198	0.999198	0.0198942	0.0913682	-0.0426375	-0.0019878	-0.0651455	0.00406713	0.000614079	-0.010537	35420.5	37118.6	37161.2	37072.4	36787	39003.9	35544.1	36559.9	40783	35291	35966	38309	34671	40202	31454	38845
ENSMUST00000001479	ENSMUST00000001479	ENSMUST00000001479	Kpnb1	16211	11	karyopherin (importin) beta 1 [Source:MGI Symbol;Acc:MGI:107532]	318	-0.000529155	0.000529155	0.99402	0.99402	0.999214	0.999214	0.0633822	0.0288044	-0.0479544	-0.0496927	-0.0190156	-0.0332812	0.0417937	0.0114651	36342	38492.3	35984.4	37906.6	37118	37580.6	35633.4	35590.5	41844	36597	34827	39171	34983	38735	31533	37815
ENSMUST00000068795	ENSMUST00000068795	ENSMUST00000068795	Mrfap1	67568	5	Morf4 family associated protein 1 [Source:MGI Symbol;Acc:MGI:1914818]	319	0.026568	-0.026568	0.711318	0.711318	0.999198	0.999198	0.0718751	0.0385867	0.0452958	-0.0524618	-0.0255816	-0.101271	-0.0187955	0.0360348	36450.5	38286.1	34587.5	36622.4	38041.1	37412.8	37587.2	35124.6	41969	36401	33475	37844	35853	38562	33262	37320
ENSMUST00000094053	ENSMUST00000094053	ENSMUST00000094053	Tnrc6a	233833	7	trinucleotide repeat containing 6a [Source:MGI Symbol;Acc:MGI:2385292]	320	-0.0360702	0.0360702	0.612509	0.612509	0.999198	0.999198	-0.108949	-0.0331	-0.0267767	0.0215288	0.0564246	0.0889654	0.0202529	-0.0237913	37750.7	34514.4	38611.9	36816	35708.9	36377.6	36537.4	37781.5	43466	32815	37370	38044	33655	37495	32333	40143
ENSMUST00000023116	ENSMUST00000023116	ENSMUST00000023116	Aco2	11429	15	aconitase 2, mitochondrial [Source:MGI Symbol;Acc:MGI:87880]	321	-0.0818123	0.0818123	0.280143	0.280143	0.999198	0.999198	-0.0421592	-0.0293015	-0.10553	-0.153821	-0.0463772	0.0726375	0.114222	0.177668	34585.8	36711.6	37560.1	38658.5	40396.6	37040.2	35133.9	33977.3	39822	34904	36352	39948	38073	38178	31091	36101
ENSMUST00000021864	ENSMUST00000021864	ENSMUST00000021864	Ssr1	107513	13	signal sequence receptor, alpha [Source:MGI Symbol;Acc:MGI:105082]	322	-0.0758915	0.0758915	0.284839	0.284839	0.999198	0.999198	-0.120892	-0.0374197	-0.126561	-0.0218278	0.133004	0.0281727	0.069125	0.071332	39177.7	34630.1	36431.8	37480.8	37538.2	36692.9	34494.3	37091.6	45109	32925	35260	38731	35379	37820	30525	39410
ENSMUST00000080560	ENSMUST00000080560	ENSMUST00000080560	Sema3f	20350	9	sema domain, immunoglobulin domain (Ig), short basic domain, secreted, (semaphorin) 3F [Source:MGI Symbol;Acc:MGI:1096347]	323	0.0229876	-0.0229876	0.746344	0.746344	0.999198	0.999198	0.0800615	-0.0302053	0.0749443	-0.0370583	-0.0139735	0.0158239	-0.0490666	-0.0457864	36606	38453.3	37370	35726.3	35807.6	35623.7	38317.2	35454.9	42148	36560	36168	36918	33748	36718	33908	37671
ENSMUST00000077083	ENSMUST00000077083	ENSMUST00000077083					324	-0.114479	0.114479	0.133178	0.133178	0.939812	0.939812	-0.215568	-0.0921358	-0.145239	-0.0126268	0.171009	0.0036778	0.153686	0.123718	39647.5	32832.6	35305.6	39174.3	38368.9	35765.4	34472.8	37791.9	45650	31216	34170	40481	36162	36864	30506	40154
ENSMUST00000089622	ENSMUST00000089622	ENSMUST00000089622	Tet3	194388	6	tet methylcytosine dioxygenase 3 [Source:MGI Symbol;Acc:MGI:2446229]	325	0.033988	-0.033988	0.673626	0.673626	0.999198	0.999198	-0.0856269	-0.0337967	0.0571467	0.183651	0.0591522	-0.0540759	-0.0163014	-0.131296	38501.1	34013.7	35594.9	36539.2	33739.7	35258	37552.2	40993.7	44330	32339	34450	37758	31799	36341	33231	43556
ENSMUST00000057176	ENSMUST00000057176	ENSMUST00000057176	Lrit2	239038	14	leucine-rich repeat, immunoglobulin-like and transmembrane domains 2 [Source:MGI Symbol;Acc:MGI:2444885]	326	0.336706	-0.336706	1.79303e-05	1.79303e-05	0.0114504	0.0114504	0.340266	0.440661	0.356249	0.199404	-0.231435	-0.368819	-0.423547	-0.329952	34640.6	40768.3	31494	30321.6	32354	43706.5	41222.5	36975.9	39885	38761	30481	31333	30493	45049	36479	39287
ENSMUST00000016088	ENSMUST00000016088	ENSMUST00000016088	Gatsl2	80909	5	GATS protein-like 2 [Source:MGI Symbol;Acc:MGI:1933384]	327	-0.00699023	0.00699023	0.927605	0.927605	0.999198	0.999198	0.0445345	0.120464	-0.0638838	-0.14316	-0.0207481	-0.00562143	0.0335374	0.0201848	35694.9	37528.8	36071.2	37063.7	36722.2	39556.9	34811.8	32950.5	41099	35681	34911	38300	34610	40772	30806	35010
ENSMUST00000142739	ENSMUST00000142739	ENSMUST00000142739	Nlk	18099	11	nemo like kinase [Source:MGI Symbol;Acc:MGI:1201387]	328	0.0418414	-0.0418414	0.549802	0.549802	0.999198	0.999198	-0.00170373	0.113777	0.0529873	-0.000812609	-0.0166508	-0.0606713	-0.0327095	-0.0578191	36384.5	35712.4	35291.1	35981.8	35360.9	38688.6	37092.2	35734.4	41893	33954	34156	37182	33327	39877	32824	37968
ENSMUST00000041401	ENSMUST00000041401	ENSMUST00000041401	Herc3	73998	6	hect domain and RLD 3 [Source:MGI Symbol;Acc:MGI:1921248]	329	-0.0269381	0.0269381	0.720313	0.720313	0.999198	0.999198	-0.0662812	-0.0531817	-0.11531	0.116192	0.0566604	0.00385897	0.0527711	-0.00658186	37294.7	34894.1	35954.4	37194.3	35695.2	35212.4	33728.1	39598.9	42941	33176	34798	38435	33642	36294	29847	42074
ENSMUST00000051209	ENSMUST00000051209	ENSMUST00000051209	Peg3	18616	7	paternally expressed 3 [Source:MGI Symbol;Acc:MGI:104748]	330	-0.255505	0.255505	0.00349047	0.00349047	0.287225	0.287225	-0.419341	-0.395124	-0.12967	-0.10688	0.303245	0.267412	0.285687	0.161422	40631.6	29393.2	39634.8	40140.1	36827.3	29890.8	35929.4	36501.5	46783	27946	38360	41479	34709	30809	31795	38783
ENSMUST00000005234	ENSMUST00000005234	ENSMUST00000005234	Wdr1	22388	5	WD repeat domain 1 [Source:MGI Symbol;Acc:MGI:1337100]	331	-0.0105721	0.0105721	0.882139	0.882139	0.999198	0.999198	0.00871958	0.0183298	-0.105163	0.0316507	-0.0166506	-0.0298151	0.0470382	0.0402248	35435.3	36329.8	35113.4	37034.7	36860.2	36572.6	33572.2	36911.9	40800	34541	33984	38270	34740	37696	29709	39219
ENSMUST00000087689	ENSMUST00000087689	ENSMUST00000087689	Prune2	353211	19	prune homolog 2 (Drosophila) [Source:MGI Symbol;Acc:MGI:1925004]	332	-0.0821744	0.0821744	0.318539	0.318539	0.999198	0.999198	-0.0603424	0.0389496	-0.233312	-0.0871863	-0.0528182	0.0637302	0.195517	0.111303	33693.9	35484.1	36528.9	40023	37753.5	38012.4	31474.8	34830	38795	33737	35354	41358	35582	39180	27853	37007
ENSMUST00000022927	ENSMUST00000022927	ENSMUST00000022927	Rad21	19357	15	RAD21 homolog (S. pombe) [Source:MGI Symbol;Acc:MGI:108016]	333	0.00989919	-0.00989919	0.888375	0.888375	0.999198	0.999198	0.0288267	0.0501554	0.00129978	-0.0423116	0.00198225	-0.0877708	0.0152777	0.028052	36129.2	36555.9	33950	36463.7	36788	37100.4	35865	34797	41599	34756	32858	37680	34672	38240	31738	36972
ENSMUST00000048309	ENSMUST00000048309	ENSMUST00000048309	Camsap2	67886	1	calmodulin regulated spectrin-associated protein family, member 2 [Source:MGI Symbol;Acc:MGI:1922434]	334	-0.0739279	0.0739279	0.297949	0.297949	0.999198	0.999198	-0.0547601	-0.00637726	-0.131533	-0.106245	0.133528	0.0279085	0.0673629	0.0648693	38378.6	35453.6	35669.3	36658.2	36594.9	36662.8	33616.3	34210.7	44189	33708	34522	37881	34490	37789	29748	36349
ENSMUST00000036615	ENSMUST00000036615	ENSMUST00000036615	Hacd3	57874	9	3-hydroxyacyl-CoA dehydratase 3 [Source:MGI Symbol;Acc:MGI:1889341]	335	0.0512576	-0.0512576	0.505728	0.505728	0.999198	0.999198	0.0836862	0.166172	0.0136715	-0.0689229	-0.0540117	-0.144462	-0.0135245	0.00250715	35180.8	37353.2	33042.8	36182.1	36586.4	39551.1	35583.6	33603.6	40507	35514	31980	37389	34482	40766	31489	35704
ENSMUST00000000619	ENSMUST00000000619	ENSMUST00000000619	Clcn4-2	12727	7	chloride channel 4-2 [Source:MGI Symbol;Acc:MGI:104571]	336	0.0775164	-0.0775164	0.264259	0.264259	0.999198	0.999198	0.0902974	0.110604	0.0136969	0.0934922	-0.0559148	-0.101391	-0.10624	-0.0474223	35441.3	37170.2	34341.5	34226.3	35650.6	37697.1	35248	37252.6	40807	35340	33237	35368	33600	38855	31192	39581
ENSMUST00000045692	ENSMUST00000045692	ENSMUST00000045692	Fbxl16	214931	17	F-box and leucine-rich repeat protein 16 [Source:MGI Symbol;Acc:MGI:2448488]	337	-0.0285668	0.0285668	0.691086	0.691086	0.999198	0.999198	0.0229258	0.022414	-0.0597038	-0.104055	-0.0412997	0.0355011	0.073968	0.0436514	34438.2	36726.3	36321.2	37302.7	36527	36713.3	34681.9	33631.9	39652	34918	35153	38547	34426	37841	30691	35734
ENSMUST00000099276	ENSMUST00000099276	ENSMUST00000099276	Atxn7l3b	382423	10	ataxin 7-like 3B [Source:MGI Symbol;Acc:MGI:1914971]	338	0.0135175	-0.0135175	0.850564	0.850564	0.999198	0.999198	0.0448149	0.0886242	-0.0465197	-0.0373589	-0.0354646	-0.0546126	-0.0108496	0.0449664	35060.1	36721	34597.8	35663.4	37070.2	37853.3	34468.3	34687.9	40368	34913	33485	36853	34938	39016	30502	36856
ENSMUST00000102758	ENSMUST00000102758	ENSMUST00000102758	Vdac1	22333	11	voltage-dependent anion channel 1 [Source:MGI Symbol;Acc:MGI:106919]	339	-0.0322042	0.0322042	0.651539	0.651539	0.999198	0.999198	0.0133359	0.010183	-0.0927984	-0.0625421	-0.027751	0.00663774	0.0591297	0.0880757	34566.7	36368.7	35400.6	36712.4	37456.5	36289.3	33789.1	34505.3	39800	34578	34262	37937	35302	37404	29901	36662
ENSMUST00000060989	ENSMUST00000060989	ENSMUST00000060989	Sorl1	20660	9	sortilin-related receptor, LDLR class A repeats-containing [Source:MGI Symbol;Acc:MGI:1202296]	340	0.0191854	-0.0191854	0.826082	0.826082	0.999198	0.999198	-0.0636835	0.142124	-0.200418	0.167056	-0.0771363	0.011157	0.00484271	-0.0170811	33982.2	33848.6	36127	35969.2	35426.7	39038.8	30787.8	39719.4	39127	32182	34965	37169	33389	40238	27245	42202
ENSMUST00000073339	ENSMUST00000073339	ENSMUST00000073339	Pgrmc1	53328	X	progesterone receptor membrane component 1 [Source:MGI Symbol;Acc:MGI:1858305]	341	-0.108998	0.108998	0.132951	0.132951	0.939488	0.939488	-0.0903535	-0.0541651	-0.160327	-0.133529	0.0241587	0.0773787	0.141238	0.187959	34615.4	34483.9	35916.2	37541.7	38777.4	35359.9	32851.2	33467.2	39856	32786	34761	38794	36547	36446	29071	35559
ENSMUST00000035214	ENSMUST00000035214	ENSMUST00000035214	Ip6k1	27399	9	inositol hexaphosphate kinase 1 [Source:MGI Symbol;Acc:MGI:1351633]	342	0.044486	-0.044486	0.549076	0.549076	0.999198	0.999198	0.139955	0.0591173	0.0565975	-0.0867961	-0.0290126	-0.0955745	-0.0356254	-0.0190426	35132.1	38297.7	33548	34971.5	35375.8	36210.7	36147.5	32727.4	40451	36412	32469	36138	33341	37323	31988	34773
ENSMUST00000021447	ENSMUST00000021447	ENSMUST00000021447	Ppp2r5e	26932	12	protein phosphatase 2, regulatory subunit B', epsilon [Source:MGI Symbol;Acc:MGI:1349473]	343	0.00632795	-0.00632795	0.928297	0.928297	0.999198	0.999198	0.00780529	0.0812764	-0.0218653	-0.0450598	0.0279369	-0.0387149	-0.0294321	0.0137976	36064.9	35409.5	34436.6	34658.9	35713.2	37259.5	34688.7	34135.4	41525	33666	33329	35815	33659	38404	30697	36269
ENSMUST00000039926	ENSMUST00000039926	ENSMUST00000039926	Dusp8	18218	7	dual specificity phosphatase 8 [Source:MGI Symbol;Acc:MGI:106626]	344	-0.0687689	0.0687689	0.360652	0.360652	0.999198	0.999198	-0.0395869	-0.0237944	-0.164824	-0.0512506	-0.0580379	0.0938191	0.143676	0.0880194	33023.4	35082.4	36689.1	37979.2	36541.9	35468.5	32165.3	34799.9	38023	33355	35509	39246	34440	36558	28464	36975
ENSMUST00000003527	ENSMUST00000003527	ENSMUST00000003527	Supt5	20924	7	suppressor of Ty 5 [Source:MGI Symbol;Acc:MGI:1202400]	345	0.00687789	-0.00687789	0.921572	0.921572	0.999198	0.999198	0.0517768	0.0498886	-0.0180162	-0.0591677	0.0143498	0.0108355	-0.0280236	-0.0252359	35559.5	36320.3	35472.9	34530.2	34597	36272.8	34605	33631.9	40943	34532	34332	35682	32607	37387	30623	35734
ENSMUST00000099761	ENSMUST00000099761	ENSMUST00000099761	Lsamp	268890	16	limbic system-associated membrane protein [Source:MGI Symbol;Acc:MGI:1261760]	346	-0.0573331	0.0573331	0.461829	0.461829	0.999198	0.999198	0.00249651	0.0582716	-0.196768	-0.106796	0.00984855	0.0181857	0.127871	0.0703984	34661.4	35883.8	34862.3	37616.3	36147.1	37298.3	31254.5	33265.8	39909	34117	33741	38871	34068	38444	27658	35345
ENSMUST00000034699	ENSMUST00000034699	ENSMUST00000034699	Scg3	20255	9	secretogranin III [Source:MGI Symbol;Acc:MGI:103032]	347	0.000664747	-0.000664747	0.993432	0.993432	0.999214	0.999214	0.042916	0.144199	-0.0860026	-0.113495	-0.079664	-0.0590539	0.0507085	0.0789778	33242.3	36174.1	33720.6	36386.3	37106.3	38805	33081.7	32457.3	38275	34393	32636	37600	34972	39997	29275	34486
ENSMUST00000088392	ENSMUST00000088392	ENSMUST00000088392	Srpk2	20817	5	serine/arginine-rich protein specific kinase 2 [Source:MGI Symbol;Acc:MGI:1201408]	348	0.00228108	-0.00228108	0.974716	0.974716	0.999198	0.999198	0.00150428	0.0404244	-0.108053	0.0689536	-0.016389	-0.0209519	0.0338943	-0.00622179	34477.3	34853.1	34368.4	35700.2	34721.1	35806.1	32304.3	36521.3	39697	33137	33263	36891	32724	36906	28587	38804
ENSMUST00000130394	ENSMUST00000130394	ENSMUST00000130394	Atp1b2	11932	11	ATPase, Na+/K+ transporting, beta 2 polypeptide [Source:MGI Symbol;Acc:MGI:88109]	349	0.0753424	-0.0753424	0.289186	0.289186	0.999198	0.999198	0.0521437	0.104638	0.0895637	0.0544106	0.00365808	-0.155967	-0.0546428	-0.0992709	35699.3	35040.3	31959.9	34285.4	33241	36338.8	35961.1	35095.4	41104	33315	30932	35429	31329	37455	31823	37289
ENSMUST00000057015	ENSMUST00000057015	ENSMUST00000057015	Slc4a7	218756	14	solute carrier family 4, sodium bicarbonate cotransporter, member 7 [Source:MGI Symbol;Acc:MGI:2443878]	350	0.0312411	-0.0312411	0.687265	0.687265	0.999198	0.999198	-0.0310149	0.0961315	0.0168902	0.0401596	0.11453	-0.110831	-0.0132482	-0.128623	37947	33569.9	32459	34730.5	32061.1	36662.8	34703.3	35267.6	43692	31917	31415	35889	30217	37789	30710	37472
ENSMUST00000040270	ENSMUST00000040270	ENSMUST00000040270	Actr1a	54130	19	ARP1 actin-related protein 1A, centractin alpha [Source:MGI Symbol;Acc:MGI:1858964]	351	0.0189098	-0.0189098	0.800446	0.800446	0.999198	0.999198	0.0979973	0.0766299	-0.00341859	-0.104222	-0.0449525	-0.0733294	-0.00413464	0.044054	33772.9	36805.2	33115.1	34742.1	35922.2	36264.1	34306.7	31991.4	38886	34993	32050	35901	33856	37378	30359	33991
ENSMUST00000027404	ENSMUST00000027404	ENSMUST00000027404	Ptprn	19275	1	protein tyrosine phosphatase, receptor type, N [Source:MGI Symbol;Acc:MGI:102765]	352	0.0492951	-0.0492951	0.559971	0.559971	0.999198	0.999198	0.180719	0.124839	-0.151073	0.0208072	-0.133359	0.0551623	-0.0488134	-0.0765714	31991.6	38437.6	36457.6	33922.5	33276	36977.2	30540.3	34404.6	36835	36545	35285	35054	31362	38113	27026	36555
ENSMUST00000035220	ENSMUST00000035220	ENSMUST00000035220	Prkar2a	19087	9	protein kinase, cAMP dependent regulatory, type II alpha [Source:MGI Symbol;Acc:MGI:108025]	353	-0.00329088	0.00329088	0.964117	0.964117	0.999198	0.999198	0.024395	0.0657661	-0.0402006	-0.0668921	0.0160789	-0.0922469	0.0737465	0.0106376	34810.8	35091.8	32292.6	36230.5	34679.7	36112.7	33555.2	32940.1	40081	33364	31254	37439	32685	37222	29694	34999
ENSMUST00000026569	ENSMUST00000026569	ENSMUST00000026569	Drd4	13491	7	dopamine receptor D4 [Source:MGI Symbol;Acc:MGI:94926]	354	-0.2441	0.2441	0.0134997	0.0134997	0.51185	0.51185	-0.352136	-0.347204	-0.238889	-0.0582634	0.197616	-0.01009	0.333892	0.419221	36124	29227.1	31280.1	39702.7	42121.8	29327.2	31613.8	35830.5	41593	27788	30274	41027	39699	30228	27976	38070
ENSMUST00000044113	ENSMUST00000044113	ENSMUST00000044113	Ago2	239528	15	argonaute RISC catalytic subunit 2 [Source:MGI Symbol;Acc:MGI:2446632]	355	0.0466722	-0.0466722	0.577989	0.577989	0.999198	0.999198	-0.0623278	0.0949655	-0.00737171	0.151718	0.111413	-0.0606088	-0.0510393	-0.203818	37722.1	32377.2	33481.9	33704.7	30317.9	36106.9	33634.3	37555.6	43433	30783	32405	34829	28574	37216	29764	39903
ENSMUST00000071103	ENSMUST00000071103	ENSMUST00000071103	Ddx1	104721	12	DEAD (Asp-Glu-Ala-Asp) box polypeptide 1 [Source:MGI Symbol;Acc:MGI:2144727]	356	0.0801276	-0.0801276	0.251065	0.251065	0.999198	0.999198	0.0346118	0.138961	0.0640307	0.0808538	-0.0821427	-0.134894	-0.046456	-0.0585662	33301.3	34157.8	32105.6	34135.4	33850	36720.1	34861.5	35270.5	38343	32476	31073	35274	31903	37848	30850	37475
ENSMUST00000038107	ENSMUST00000038107	ENSMUST00000038107	Cited2	17684	10	Cbp/p300-interacting transactivator, with Glu/Asp-rich carboxy-terminal domain, 2 [Source:MGI Symbol;Acc:MGI:1306784]	357	0.0145634	-0.0145634	0.861319	0.861319	0.999198	0.999198	0.0266323	-0.0620007	0.176945	-0.0990669	-5.52635e-05	-0.163545	0.0398634	0.0550747	34453.8	34743.7	30762.4	35420.5	35795.9	32673.4	38559	31844.6	39670	33033	29773	36602	33737	33677	34122	33835
ENSMUST00000051687	ENSMUST00000051687	ENSMUST00000051687	Gm1840	NA	8	predicted gene 1840 [Source:MGI Symbol;Acc:MGI:3037698]	358	-0.0202337	0.0202337	0.786592	0.786592	0.999198	0.999198	0.0351815	-0.0335052	-0.105293	0.0184026	-0.102188	0.0807708	0.0265711	0.0687628	31711.1	35372.7	35998.9	34671.5	35700.5	33728	32090.7	34963.6	36512	33631	34841	35828	33647	34764	28398	37149
ENSMUST00000025989	ENSMUST00000025989	ENSMUST00000025989	Tm9sf3	107358	19	transmembrane 9 superfamily member 3 [Source:MGI Symbol;Acc:MGI:1914262]	359	-0.0532254	0.0532254	0.459868	0.459868	0.999198	0.999198	-0.100554	-0.0386053	-0.086179	0.00981325	0.105124	-0.0422294	0.0632516	0.0823994	36111	32489.7	32604.7	35077.9	35546.6	33915.2	32815.1	35072.8	41578	30890	31556	36248	33502	34957	29039	37265
ENSMUST00000062678	ENSMUST00000062678	ENSMUST00000062678	Rrp1	18114	10	ribosomal RNA processing 1 homolog (S. cerevisiae) [Source:MGI Symbol;Acc:MGI:1203500]	360	-0.0341241	0.0341241	0.635985	0.635985	0.999198	0.999198	0.0228694	0.0168975	-0.0774979	-0.103148	-0.0357233	0.0245306	0.0631105	0.08185	32927.9	35113.9	34332.2	35262.8	35723.8	34968.9	32754	32176.8	37913	33385	33228	36439	33669	36043	28985	34188
ENSMUST00000034049	ENSMUST00000034049	ENSMUST00000034049	Slc25a4	11739	8	solute carrier family 25 (mitochondrial carrier, adenine nucleotide translocator), member 4 [Source:MGI Symbol;Acc:MGI:1353495]	361	-0.0104592	0.0104592	0.883593	0.883593	0.999198	0.999198	-0.00553639	-0.0133969	-0.00434091	-0.0186263	-0.00993005	-0.0831027	0.0290653	0.0997653	33691.3	34040	32025	34614.4	36353	33855.1	34068.3	33732.6	38792	32364	30995	35769	34262	34895	30148	35841
ENSMUST00000056028	ENSMUST00000056028	ENSMUST00000056028	Sbk1	104175	7	SH3-binding kinase 1 [Source:MGI Symbol;Acc:MGI:2135937]	362	0.0111753	-0.0111753	0.880274	0.880274	0.999198	0.999198	0.0715905	0.0757004	-0.00399404	-0.106034	-0.0338294	-0.0774467	0.0379969	0.0255588	33359.5	35611.4	32366	35062.4	34761.4	35713	33793.7	31486	38410	33858	31325	36232	32762	36810	29905	33454
ENSMUST00000026743	ENSMUST00000026743	ENSMUST00000026743	Uqcrc1	22273	9	ubiquinol-cytochrome c reductase core protein 1 [Source:MGI Symbol;Acc:MGI:107876]	363	-0.0531316	0.0531316	0.447851	0.447851	0.999198	0.999198	-0.043036	-0.0513203	-0.020277	-0.0990036	0.0268425	-0.00369942	0.0726321	0.113951	33949.2	33557.3	33238.1	35044.1	36062.3	33365.1	34090.9	32280.3	39089	31905	32169	36213	33988	34390	30168	34298
ENSMUST00000007980	ENSMUST00000007980	ENSMUST00000007980	Hnrnpa0	77134	13	heterogeneous nuclear ribonucleoprotein A0 [Source:MGI Symbol;Acc:MGI:1924384]	364	-0.110076	0.110076	0.145134	0.145134	0.947774	0.947774	-0.131389	-0.201961	-0.104497	-0.00908437	0.15396	-0.00149184	0.116079	0.165754	36321.1	32165.8	32610.9	35379.9	36619.3	30630.1	32771	35011.6	41820	30582	31562	36560	34513	31571	29000	37200
ENSMUST00000037182	ENSMUST00000037182	ENSMUST00000037182	Hook3	320191	8	hook homolog 3 (Drosophila) [Source:MGI Symbol;Acc:MGI:2443554]	365	0.0900016	-0.0900016	0.264187	0.264187	0.999198	0.999198	0.00931731	0.149496	0.0278468	0.166546	0.057848	-0.0978189	-0.105846	-0.228636	36407.1	33073.5	32683.2	32501.9	29849.9	36448.4	33501	36881.7	41919	31445	31632	33586	28133	37568	29646	39187
ENSMUST00000114513	ENSMUST00000114513	ENSMUST00000114513	Gls	14660	1	glutaminase [Source:MGI Symbol;Acc:MGI:95752]	366	0.0701453	-0.0701453	0.343352	0.343352	0.999198	0.999198	0.0945238	0.112745	0.00461899	0.0664587	0.0462904	-0.122462	-0.0641233	-0.148216	35864.3	35323.2	31905.2	33221.8	31340.7	35772.2	33189.1	34642.7	41294	33584	30879	34330	29538	36871	29370	36808
ENSMUST00000038116	ENSMUST00000038116	ENSMUST00000038116	Ankrd12	106585	17	ankyrin repeat domain 12 [Source:MGI Symbol;Acc:MGI:1914357]	367	0.0960057	-0.0960057	0.236969	0.236969	0.999198	0.999198	-0.00180733	0.184651	0.0921544	0.103087	0.0607328	-0.158846	-0.0739591	-0.228291	36445.3	32651.7	31299.7	33196.7	29828.7	37156.7	34849.1	35114.2	41963	31044	30293	34304	28113	38298	30839	37309
ENSMUST00000057561	ENSMUST00000057561	ENSMUST00000057561	Wwc2	52357	8	WW, C2 and coiled-coil domain containing 2 [Source:MGI Symbol;Acc:MGI:1261872]	368	0.0249187	-0.0249187	0.720661	0.720661	0.999198	0.999198	-0.0164295	0.0566065	-0.0192172	0.0761104	-0.0463512	-0.00628644	0.00704079	-0.0549443	32916.6	33031.4	33843.5	34157.6	32721.1	34746.7	32967.6	35219.6	37900	31405	32755	35297	30839	35814	29174	37421
ENSMUST00000045218	ENSMUST00000045218	ENSMUST00000045218	Pcm1	18536	8	pericentriolar material 1 [Source:MGI Symbol;Acc:MGI:1277958]	369	-0.00294504	0.00294504	0.967806	0.967806	0.999198	0.999198	-0.0287759	0.0372944	-0.0977423	0.0716016	0.0595098	-0.0512689	0.0293834	-0.0285192	35073.1	33058.7	32480.7	34348.3	32997	34607.9	31515.5	35440.8	40383	31431	31436	35494	31099	35671	27889	37656
ENSMUST00000034992	ENSMUST00000034992	ENSMUST00000034992	Nt5e	23959	9	5' nucleotidase, ecto [Source:MGI Symbol;Acc:MGI:99782]	370	-0.0246731	0.0246731	0.742391	0.742391	0.999198	0.999198	-0.0425561	-0.0216364	0.0727831	-0.113288	0.0533686	-0.0861697	0.0833829	0.0422119	34657.1	32986.2	31461.9	35385.7	34390.1	33468	35731.7	31407.9	39904	31362	30450	36566	32412	34496	31620	33371
ENSMUST00000008991	ENSMUST00000008991	ENSMUST00000008991	Sptbn2	20743	19	spectrin beta, non-erythrocytic 2 [Source:MGI Symbol;Acc:MGI:1313261]	371	-0.0140758	0.0140758	0.85161	0.85161	0.999198	0.999198	0.0427198	0.0673723	-0.0849402	-0.0886339	-0.0914003	0.0417816	0.0642822	0.0366443	31414.9	34814.2	34453.1	34994.7	34330.7	35414.2	31865.8	31784.3	36171	33100	33345	36162	32356	36502	28199	33771
ENSMUST00000030623	ENSMUST00000030623	ENSMUST00000030623	Sfpq	71514	4	splicing factor proline/glutamine rich (polypyrimidine tract binding protein associated) [Source:MGI Symbol;Acc:MGI:1918764]	372	0.15874	-0.15874	0.0505041	0.0505041	0.777293	0.777293	0.193534	0.17964	0.213768	0.0419745	0.00301765	-0.165623	-0.194666	-0.293899	35528.2	36318.2	31608.6	30978.7	28919.4	35970.1	36831.2	32696.3	40907	34530	30592	32012	27256	37075	32593	34740
ENSMUST00000110725	ENSMUST00000110725	ENSMUST00000110725	Arhgap5	11855	12	Rho GTPase activating protein 5 [Source:MGI Symbol;Acc:MGI:1332637]	373	0.0263802	-0.0263802	0.710447	0.710447	0.999198	0.999198	-0.0223711	0.0887284	-0.00783862	0.0443157	0.0312859	-0.0914006	-0.00540563	-0.0428683	34606.7	32739	31785.3	33737.6	32872.8	35359.9	33070.4	34287.9	39846	31127	30763	34863	30982	36446	29265	36431
ENSMUST00000078525	ENSMUST00000078525	ENSMUST00000078525	Rnf150	330812	8	ring finger protein 150 [Source:MGI Symbol;Acc:MGI:2443860]	374	0.114294	-0.114294	0.139403	0.139403	0.941886	0.941886	0.0843675	0.223276	-0.0396521	0.175246	-0.149978	-0.0557381	-0.111491	-0.141699	31431.4	34159.9	33553.2	32281.2	31612.3	37612.7	31346	36381	36190	32478	32474	33358	29794	38768	27739	38655
ENSMUST00000021514	ENSMUST00000021514	ENSMUST00000021514	Ppm1a	19042	12	protein phosphatase 1A, magnesium dependent, alpha isoform [Source:MGI Symbol;Acc:MGI:99878]	375	-0.0129849	0.0129849	0.85453	0.85453	0.999198	0.999198	0.00902063	0.0237249	-0.0397264	-0.0462943	-0.0502492	-0.0285877	0.0465892	0.0803063	32228.7	33884.4	32716.3	34466.3	35281.3	34231.5	32758.6	32609.8	37108	32216	31664	35616	33252	35283	28989	34648
ENSMUST00000027517	ENSMUST00000027517	ENSMUST00000027517	Dgkd	227333	1	diacylglycerol kinase, delta [Source:MGI Symbol;Acc:MGI:2138334]	376	0.019427	-0.019427	0.788712	0.788712	0.999198	0.999198	0.0785378	-0.0204959	0.0645846	-0.0489329	-0.0707565	0.00473364	0.0522775	-0.0677497	31983.8	34996.1	33702	34831.2	32050.5	32674.3	34659.3	32036.6	36826	33273	32618	35993	30207	33678	30671	34039
ENSMUST00000070524	ENSMUST00000070524	ENSMUST00000070524	Tgoln1	2213422135	6	trans-golgi network protein [Source:MGI Symbol;Acc:MGI:105080]	377	-0.0333782	0.0333782	0.662265	0.662265	0.999198	0.999198	0.0242664	0.0630425	-0.106086	-0.123839	0.00489504	-0.0274343	0.0182067	0.13278	33072	34304	32339.1	33378.6	36137.6	35238.6	31340.4	30957.1	38079	32615	31299	34492	34059	36321	27734	32892
ENSMUST00000133426	ENSMUST00000133426	ENSMUST00000133426	Ddx5	13207	11	DEAD (Asp-Glu-Ala-Asp) box polypeptide 5 [Source:MGI Symbol;Acc:MGI:105037]	378	0.0668511	-0.0668511	0.448593	0.448593	0.999198	0.999198	0.100727	-0.0578161	0.223624	-0.0157623	0.033046	0.0502893	-0.211627	-0.157516	34905.5	34924.6	35325.2	29460.3	30586.3	31289.9	38030.1	32215.4	40190	33205	34189	30443	28827	32251	33654	34229
ENSMUST00000024575	ENSMUST00000024575	ENSMUST00000024575	Rps6ka2	20112	17	ribosomal protein S6 kinase, polypeptide 2 [Source:MGI Symbol;Acc:MGI:1342290]	379	0.0469727	-0.0469727	0.53196	0.53196	0.999198	0.999198	0.0233615	0.180153	-0.00238747	-0.0223435	-0.124114	-0.00731293	-0.0091596	-0.0502831	31086.6	33330.1	33708.2	33665.1	32719	37156.7	32740.5	32290.7	35793	31689	32624	34788	30837	38298	28973	34309
ENSMUST00000053766	ENSMUST00000053766	ENSMUST00000053766	Amfr	23802	8	autocrine motility factor receptor [Source:MGI Symbol;Acc:MGI:1345634]	380	-0.0800282	0.0800282	0.262561	0.262561	0.999198	0.999198	-0.0364497	-0.0841368	-0.14322	-0.0585257	0.102086	-0.00577507	0.0785464	0.141288	34779.5	33397.4	32274.1	34216.7	35737.6	32311.5	31014.9	32890.2	40045	31753	31236	35358	33682	33304	27446	34946
ENSMUST00000165559	ENSMUST00000165559	ENSMUST00000165559	Ctif	269037	18	CBP80/20-dependent translation initiation factor [Source:MGI Symbol;Acc:MGI:2685518]	381	0.0889471	-0.0889471	0.208895	0.208895	0.986948	0.986948	0.0601559	0.164071	0.0346243	0.0935164	-0.150397	-0.0871116	-0.0534792	-0.0665784	30865.1	33580.4	32249.3	33009.9	32711.5	36088.5	32991.3	34366	35538	31927	31212	34111	30830	37197	29195	36514
ENSMUST00000099087	ENSMUST00000099087	ENSMUST00000099087	Mbnl1	56758	3	muscleblind-like 1 (Drosophila) [Source:MGI Symbol;Acc:MGI:1928482]	382	-0.0822296	0.0822296	0.331718	0.331718	0.999198	0.999198	-0.0998964	-0.13421	-0.039975	-0.0565478	0.305796	0.0502093	-0.03988	-0.0141643	39880.3	31869.2	33405.4	31383.2	31947.6	31120.1	33220.7	32841.3	45918	30300	32331	32430	30110	32076	29398	34894
ENSMUST00000004774	ENSMUST00000004774	ENSMUST00000004774	Aqp1	11826	6	aquaporin 1 [Source:MGI Symbol;Acc:MGI:103201]	383	-0.0729468	0.0729468	0.360291	0.360291	0.999198	0.999198	-0.0715124	-0.023859	-0.0272827	-0.174149	0.0659301	-0.0659775	0.052814	0.224149	33871.9	32390.8	30912.3	33565.4	37798.1	33478.6	33399.3	30166.5	39000	30796	29918	34685	35624	34507	29556	32052
ENSMUST00000165561	ENSMUST00000165561	ENSMUST00000165561	Smim13	108934	13	small integral membrane protein 13 [Source:MGI Symbol;Acc:MGI:2652854]	384	0.0451939	-0.0451939	0.539136	0.539136	0.999198	0.999198	0.0753095	0.0716797	0.0834738	-0.05397	0.00598463	-0.151301	-0.0114742	-0.0293184	33686.1	34253.6	30206.6	33280.9	32871.8	34167.5	34447.9	31317.5	38786	32567	29235	34391	30981	35217	30484	33275
ENSMUST00000033121	ENSMUST00000033121	ENSMUST00000033121	Nomo1	211548	7	nodal modulator 1 [Source:MGI Symbol;Acc:MGI:2385850]	385	0.157555	-0.157555	0.0278827	0.0278827	0.655989	0.655989	0.198568	0.227321	0.114185	0.0854238	-0.117179	-0.135374	-0.212768	-0.166712	32107.1	35828.1	31704.7	30048.7	31023.4	36549.3	33792.5	33125.5	36968	34064	30685	31051	29239	37672	29904	35196
ENSMUST00000096251	ENSMUST00000096251	ENSMUST00000096251	1810009A15Rik	66276105242733	19	RIKEN cDNA 1810009A15 gene [Source:MGI Symbol;Acc:MGI:1913526]	386	0.108838	-0.108838	0.12127	0.12127	0.92839	0.92839	0.0809713	0.18359	0.112048	0.0554743	-0.128246	-0.112761	-0.135102	-0.0603859	31170	33416.3	31506.4	31022.2	32671.2	35879.9	34144	32830.9	35889	31771	30493	32057	30792	36982	30215	34883
ENSMUST00000021166	ENSMUST00000021166	ENSMUST00000021166	Cygb	114886	11	cytoglobin [Source:MGI Symbol;Acc:MGI:2149481]	387	-0.0254456	0.0254456	0.749168	0.749168	0.999198	0.999198	0.0608105	0.0458537	-0.104318	-0.113415	-0.119851	0.0269743	0.0729579	0.111342	29910.6	34504.9	33115.1	34187.6	35109.5	34149	30773.1	30579.6	34439	32806	32050	35328	33090	35198	27232	32491
ENSMUST00000029784	ENSMUST00000029784	ENSMUST00000029784	Celf3	78784	3	CUGBP, Elav-like family member 3 [Source:MGI Symbol;Acc:MGI:1926034]	388	0.0553587	-0.0553587	0.48532	0.48532	0.999198	0.999198	0.142182	0.0501992	0.0858874	-0.064609	-0.0325451	0.0781164	-0.132655	-0.14579	32613.5	35426.3	35213.6	30427.1	30151.3	33238	34070.5	30695.4	37551	33682	34081	31442	28417	34259	30150	32614
ENSMUST00000037097	ENSMUST00000037097	ENSMUST00000037097	Fhod3	225288	18	formin homology 2 domain containing 3 [Source:MGI Symbol;Acc:MGI:1925847]	389	-0.0689564	0.0689564	0.312827	0.312827	0.999198	0.999198	-0.0916143	-0.104395	-0.0298481	-0.0511711	0.0741837	0.0447558	0.0885496	0.0679408	33594	31412.7	32915.7	33930.2	33449	31135.6	32786.8	32305.8	38680	29866	31857	35062	31525	32092	29014	34325
ENSMUST00000043237	ENSMUST00000043237	ENSMUST00000043237	Trp53inp2	68728	2	transformation related protein 53 inducible nuclear protein 2 [Source:MGI Symbol;Acc:MGI:1915978]	390	0.0504382	-0.0504382	0.486856	0.486856	0.999198	0.999198	0.0545872	0.139534	-0.0112552	0.0142764	-0.034091	-0.129864	-0.0485922	0.00742393	32475.4	33348	30389.4	32150.6	33423.5	35370.5	31860.2	32429.1	37392	31706	29412	33223	31501	36457	28194	34456
ENSMUST00000027343	ENSMUST00000027343	ENSMUST00000027343	Ogfrl1	70155	1	opioid growth factor receptor-like 1 [Source:MGI Symbol;Acc:MGI:1917405]	391	-0.0914437	0.0914437	0.221107	0.221107	0.996173	0.996173	-0.0538504	-0.0788792	-0.112597	-0.121471	0.0605137	-0.039781	0.146935	0.187636	32998.2	32478.1	30782.1	35035.3	36037.9	31919.5	31182.2	30990.9	37994	30879	29792	36204	33965	32900	27594	32928
ENSMUST00000172450	ENSMUST00000172450	ENSMUST00000172450	Pafah1b2	18475	9	platelet-activating factor acetylhydrolase, isoform 1b, subunit 2 [Source:MGI Symbol;Acc:MGI:108415]	392	-0.00686832	0.00686832	0.922377	0.922377	0.999198	0.999198	-0.00674496	0.0627636	-0.0393212	-0.0468074	0.0172309	-0.0578995	0.0131791	0.0527605	32926.1	32538.1	31255.3	32833.8	33747.1	34144.2	31811.6	31646.9	37911	30936	30250	33929	31806	35193	28151	33625
ENSMUST00000106992	ENSMUST00000106992	ENSMUST00000106992	Mapt	17762	11	microtubule-associated protein tau [Source:MGI Symbol;Acc:MGI:97180]	393	0.0480445	-0.0480445	0.538842	0.538842	0.999198	0.999198	0.116266	0.166503	-0.0234982	-0.0811564	-0.122624	0.00463676	-0.016864	-0.060524	30401.4	34701.6	33205	32713.8	31738.6	35931.3	31497.4	30263.4	35004	32993	32137	33805	29913	37035	27873	32155
ENSMUST00000130481	ENSMUST00000130481	ENSMUST00000130481	Plcxd2	433022	16	phosphatidylinositol-specific phospholipase C, X domain containing 2 [Source:MGI Symbol;Acc:MGI:3647874]	394	-0.0577822	0.0577822	0.45813	0.45813	0.999198	0.999198	-0.0910124	0.0284883	-0.0645069	-0.107918	0.137067	-0.111762	0.089297	0.103576	35017.5	31118.2	29469.9	33877	34214	33805.6	31695.2	30755.6	40319	29586	28522	35007	32246	34844	28048	32678
ENSMUST00000057293	ENSMUST00000057293	ENSMUST00000057293	Prr12	233210	7	proline rich 12 [Source:MGI Symbol;Acc:MGI:2679002]	395	-0.0268339	0.0268339	0.697333	0.697333	0.999198	0.999198	-0.0656739	0.0366175	-0.0482691	-0.0321234	0.0509476	0.03786	0.0194571	-0.00145759	33302.2	31292.8	33001.4	32583.1	32114.2	33592.1	31672.6	32029.1	38344	29752	31940	33670	30267	34624	28028	34031
ENSMUST00000021062	ENSMUST00000021062	ENSMUST00000021062	Ddx5	13207	11	DEAD (Asp-Glu-Ala-Asp) box polypeptide 5 [Source:MGI Symbol;Acc:MGI:105037]	396	-0.00670372	0.00670372	0.938042	0.938042	0.999198	0.999198	-0.0350714	-0.103368	0.0445865	0.06122	0.229668	-0.101768	-0.0753238	-0.0515114	37954.8	31737.7	30164.2	30722.2	31233.5	30270.2	33539.4	33928.3	43701	30175	29194	31747	29437	31200	29680	36049
ENSMUST00000060479	ENSMUST00000060479	ENSMUST00000060479	Ush2a	22283	1	Usher syndrome 2A (autosomal recessive, mild) [Source:MGI Symbol;Acc:MGI:1341292]	397	0.167804	-0.167804	0.228677	0.228677	0.997811	0.997811	-0.261826	0.163805	0.158797	0.508711	0.14975	-0.20336	-0.272104	-0.405906	38025.2	25448	29769.5	28384.2	25870	34181.1	34062.6	43412.6	43782	24195	28812	29331	24382	35231	30143	46126
ENSMUST00000054867	ENSMUST00000054867	ENSMUST00000054867	Gpr37	14763	6	G protein-coupled receptor 37 [Source:MGI Symbol;Acc:MGI:1313297]	398	-0.0297645	0.0297645	0.690583	0.690583	0.999198	0.999198	0.0309717	-0.0441774	-0.149181	0.0356092	0.0889666	-0.039379	0.0108002	0.055492	34056.1	33396.3	31157.1	32259.9	33274.9	31701.2	29475.8	33503.9	39212	31752	30155	33336	31361	32675	26084	35598
ENSMUST00000096224	ENSMUST00000096224	ENSMUST00000096224	Adcy6	11512	15	adenylate cyclase 6 [Source:MGI Symbol;Acc:MGI:87917]	399	0.066754	-0.066754	0.414758	0.414758	0.999198	0.999198	0.0488099	0.0256871	0.179335	0.00689627	-0.00772411	0.0640459	-0.114344	-0.225684	32907.9	32674.8	34586.4	30563.5	28293.4	32155.3	35769	31739.2	37890	31066	33474	31583	26666	33143	31653	33723
ENSMUST00000098350	ENSMUST00000098350	ENSMUST00000098350	Scap	235623	9	SREBF chaperone [Source:MGI Symbol;Acc:MGI:2135958]	400	0.0953151	-0.0953151	0.170915	0.170915	0.969204	0.969204	0.0794814	0.134864	0.127034	0.0378352	-0.0569971	-0.101468	-0.106719	-0.116877	32075	33003	31101.3	30988.3	30770.9	34294.6	34108.9	32063.9	36931	31378	30101	32022	29001	35348	30184	34068
ENSMUST00000034138	ENSMUST00000034138	ENSMUST00000034138	Dnaja2	56445	8	DnaJ (Hsp40) homolog, subfamily A, member 2 [Source:MGI Symbol;Acc:MGI:1931882]	401	-0.0326771	0.0326771	0.654623	0.654623	0.999198	0.999198	-0.0198412	0.0359824	-0.0395045	-0.111143	0.0485616	-0.0616215	0.0514977	0.0879405	32854.9	32051.1	30439	32921.8	33764.1	33315.6	31617.2	30085.5	37829	30473	29460	34020	31822	34339	27979	31966
ENSMUST00000058444	ENSMUST00000058444	ENSMUST00000058444	Ppp1r37	232947	7	protein phosphatase 1, regulatory subunit 37 [Source:MGI Symbol;Acc:MGI:2687042]	402	0.0515614	-0.0515614	0.492143	0.492143	0.999198	0.999198	0.108564	0.116442	0.0766626	-0.106555	-0.0467857	-0.0397752	-0.0703506	-0.0495797	31636.4	33995.9	31790.5	31123.8	31575.2	34182	33252.4	29286.5	36426	32322	30768	32162	29759	35232	29426	31117
ENSMUST00000022954	ENSMUST00000022954	ENSMUST00000022954	Khdrbs3	13992	15	KH domain containing, RNA binding, signal transduction associated 3 [Source:MGI Symbol;Acc:MGI:1313312]	403	0.021869	-0.021869	0.759866	0.759866	0.999198	0.999198	0.0654075	0.0667029	-0.047129	-0.000717178	-0.00218975	-0.0750518	-0.0507769	0.037939	32293	33333.2	30702.5	31223.5	33203.9	33363.2	30831.8	31839.9	37182	31692	29715	32265	31294	34388	27284	33830
ENSMUST00000049031	ENSMUST00000049031	ENSMUST00000049031	Fam63b	235461	9	family with sequence similarity 63, member B [Source:MGI Symbol;Acc:MGI:2443086]	404	0.0191855	-0.0191855	0.797947	0.797947	0.999198	0.999198	-0.00302984	0.0477575	-0.0391451	0.0687179	0.0988165	-0.122277	-0.0411256	-0.0209174	34555.5	31774.5	29645.5	31360.9	31803.3	32913	30988.9	33394.7	39787	30210	28692	32407	29974	33924	27423	35482
ENSMUST00000121820	ENSMUST00000121820	ENSMUST00000121820	Spock2	94214	10	sparc/osteonectin, cwcv and kazal-like domains proteoglycan 2 [Source:MGI Symbol;Acc:MGI:1891351]	405	0.02434	-0.02434	0.803133	0.803133	0.999198	0.999198	0.106803	0.227979	-0.128714	-0.14356	-0.230238	0.0353458	0.055352	0.0239854	27510.1	34169.4	33070.7	33532.5	32811.3	37163.5	29022.7	28725.5	31675	32487	32007	34651	30924	38305	25683	30521
ENSMUST00000076155	ENSMUST00000076155	ENSMUST00000076155	Eno1b	13806433182	18	enolase 1B, retrotransposed [Source:MGI Symbol;Acc:MGI:3648653]	406	-0.0953909	0.0953909	0.196303	0.196303	0.983814	0.983814	-0.156281	-0.178582	-0.0703175	0.0153665	0.0820163	0.111249	0.0547478	0.132403	32739.4	29652	33409.6	32126.4	33903.1	29197.1	31472.6	33398.5	37696	28192	32335	33198	31953	30094	27851	35486
ENSMUST00000043616	ENSMUST00000043616	ENSMUST00000043616	Zyg11b	414872	4	zyg-ll family member B, cell cycle regulator [Source:MGI Symbol;Acc:MGI:2685277]	407	-0.033795	0.033795	0.641331	0.641331	0.999198	0.999198	-0.030493	0.0440834	-0.123633	-0.0300876	0.032323	-0.0300905	0.0896838	0.0408168	32328.6	31685.1	30959.8	33639.9	32519.5	33366.1	29704.1	31694	37223	30125	29964	34762	30649	34391	26286	33675
ENSMUST00000176540	ENSMUST00000176540	ENSMUST00000176540	Pbx1	18514	1	pre B cell leukemia homeobox 1 [Source:MGI Symbol;Acc:MGI:97495]	408	-0.0713206	0.0713206	0.323	0.323	0.999198	0.999198	-0.092088	-0.0583653	-0.141801	0.00300165	0.0286603	0.0207136	0.111501	0.121576	31809.2	30738.5	31634.5	33689.2	33925.4	31465.5	29697.3	32832.8	36625	29225	30617	34813	31974	32432	26280	34885
ENSMUST00000096338	ENSMUST00000096338	ENSMUST00000096338	Gpr152	269053	19	G protein-coupled receptor 152 [Source:MGI Symbol;Acc:MGI:2685519]	409	0.160974	-0.160974	0.0332857	0.0332857	0.693569	0.693569	0.232824	0.121081	0.172619	0.114377	-0.0273465	-0.238331	-0.192561	-0.194983	33085.9	35440	28584.4	29505.8	29456.3	32798.5	33991.4	32646.5	38095	33695	27665	30490	27762	33806	30080	34687
ENSMUST00000005606	ENSMUST00000005606	ENSMUST00000005606	Prkaca	18747	8	protein kinase, cAMP dependent, catalytic, alpha [Source:MGI Symbol;Acc:MGI:97592]	410	-0.0213864	0.0213864	0.778371	0.778371	0.999198	0.999198	0.00284264	0.0773983	-0.0276609	-0.147141	-0.00479755	-0.035416	0.0145612	0.107247	31581.7	32223.6	30918.5	32008.3	34132.3	33932.7	31549.4	29041.8	36363	30637	29924	33076	32169	34975	27919	30857
ENSMUST00000010597	ENSMUST00000010597	ENSMUST00000010597	Kansl3	226976	1	KAT8 regulatory NSL complex subunit 3 [Source:MGI Symbol;Acc:MGI:1918055]	411	0.0125583	-0.0125583	0.859931	0.859931	0.999198	0.999198	0.0731983	0.0473497	0.00864014	-0.0837903	-0.0346822	-0.0183419	0.0126458	-0.0102905	31216.9	33349	31572.5	32258	31749.2	32756.8	31889.6	29910.5	35943	31707	30557	33334	29923	33763	28220	31780
ENSMUST00000045903	ENSMUST00000045903	ENSMUST00000045903	Trak1	67095	9	trafficking protein, kinesin binding 1 [Source:MGI Symbol;Acc:MGI:1914345]	412	-0.0431263	0.0431263	0.543655	0.543655	0.999198	0.999198	-0.0797573	0.0416835	-0.0789499	-0.0590933	-0.0048373	0.0405599	0.0882932	0.047058	31182.2	30502.9	32179	33261.5	32324.3	33181.8	30520	30942.9	35903	29001	31144	34371	30465	34201	27008	32877
ENSMUST00000047973	ENSMUST00000047973	ENSMUST00000047973	Dhcr24	74754	4	24-dehydrocholesterol reductase [Source:MGI Symbol;Acc:MGI:1922004]	413	0.00124788	-0.00124788	0.987837	0.987837	0.999198	0.999198	0.0763146	0.0989419	-0.114756	-0.0671726	-0.159802	0.0133314	0.0644588	0.0656063	28428.1	33455.2	32052.9	33209.3	33235.7	33984.1	29305.2	30287.9	32732	31808	31022	34317	31324	35028	25933	32181
ENSMUST00000035700	ENSMUST00000035700	ENSMUST00000035700	Camkv	235604	9	CaM kinase-like vesicle-associated [Source:MGI Symbol;Acc:MGI:2384296]	414	-0.071272	0.071272	0.321923	0.321923	0.999198	0.999198	-0.0477545	0.00402465	-0.0665876	-0.180993	0.0629747	0.0808863	0.0866814	0.0542609	32303.4	31431.6	32707	32838.6	32108.9	32580.2	31024	28658.7	37194	29884	31655	33934	30262	33581	27454	30450
ENSMUST00000010421	ENSMUST00000010421	ENSMUST00000010421	2610507B11Rik	72503	11	RIKEN cDNA 2610507B11 gene [Source:MGI Symbol;Acc:MGI:1919753]	415	-0.0288457	0.0288457	0.684161	0.684161	0.999198	0.999198	0.0479734	-0.0151483	-0.0749458	-0.0769553	-0.00653003	0.0737447	0.0348874	0.0120586	31190.8	33046.1	32975.6	32099.3	31595.3	31631.4	30347.1	30304.8	35913	31419	31915	33170	29778	32603	26855	32199
ENSMUST00000038228	ENSMUST00000038228	ENSMUST00000038228	Tmx4	52837	2	thioredoxin-related transmembrane protein 4 [Source:MGI Symbol;Acc:MGI:106558]	416	-0.0769078	0.0769078	0.314091	0.314091	0.999198	0.999198	-0.0223035	0.00159591	-0.172066	-0.121927	0.010818	0.00115772	0.151182	0.137859	31018	31974.3	30811	34187.6	33873.4	32508.4	28821.5	29840.8	35714	30400	29820	35328	31925	33507	25505	31706
ENSMUST00000167824	ENSMUST00000167824	ENSMUST00000167824	Rab3c	67295	13	RAB3C, member RAS oncogene family [Source:MGI Symbol;Acc:MGI:1914545]	417	0.0258029	-0.0258029	0.744529	0.744529	0.999198	0.999198	0.0151593	0.177203	-0.0479915	-0.0535327	-0.115404	-0.0640631	0.0560839	0.0141241	29448.6	31667.2	30515.5	33165.7	32215	35431.6	30310.9	30194.7	33907	30108	29534	34272	30362	36520	26823	32082
ENSMUST00000169273	ENSMUST00000169273	ENSMUST00000169273	Ndst1	15531	18	N-deacetylase/N-sulfotransferase (heparan glucosaminyl) 1 [Source:MGI Symbol;Acc:MGI:104719]	418	-0.0324495	0.0324495	0.64842	0.64842	0.999198	0.999198	-0.0392288	0.0318011	-0.107645	-0.018296	-0.0170399	0.0279567	0.0854739	0.0316818	30831.3	31051.9	31808.1	33101.8	31890.3	32619	29613.7	31505.8	35499	29523	30785	34206	30056	33621	26206	33475
ENSMUST00000077577	ENSMUST00000077577	ENSMUST00000077577	Tuba1b	22143	15	tubulin, alpha 1B [Source:MGI Symbol;Acc:MGI:107804]	419	0.038971	-0.038971	0.623168	0.623168	0.999198	0.999198	0.114969	0.0951239	0.0175549	-0.0798752	-0.121147	-0.127092	0.00173887	0.0800961	29396.5	33701.4	29275.6	32010.3	33797	33240.9	31500.8	29443.6	33847	32042	28334	33078	31853	34262	27876	31284
ENSMUST00000079081	ENSMUST00000079081	ENSMUST00000079081	Aqp4	11829	18	aquaporin 4 [Source:MGI Symbol;Acc:MGI:107387]	420	0.0345965	-0.0345965	0.654817	0.654817	0.999198	0.999198	0.0770898	-0.00185915	-0.0889939	0.141679	-0.11803	0.0396602	-0.00023372	-0.0646558	29413	32875.7	32810.3	31915.4	30521.6	31124.9	29300.7	34381	33866	31257	31755	32980	28766	32081	25929	36530
ENSMUST00000032477	ENSMUST00000032477	ENSMUST00000032477	Necap1	67602	6	NECAP endocytosis associated 1 [Source:MGI Symbol;Acc:MGI:1914852]	421	-0.0391047	0.0391047	0.601172	0.601172	0.999198	0.999198	-0.0452645	0.0616688	-0.0629404	-0.115744	-0.0157923	-0.031041	0.0925156	0.105523	30768.7	30975.1	30445.2	33167.6	33468	33358.3	30597.9	29498.2	35427	29450	29466	34274	31543	34383	27077	31342
ENSMUST00000058550	ENSMUST00000058550	ENSMUST00000058550	Ccni	12453	5	cyclin I [Source:MGI Symbol;Acc:MGI:1341077]	422	0.0879478	-0.0879478	0.202678	0.202678	0.986315	0.986315	0.0849222	0.13875	0.0762289	0.0504626	-0.0560987	-0.110191	-0.107659	-0.0785427	31253.4	32424.5	30103.2	30156.1	30770.9	33657.2	32229.7	31659.2	35985	30828	29135	31162	29001	34691	28521	33638
ENSMUST00000050519	ENSMUST00000050519	ENSMUST00000050519	Elfn1	243312	5	leucine rich repeat and fibronectin type III, extracellular 1 [Source:MGI Symbol;Acc:MGI:2442479]	423	0.148896	-0.148896	0.035086	0.035086	0.701614	0.701614	0.182677	0.0824693	0.156887	0.171531	-0.0893507	-0.20337	-0.137408	-0.167975	31146.6	33921.2	28779.7	30126.1	29494.5	31645	33320.2	33660.1	35862	32251	27854	31131	27798	32617	29486	35764
ENSMUST00000058845	ENSMUST00000058845	ENSMUST00000058845	Basp1	70350	15	brain abundant, membrane attached signal protein 1 [Source:MGI Symbol;Acc:MGI:1917600]	424	-0.0323472	0.0323472	0.678866	0.678866	0.999198	0.999198	0.00804708	0.03569	-0.0564348	-0.121924	-0.124978	0.0460533	0.087007	0.109903	28554.9	32023.8	32149	33074.7	33603.9	32643.3	30623.9	29264.8	32878	30447	31115	34178	31671	33646	27100	31094
ENSMUST00000085585	ENSMUST00000085585	ENSMUST00000085585	Lsm14a	67070	7	LSM14 homolog A (SCD6, S. cerevisiae) [Source:MGI Symbol;Acc:MGI:1914320]	425	0.102193	-0.102193	0.14973	0.14973	0.950806	0.950806	0.0912414	0.130908	0.121178	0.0645989	-0.021807	-0.171868	-0.12096	-0.0982952	32098.4	32340.4	28927.4	29966.4	30440.9	33241.9	33018.5	31748.6	36958	30748	27997	30966	28690	34263	29219	33733
ENSMUST00000113215	ENSMUST00000113215	ENSMUST00000113215	Sh3bgrl2	212531	9	SH3 domain binding glutamic acid-rich protein like 2 [Source:MGI Symbol;Acc:MGI:1915350]	426	0.11207	-0.11207	0.191833	0.191833	0.979605	0.979605	0.163524	0.258728	0.0945034	-0.0909211	-0.237678	-0.116338	-0.0504799	-0.0516555	27688.1	33832.8	30117.7	31524.5	31498.8	36140.9	32252.3	28362.2	31880	32167	29149	32576	29687	37251	28541	30135
ENSMUST00000121805	ENSMUST00000121805	ENSMUST00000121805	Dpysl3	22240	18	dihydropyrimidinase-like 3 [Source:MGI Symbol;Acc:MGI:1349762]	427	-0.0310264	0.0310264	0.701541	0.701541	0.999198	0.999198	-0.0504905	0.00834796	-0.105423	0.0199581	0.0469418	-0.167007	0.132652	0.0934373	32070.6	30628	27650.3	34033.8	33121.1	31903	29483.7	32160.8	36926	29120	26761	35169	31216	32883	26091	34171
ENSMUST00000032916	ENSMUST00000032916	ENSMUST00000032916	Maz	17188	7	MYC-associated zinc finger protein (purine-binding transcription factor) [Source:MGI Symbol;Acc:MGI:1338823]	428	0.0858856	-0.0858856	0.250842	0.250842	0.999198	0.999198	0.142316	0.108643	0.132692	-0.0481796	-0.128841	-0.00848709	-0.105361	-0.103878	29480.7	33520.5	32045.7	29964.5	29995.3	32747.1	33297.6	29374	33944	31870	31015	30964	28270	33753	29466	31210
ENSMUST00000034097	ENSMUST00000034097	ENSMUST00000034097	Got2	14719	8	glutamatic-oxaloacetic transaminase 2, mitochondrial [Source:MGI Symbol;Acc:MGI:95792]	429	-0.0220736	0.0220736	0.767792	0.767792	0.999198	0.999198	0.076436	0.019804	-0.144827	-0.0491527	0.0362514	-0.0126493	-0.00883575	0.0719055	31721.5	33120.8	30664.3	30745.4	32515.2	31845.8	28411.3	30359.4	36524	31490	29678	31771	30645	32824	25142	32257
ENSMUST00000069936	ENSMUST00000069936	ENSMUST00000069936	Impg2	224224	16	interphotoreceptor matrix proteoglycan 2 [Source:MGI Symbol;Acc:MGI:3044955]	430	0.193559	-0.193559	0.0162757	0.0162757	0.552364	0.552364	0.0616407	0.285222	0.136232	0.278617	-0.0635208	-0.240917	-0.25104	-0.227067	31775.4	30304.1	28098.8	27902.3	28369.8	35384.1	31912.2	35222.5	36586	28812	27195	28833	26738	36471	28240	37424
ENSMUST00000074628	ENSMUST00000074628	ENSMUST00000074628	Wbp2	22378	11	WW domain binding protein 2 [Source:MGI Symbol;Acc:MGI:104709]	431	-0.074441	0.074441	0.323118	0.323118	0.999198	0.999198	-0.0343715	0.00163694	-0.144247	-0.126083	-0.0417482	0.0702145	0.129224	0.133361	29386.9	31102.4	31758.5	33084.4	33179.4	31888.5	28821.5	29186.7	33836	29571	30737	34188	31271	32868	25505	31011
ENSMUST00000070875	ENSMUST00000070875	ENSMUST00000070875	Ankrd33	208258	15	ankyrin repeat domain 33 [Source:MGI Symbol;Acc:MGI:2443398]	432	0.127154	-0.127154	0.104591	0.104591	0.901486	0.901486	0.114001	0.175733	0.220117	-0.0116757	-0.228279	-0.132945	-0.121142	-0.0328636	27673.4	32123.7	29563.9	29806.8	31687.6	33528.1	34575.6	29443.6	31863	30542	28613	30801	29865	34558	30597	31284
ENSMUST00000035010	ENSMUST00000035010	ENSMUST00000035010	Stt3b	68292	9	STT3, subunit of the oligosaccharyltransferase complex, homolog B (S. cerevisiae) [Source:MGI Symbol;Acc:MGI:1915542]	433	0.0141389	-0.0141389	0.844561	0.844561	0.999198	0.999198	0.045046	0.0986899	-0.0916634	-0.00233896	-0.00319835	-0.0135428	-0.0304491	-0.00942493	31111.8	31856.5	30889.5	30529.6	30977.8	33063.4	28976.3	30827.2	35822	30288	29896	31548	29196	34079	25642	32754
ENSMUST00000064099	ENSMUST00000064099	ENSMUST00000064099	Ppp6r1	243819	7	protein phosphatase 6, regulatory subunit 1 [Source:MGI Symbol;Acc:MGI:2442163]	434	0.0167275	-0.0167275	0.811869	0.811869	0.999198	0.999198	0.060044	-0.00154134	0.0574612	-0.0519613	-0.0306824	0.0306369	-0.0429267	-0.0251065	30550.7	32158.4	31877.3	30292.5	30669.1	30814.5	32100.9	29756.1	35176	30575	30852	31303	28905	31761	28407	31616
ENSMUST00000102781	ENSMUST00000102781	ENSMUST00000102781	Jak1	16451	4	Janus kinase 1 [Source:MGI Symbol;Acc:MGI:96628]	435	-0.0370055	0.0370055	0.598423	0.598423	0.999198	0.999198	-0.02915	0.0218869	-0.0681901	-0.0746691	-0.00261025	0.00604285	0.0919555	0.0506784	30562	30784.8	30745.9	32632.5	31712	31893.3	29962.9	29828.6	35189	29269	29757	33721	29888	32873	26515	31693
ENSMUST00000072607	ENSMUST00000072607	ENSMUST00000072607	Ints1	68510	5	integrator complex subunit 1 [Source:MGI Symbol;Acc:MGI:1915760]	436	-0.030609	0.030609	0.676153	0.676153	0.999198	0.999198	0.00779671	-0.0657113	0.0382997	-0.107286	0.0644708	0.0929452	0.0108399	-0.0500857	32051.5	31476.8	32690.4	30881.9	29604.8	29913.2	32149.5	29063.4	36904	29927	31639	31912	27902	30832	28450	30880
ENSMUST00000037528	ENSMUST00000037528	ENSMUST00000037528	Gdpd5	233552	7	glycerophosphodiester phosphodiesterase domain containing 5 [Source:MGI Symbol;Acc:MGI:2686926]	437	-0.0263055	0.0263055	0.702843	0.702843	0.999198	0.999198	-0.0338766	-0.0206501	-0.00853653	-0.0424384	-0.0364808	0.0387476	0.0393385	0.0617667	29882	30487.1	31481.6	31494.5	31987.9	30767.9	31027.3	30306.7	34406	28986	30469	32545	30148	31713	27457	32201
ENSMUST00000034989	ENSMUST00000034989	ENSMUST00000034989	Me1	17436	9	malic enzyme 1, NADP(+)-dependent, cytosolic [Source:MGI Symbol;Acc:MGI:97043]	438	-0.0203381	0.0203381	0.789653	0.789653	0.999198	0.999198	-0.0264868	-0.110743	-0.0775896	0.122199	0.0215825	-0.0443311	0.0305092	0.0712971	31130.9	30538.6	29740.6	31324.1	32222.4	28806.2	29475.8	33854	35844	29035	28784	32369	30369	29691	26084	35970
ENSMUST00000164756	ENSMUST00000164756	ENSMUST00000164756	Eid1	58521	2	EP300 interacting inhibitor of differentiation 1 [Source:MGI Symbol;Acc:MGI:1889651]	439	0.0203829	-0.0203829	0.780381	0.780381	0.999198	0.999198	-0.0481563	-0.0144191	0.0484318	0.0916452	0.0641588	-0.0833096	-0.0574135	-0.00941201	32478	29623.6	29322.1	29853.2	30863.2	30324.5	31674.8	32638	37395	28165	28379	30849	29088	31256	28030	34678
ENSMUST00000020315	ENSMUST00000020315	ENSMUST00000020315	Cand1	71902	10	cullin associated and neddylation disassociated 1 [Source:MGI Symbol;Acc:MGI:1261820]	440	-0.0294795	0.0294795	0.680926	0.680926	0.999198	0.999198	-0.0214323	0.0450869	-0.0754028	-0.0693935	0.0763548	-0.0476383	0.0551793	0.0309667	32149.7	30662.8	29501.9	31681.2	31153.9	32109.7	29536.8	29660.1	37017	29153	28553	32738	29362	33096	26138	31514
ENSMUST00000024702	ENSMUST00000024702	ENSMUST00000024702	Paqr4	76498	17	progestin and adipoQ receptor family member IV [Source:MGI Symbol;Acc:MGI:1923748]	441	0.0187714	-0.0187714	0.807515	0.807515	0.999198	0.999198	0.0726744	0.0617454	0.0622979	-0.131455	-0.0346175	-0.104254	-0.00553285	0.0641925	30218.1	32130	28794.1	30833.5	32360.3	31887.5	31899.7	27890.7	34793	30548	27868	31862	30499	32867	28229	29634
ENSMUST00000031359	ENSMUST00000031359	ENSMUST00000031359	Ppef2	19023	5	protein phosphatase, EF hand calcium-binding domain 2 [Source:MGI Symbol;Acc:MGI:1342304]	442	0.162224	-0.162224	0.0257619	0.0257619	0.638645	0.638645	0.134226	0.107987	0.252973	0.149482	-0.2066	-0.0794688	-0.165594	-0.200864	28114.6	31819.7	30704.6	28925.2	28226.6	31246.2	34549.6	32158	32371	30253	29717	29890	26603	32206	30574	34168
ENSMUST00000056978	ENSMUST00000056978	ENSMUST00000056978	Kif13a	16553	13	kinesin family member 13A [Source:MGI Symbol;Acc:MGI:1098264]	443	-0.0568518	0.0568518	0.427853	0.427853	0.999198	0.999198	-0.100091	0.0494764	-0.101182	-0.0812081	0.0452345	0.0877523	0.0665393	0.0272278	31032.8	29187.1	31961	31494.5	30647.8	32375.5	29165	29571.6	35731	27750	30933	32545	28885	33370	25809	31420
ENSMUST00000085519	ENSMUST00000085519	ENSMUST00000085519	Anp32a	11737	9	acidic (leucine-rich) nuclear phosphoprotein 32 family, member A [Source:MGI Symbol;Acc:MGI:108447]	444	-0.00928008	0.00928008	0.898757	0.898757	0.999198	0.999198	-0.0033538	0.0638788	-0.101852	-0.000776034	-0.0614933	-0.0143807	0.0521573	0.0576244	29274	30675.4	30245.8	31673.5	31793.7	32138.8	28650.9	30730.2	33706	29165	29273	32730	29965	33126	25354	32651
ENSMUST00000079746	ENSMUST00000079746	ENSMUST00000079746	Ctbp1	13016	5	C-terminal binding protein 1 [Source:MGI Symbol;Acc:MGI:1201685]	445	-0.00476529	0.00476529	0.946422	0.946422	0.999198	0.999198	0.0589322	0.0054242	-0.00271838	-0.0842774	0.000131201	-0.0364222	1.79785e-05	0.0538541	30562	31938.6	29797.4	30559.6	31721.6	30775.7	30602.4	28920.4	35189	30366	28839	31579	29897	31721	27081	30728
ENSMUST00000094993	ENSMUST00000094993	ENSMUST00000094993	Klhl9	242521	4	kelch-like 9 [Source:MGI Symbol;Acc:MGI:2180122]	446	0.0208272	-0.0208272	0.778372	0.778372	0.999198	0.999198	0.0574651	0.0798477	0.00136472	-0.0593484	0.0295435	-0.101053	-0.0712513	0.0535213	31426.2	31581	28706.3	29305.5	31952.9	32074.8	30376.4	29124.6	36184	30026	27783	30283	30115	33060	26881	30945
ENSMUST00000031637	ENSMUST00000031637	ENSMUST00000031637	Ndufa4	17992	6	NADH dehydrogenase (ubiquinone) 1 alpha subcomplex, 4 [Source:MGI Symbol;Acc:MGI:107686]	447	-0.0234247	0.0234247	0.76013	0.76013	0.999198	0.999198	-0.025157	-0.00923893	-0.0666581	0.00619815	-0.0895053	-0.0620167	0.0895726	0.142414	28488.9	30276.7	29036.9	32254.1	33457.4	30612.7	29418.2	30942	32802	28786	28103	33330	31533	31553	26033	32876
ENSMUST00000090178	ENSMUST00000090178	ENSMUST00000090178	Dnajb14	70604	3	DnaJ (Hsp40) homolog, subfamily B, member 14 [Source:MGI Symbol;Acc:MGI:1917854]	448	-0.014637	0.014637	0.847801	0.847801	0.999198	0.999198	-0.109227	0.0675958	-0.0433466	0.0203368	0.109979	-0.0821414	0.051177	-0.0279933	32803.7	28466.6	28713.5	31493.5	29811.7	32178.6	29796.7	31141.5	37770	27065	27790	32544	28097	33167	26368	33088
ENSMUST00000025110	ENSMUST00000025110	ENSMUST00000025110	Syt4	20983	18	synaptotagmin IV [Source:MGI Symbol;Acc:MGI:101759]	449	0.00727621	-0.00727621	0.930835	0.930835	0.999198	0.999198	0.0491888	0.157726	-0.0146307	-0.184208	0.00342562	-0.117704	0.0345965	0.0448121	30680.2	31509.4	28209.3	31350.3	31573.1	33971.5	30145.9	26802.7	35325	29958	27302	32396	29757	35015	26677	28478
ENSMUST00000046687	ENSMUST00000046687	ENSMUST00000046687	Spon1	233744	7	spondin 1, (f-spondin) extracellular matrix protein [Source:MGI Symbol;Acc:MGI:2385287]	450	-0.0591902	0.0591902	0.549809	0.549809	0.999198	0.999198	0.0381223	-0.0875665	-0.301534	0.0837602	-0.147909	0.151295	0.00207269	0.205561	26936	31928	33144	29887.1	34414.5	29264.1	25230.3	32954.2	31014	30356	32078	30884	32435	30163	22327	35014
ENSMUST00000034775	ENSMUST00000034775	ENSMUST00000034775	Fem1b	14155	9	feminization 1 homolog b (C. elegans) [Source:MGI Symbol;Acc:MGI:1335087]	451	-0.0285284	0.0285284	0.70059	0.70059	0.999198	0.999198	-0.0133126	0.0938468	-0.0969587	-0.106861	0.0178413	0.00183029	0.0168838	0.0764851	30456.9	30401.9	30120.8	30436.7	31720.5	32746.1	28689.3	28493.1	35068	28905	29152	31452	29896	33752	25388	30274
ENSMUST00000003501	ENSMUST00000003501	ENSMUST00000003501	Elavl3	15571	9	ELAV (embryonic lethal, abnormal vision, Drosophila)-like 3 (Hu antigen C) [Source:MGI Symbol;Acc:MGI:109157]	452	0.0113922	-0.0113922	0.890373	0.890373	0.999198	0.999198	0.079549	0.148302	-0.0516202	-0.149024	-0.107332	-0.0481348	0.0470259	0.0565311	28310.9	31973.3	29496.7	31508	31716.3	33533.9	29194.4	27288.4	32597	30399	28548	32559	29892	34564	25835	28994
ENSMUST00000033933	ENSMUST00000033933	ENSMUST00000033933	Saraf	67887	8	store-operated calcium entry-associated regulatory factor [Source:MGI Symbol;Acc:MGI:1915137]	453	0.00570847	-0.00570847	0.938064	0.938064	0.999198	0.999198	0.0375016	0.0905651	-0.0481914	-0.0626406	-0.0852962	-0.00276431	0.00393023	0.0578	28670.4	31095	30358.4	30499.6	31660.1	32260.1	29301.8	29009.8	33011	29564	29382	31517	29839	33251	25930	30823
ENSMUST00000052919	ENSMUST00000052919	ENSMUST00000052919	Ormdl3	66612	11	ORM1-like 3 (S. cerevisiae) [Source:MGI Symbol;Acc:MGI:1913862]	454	0.0634848	-0.0634848	0.391999	0.391999	0.999198	0.999198	0.076908	0.0799382	0.0948165	0.000578268	0.0474023	-0.170173	-0.0830183	-0.0566729	32016.8	31270.7	27534.6	29249.3	29788.4	31336.4	31661.3	29659.2	36864	29731	26649	30225	28075	32299	28018	31513
ENSMUST00000119694	ENSMUST00000119694	ENSMUST00000119694	Ctsf	56464	19	cathepsin F [Source:MGI Symbol;Acc:MGI:1861434]	455	-0.0209199	0.0209199	0.774281	0.774281	0.999198	0.999198	0.00225227	0.00481172	0.0364054	-0.132927	-0.0225528	0.00899423	0.00450364	0.0902205	29519.8	30470.3	30172.5	30078.7	31920	30524.4	31200.2	27744.8	33989	28970	29202	31082	30084	31462	27610	29479
ENSMUST00000102880	ENSMUST00000102880	ENSMUST00000102880	Ppp3r1	19058	11	protein phosphatase 3, regulatory subunit B, alpha isoform (calcineurin B, type I) [Source:MGI Symbol;Acc:MGI:107172]	456	-0.0575821	0.0575821	0.41272	0.41272	0.999198	0.999198	-0.0746668	-0.0457428	-0.0710737	-0.0391806	0.0733652	-0.0321763	0.0760205	0.109248	31024.1	29138.7	28835.5	31081.2	31805.4	29728.8	29211.4	29864.4	35721	27704	27908	32118	29976	30642	25850	31731
ENSMUST00000021957	ENSMUST00000021957	ENSMUST00000021957	Fam193b	212483	13	family with sequence similarity 193, member B [Source:MGI Symbol;Acc:MGI:2385851]	457	0.117672	-0.117672	0.250846	0.250846	0.999198	0.999198	0.160211	0.0171183	0.325832	-0.0630209	-0.108228	0.108431	-0.19017	-0.31415	29035.2	32233.1	33740.2	27432	25172.9	29189.4	36154.3	27612.1	33431	30646	32655	28347	23725	30086	31994	29338
ENSMUST00000049811	ENSMUST00000049811	ENSMUST00000049811	Cep120	225523	18	centrosomal protein 120 [Source:MGI Symbol;Acc:MGI:2147298]	458	-0.0328537	0.0328537	0.653318	0.653318	0.999198	0.999198	0.00840073	0.0262498	-0.00676266	-0.167377	0.0180412	0.0104383	0.0504134	0.0519714	30077.4	30564.9	29919.3	30760	30793.2	30945.4	30245.4	27058.7	34631	29060	28957	31786	29022	31896	26765	28750
ENSMUST00000103220	ENSMUST00000103220	ENSMUST00000103220	Snrnp200	320632	2	small nuclear ribonucleoprotein 200 (U5) [Source:MGI Symbol;Acc:MGI:2444401]	459	-0.0201853	0.0201853	0.778662	0.778662	0.999198	0.999198	-0.063971	0.00257302	-0.0601334	0.0382243	0.111101	-0.010448	-0.0140104	-0.00988251	32220	28939.9	29616.6	29543.5	29628.2	30306.1	29017	31064.4	37098	27515	28664	30529	27924	31237	25678	33006
ENSMUST00000046893	ENSMUST00000046893	ENSMUST00000046893	Gpr162	14788	6	G protein-coupled receptor 162 [Source:MGI Symbol;Acc:MGI:1315214]	460	0.00495992	-0.00495992	0.94315	0.94315	0.999198	0.999198	0.0640349	0.0104915	-0.0288399	-0.0278648	-0.0304889	0.0382872	0.00198569	-0.0307308	29434.7	31320.1	30872	30104.8	29429.8	30179	29367.3	29387.2	33891	29778	29879	31109	27737	31106	25988	31224
ENSMUST00000033342	ENSMUST00000033342	ENSMUST00000033342	Eif3f	66085	7	eukaryotic translation initiation factor 3, subunit F [Source:MGI Symbol;Acc:MGI:1913335]	461	-0.0187356	0.0187356	0.815778	0.815778	0.999198	0.999198	-0.0218079	0.0738795	-0.0562465	-0.0755633	-0.152684	0.00455097	0.0624135	0.144642	26791.8	29720.4	29877	31099.6	32923.7	31758.5	29019.3	28633.3	30848	28257	28916	32137	31030	32734	25680	30423
ENSMUST00000167487	ENSMUST00000167487	ENSMUST00000167487	Vldlr	22359	19	very low density lipoprotein receptor [Source:MGI Symbol;Acc:MGI:98935]	462	-0.0149556	0.0149556	0.83676	0.83676	0.999198	0.999198	-0.0807865	-0.00259417	-0.0188187	0.0398446	0.108994	-0.059728	0.0103359	-0.00501621	32075	28414	28534.8	29954.8	29637.7	29996.6	29661.1	30892.1	36931	27015	27617	30954	27933	30918	26248	32823
ENSMUST00000177826	ENSMUST00000177826	ENSMUST00000177826	Lbhd1	102308570	19	LBH domain containing 1 [Source:MGI Symbol;Acc:MGI:5516029]	463	0.123158	-0.123158	0.0776132	0.0776132	0.853051	0.853051	0.08683	0.198729	0.12631	0.0775568	-0.119227	-0.143706	-0.127106	-0.102871	28657.4	30352.5	28175.2	28501.3	28984.1	32800.5	31194.6	30158	32996	28858	27269	29452	27317	33808	27605	32043
ENSMUST00000163242	ENSMUST00000163242	ENSMUST00000163242	Atxn10	54138	15	ataxin 10 [Source:MGI Symbol;Acc:MGI:1859293]	464	-0.031345	0.031345	0.682693	0.682693	0.999198	0.999198	0.0302079	0.0551838	-0.114457	-0.10459	-0.0690134	0.00641326	0.0759559	0.105862	28059.9	30718.5	29565.9	31026.1	31676	31254.9	27787.5	27978.2	32308	29206	28615	32061	29854	32215	24590	29727
ENSMUST00000119733	ENSMUST00000119733	ENSMUST00000119733	Gm13509	NA	2	predicted gene 13509 [Source:MGI Symbol;Acc:MGI:3649640]	465	0.00814575	-0.00814575	0.913685	0.913685	0.999198	0.999198	0.0414457	0.10057	-0.065049	-0.050915	-0.0670607	-0.0738206	0.0299857	0.0729246	28481.9	30534.4	28348.8	30463.8	31384.2	31811.8	28361.6	28640.8	32794	29031	27437	31480	29579	32789	25098	30431
ENSMUST00000032963	ENSMUST00000032963	ENSMUST00000032963	Ppme1	72590	7	protein phosphatase methylesterase 1 [Source:MGI Symbol;Acc:MGI:1919840]	466	0.0256639	-0.0256639	0.72745	0.72745	0.999198	0.999198	0.0521709	0.120718	-0.0436646	-0.0329573	-0.108534	0.0169218	-0.00606105	-0.008066	27806.2	30535.5	30332.6	29853.2	29811.7	32021.4	28572.9	28785.8	32016	29032	29357	30849	28097	33005	25285	30585
ENSMUST00000038775	ENSMUST00000038775	ENSMUST00000038775	Ndn	17984	7	necdin [Source:MGI Symbol;Acc:MGI:97290]	467	-0.0195189	0.0195189	0.793652	0.793652	0.999198	0.999198	0.0624539	0.0332033	-0.134437	-0.0474525	-0.00837781	-0.0435081	0.0569561	0.0700759	29287.9	31181.3	28583.3	30644.8	30924.8	30555.4	27203.3	28894	33722	29646	27664	31667	29146	31494	24073	30700
ENSMUST00000072726	ENSMUST00000072726	ENSMUST00000072726	Wdr7	104082	18	WD repeat domain 7 [Source:MGI Symbol;Acc:MGI:1860197]	468	-0.0282509	0.0282509	0.685908	0.685908	0.999198	0.999198	-0.0615245	0.0289682	-0.0699194	-0.0127431	0.0706	-0.0135294	0.0444252	0.010081	30815.6	28674.9	29070	30261.6	29549.7	30531.2	28508.5	29661.1	35481	27263	28135	31271	27850	31469	25228	31515
ENSMUST00000092891	ENSMUST00000092891	ENSMUST00000092891	Cacng7	81904	7	calcium channel, voltage-dependent, gamma subunit 7 [Source:MGI Symbol;Acc:MGI:1932374]	469	0.0313841	-0.0313841	0.668801	0.668801	0.999198	0.999198	0.0592847	0.062075	-0.0829624	0.0810885	-0.105344	0.0158743	0.00555415	-0.0446349	27825.4	30518.7	30264.4	30048.7	29021.3	30577.7	27653.1	30983.4	32038	29016	29291	31051	27352	31517	24471	32920
ENSMUST00000032335	ENSMUST00000032335	ENSMUST00000032335	Atf7ip	54343	6	activating transcription factor 7 interacting protein [Source:MGI Symbol;Acc:MGI:1858965]	470	-0.0200075	0.0200075	0.787804	0.787804	0.999198	0.999198	-0.149041	0.0811609	-0.0312533	0.00946197	0.0137902	0.0168599	0.062536	-0.0141463	29675.3	26878.4	29738.5	30695.1	29106.2	31528.5	29165	29999.9	34168	25555	28782	31719	27432	32497	25809	31875
ENSMUST00000092584	ENSMUST00000092584	ENSMUST00000092584	Marcks	17118	10	myristoylated alanine rich protein kinase C substrate [Source:MGI Symbol;Acc:MGI:96907]	471	-0.00327727	0.00327727	0.962071	0.962071	0.999198	0.999198	0.0500024	0.00995986	-0.0492088	-0.025818	0.011204	-0.0227358	0.0160871	0.00823323	29641.4	30518.7	28952.2	29741.9	29580.4	29683.2	28490.4	28956.1	34129	29016	28021	30734	27879	30595	25212	30766
ENSMUST00000075657	ENSMUST00000075657	ENSMUST00000075657	Ap3s2	11778	7	adaptor-related protein complex 3, sigma 2 subunit [Source:MGI Symbol;Acc:MGI:1337060]	472	-0.0163958	0.0163958	0.816301	0.816301	0.999198	0.999198	-0.00790074	0.0623426	-0.0328615	-0.0913833	0.00793361	-0.0115171	0.0398924	0.0287333	29391.3	29402.7	28997.7	30049.7	29818.1	30869.8	28898.4	27749.5	33841	27955	28065	31052	28103	31818	25573	29484
ENSMUST00000024958	ENSMUST00000024958	ENSMUST00000024958	Caskin1	268932	17	CASK interacting protein 1 [Source:MGI Symbol;Acc:MGI:2442952]	473	-0.0496736	0.0496736	0.519541	0.519541	0.999198	0.999198	0.0671226	-0.0531159	-0.0522616	-0.170178	-0.0235254	0.146898	0.0512276	0.0185619	28296.1	31186.5	31844.2	29800.9	29133.7	28692.6	28709.6	26456.4	32580	29651	30820	30795	27458	29574	25406	28110
ENSMUST00000027592	ENSMUST00000027592	ENSMUST00000027592	Ubxn4	67812	1	UBX domain protein 4 [Source:MGI Symbol;Acc:MGI:1915062]	474	0.0768307	-0.0768307	0.289115	0.289115	0.999198	0.999198	0.0641402	0.172657	0.0778251	-0.0133299	-0.0422326	-0.132829	-0.076507	-0.0574149	29170.7	29774	27395.1	28485.8	28865.3	32100	30057.8	28217.3	33587	28308	26514	29436	27205	33086	26599	29981
ENSMUST00000025930	ENSMUST00000025930	ENSMUST00000025930	Smc3	13006	19	structural maintenance of chromosomes 3 [Source:MGI Symbol;Acc:MGI:1339795]	475	0.061498	-0.061498	0.424651	0.424651	0.999198	0.999198	0.0826048	0.170726	0.0182593	-0.0336626	0.00742802	-0.180012	-0.0604009	-0.0200617	29981.9	30267.3	26328.8	28604.8	29416	32173.7	28947	27923.7	34521	28777	25482	29559	27724	33162	25616	29669
ENSMUST00000053699	ENSMUST00000053699	ENSMUST00000053699	Secisbp2l	70354	2	SECIS binding protein 2-like [Source:MGI Symbol;Acc:MGI:1917604]	476	-0.0390443	0.0390443	0.578957	0.578957	0.999198	0.999198	-0.0702441	0.00961698	-0.0834049	-0.0141843	0.0936726	0.0066267	0.0628055	-0.00935227	30733.1	28184.7	28933.6	30082.6	28614.9	29789	27928.8	29301.5	35386	26797	28003	31086	26969	30704	24715	31133
ENSMUST00000042661	ENSMUST00000042661	ENSMUST00000042661	Ttyh3	78339	5	tweety homolog 3 (Drosophila) [Source:MGI Symbol;Acc:MGI:1925589]	477	-0.0664549	0.0664549	0.380632	0.380632	0.999198	0.999198	-0.0267276	0.0177968	-0.0938481	-0.169986	0.0169591	-0.013175	0.153558	0.102345	28742.5	29199.7	28148.4	31597	30495	30115	27872.3	26439.4	33094	27762	27243	32651	28741	31040	24665	28092
ENSMUST00000164107	ENSMUST00000164107	ENSMUST00000164107	Bcr	110279	10	breakpoint cluster region [Source:MGI Symbol;Acc:MGI:88141]	478	-0.0149612	0.0149612	0.835353	0.835353	0.999198	0.999198	0.00524983	0.0850178	-0.062042	-0.0947249	-0.0101693	0.023429	0.0321819	0.0140988	28720.8	29332.2	29397.5	29576.4	29208	30999.8	27995.5	27368.4	33069	27888	28452	30563	27528	31952	24774	29079
ENSMUST00000102919	ENSMUST00000102919	ENSMUST00000102919	Abca2	11305	2	ATP-binding cassette, sub-family A (ABC1), member 2 [Source:MGI Symbol;Acc:MGI:99606]	479	-0.0828308	0.0828308	0.241909	0.241909	0.999198	0.999198	-0.0288471	-0.105116	-0.104251	-0.0945167	0.0510228	0.167161	0.0760503	0.0333825	29182.8	29242.8	31629.3	29693.5	28828.2	27737	27753.6	27941.5	33601	27803	30612	30684	27170	28589	24560	29688
ENSMUST00000002825	ENSMUST00000002825	ENSMUST00000002825	Baz1b	22385	5	bromodomain adjacent to zinc finger domain, 1B [Source:MGI Symbol;Acc:MGI:1353499]	480	0.0493226	-0.0493226	0.511151	0.511151	0.999198	0.999198	0.0461695	0.145437	0.0614975	-0.06332	0.0302988	-0.0307146	-0.0875528	-0.113705	30115.6	29424.8	28868.5	27753.2	27254.7	31520.8	29739.1	27274.2	34675	27976	27940	28679	25687	32489	26317	28979
ENSMUST00000162280	ENSMUST00000162280	ENSMUST00000162280	Lhfpl4	269788	6	lipoma HMGIC fusion partner-like protein 4 [Source:MGI Symbol;Acc:MGI:3057108]	481	-0.0385322	0.0385322	0.574964	0.574964	0.999198	0.999198	-0.046193	0.0151634	-0.0635965	-0.0609309	0.0379234	0.0150152	0.0722298	0.0283439	29365.2	28451.9	28902.6	30071.9	29170.9	29688.1	28110.7	28162.7	33811	27051	27973	31075	27493	30600	24876	29923
ENSMUST00000024932	ENSMUST00000024932	ENSMUST00000024932	Atp6v0c	11984	17	ATPase, H+ transporting, lysosomal V0 subunit C [Source:MGI Symbol;Acc:MGI:88116]	482	-0.00371668	0.00371668	0.957385	0.957385	0.999198	0.999198	0.0216105	0.0536975	-0.0233243	-0.0698541	0.0119283	0.00274085	-0.0191408	0.0190494	29145.5	29417.4	28960.5	28524.5	29289.7	30079.1	28515.3	27610.2	33558	27969	28029	29476	27605	31003	25234	29336
ENSMUST00000041616	ENSMUST00000041616	ENSMUST00000041616	Pdxk	216134	10	pyridoxal (pyridoxine, vitamin B6) kinase [Source:MGI Symbol;Acc:MGI:1351869]	483	-0.127759	0.127759	0.0882539	0.0882539	0.8743	0.8743	-0.0839402	-0.0347821	-0.19854	-0.201108	0.0797731	0.0615529	0.176337	0.189001	29201.9	28483.4	28835.5	31223.5	31498.8	29470.7	26308.3	26261.5	33623	27081	27908	32265	29687	30376	23281	27903
ENSMUST00000044355	ENSMUST00000044355	ENSMUST00000044355	Sepw1	20364	7	selenoprotein W, muscle 1 [Source:MGI Symbol;Acc:MGI:1100878]	484	-0.0183158	0.0183158	0.809192	0.809192	0.999198	0.999198	-0.0197163	0.0328918	-0.0349035	-0.0531238	-0.122872	0.00718365	0.0422728	0.135051	26340.2	28654.9	28825.1	29534.8	31496.7	29719.1	28354.8	27998.9	30328	27244	27898	30520	29685	30632	25092	29749
ENSMUST00000041769	ENSMUST00000041769	ENSMUST00000041769	Dync1li2	234663	8	dynein, cytoplasmic 1 light intermediate chain 2 [Source:MGI Symbol;Acc:MGI:107738]	485	0.000608149	-0.000608149	0.993077	0.993077	0.999214	0.999214	0.0368421	0.0224139	0.0305844	-0.0911231	0.0123289	-0.00539055	-0.0240662	0.0142841	29113.4	29599.4	28758	28388.1	29152.8	29304.8	29471.3	27087	33521	28142	27833	29335	27476	30205	26080	28780
ENSMUST00000025483	ENSMUST00000025483	ENSMUST00000025483	Nars	70223	18	asparaginyl-tRNA synthetase [Source:MGI Symbol;Acc:MGI:1917473]	486	-0.0730814	0.0730814	0.317379	0.317379	0.999198	0.999198	-0.0318213	-0.0088418	-0.115354	-0.140561	0.00989565	0.0255752	0.150541	0.101809	28309.1	28931.5	28618.5	31208	30171.4	29396	27303.9	26831	32595	27507	27698	32249	28436	30299	24162	28508
ENSMUST00000080751	ENSMUST00000080751	ENSMUST00000080751	1810041L15Rik	72301	15	RIKEN cDNA 1810041L15 gene [Source:MGI Symbol;Acc:MGI:1919551]	487	0.0929308	-0.0929308	0.229239	0.229239	0.997811	0.997811	0.160223	0.202785	0.0320949	-0.0362158	-0.169861	-0.0589631	-0.0564729	-0.0892387	26443.6	31168.7	28556.5	28605.8	27963.4	32101.9	28519.8	27200.8	30447	29634	27638	29560	26355	33088	25238	28901
ENSMUST00000111220	ENSMUST00000111220	ENSMUST00000111220	Cadm3	94332	1	cell adhesion molecule 3 [Source:MGI Symbol;Acc:MGI:2137858]	488	-0.0422613	0.0422613	0.547475	0.547475	0.999198	0.999198	0.00181791	-0.00476152	-0.121858	-0.0476197	0.0488938	0.0744869	0.04697	-0.00233457	29367.8	29270.2	29893.5	29328.7	28343.3	29137	26865.4	28284.1	33814	27829	28932	30307	26713	30032	23774	30052
ENSMUST00000007042	ENSMUST00000007042	ENSMUST00000007042	Ik	24010	18	IK cytokine [Source:MGI Symbol;Acc:MGI:1345142]	489	-0.000561081	0.000561081	0.994024	0.994024	0.999214	0.999214	0.0373266	0.117766	-0.0570392	-0.111064	-0.0355764	-0.00664034	0.00407968	0.039441	28081.6	29548.9	28650.5	28864.2	29580.4	31243.3	27677.9	26660.6	32333	28094	27729	29827	27879	32203	24493	28327
ENSMUST00000125541	ENSMUST00000125541	ENSMUST00000125541	Trnp1	69539	4	TMF1-regulated nuclear protein 1 [Source:MGI Symbol;Acc:MGI:1916789]	490	-0.172147	0.172147	0.0255427	0.0255427	0.638645	0.638645	-0.129324	-0.145328	-0.160628	-0.256722	0.0494994	0.119881	0.213068	0.294276	27890.5	27761.9	29284.9	31239	33047.9	27455.6	27166	25415.4	32113	26395	28343	32281	31147	28299	24040	27004
ENSMUST00000056467	ENSMUST00000056467	ENSMUST00000056467	Zfp445	235682	9	zinc finger protein 445 [Source:MGI Symbol;Acc:MGI:2143340]	491	0.10841	-0.10841	0.176715	0.176715	0.970642	0.970642	-0.0508482	0.0838746	0.156485	0.229424	-0.0565886	-0.0504881	-0.116772	-0.215848	28547.1	26586	28668.1	27380.7	25563.4	29188.4	30695.1	32286.9	32869	25277	27746	28294	24093	30085	27163	34305
ENSMUST00000005256	ENSMUST00000005256	ENSMUST00000005256	Ndrg1	17988	15	N-myc downstream regulated gene 1 [Source:MGI Symbol;Acc:MGI:1341799]	492	0.0857159	-0.0857159	0.267721	0.267721	0.999198	0.999198	0.219057	0.139477	0.0291764	-0.0604454	-0.0825903	-0.0913958	-0.0975448	-0.0714905	27817.5	32308.8	27648.3	27530.7	28032.4	30574.8	28324.3	26618.2	32029	30718	26759	28449	26420	31514	25065	28282
ENSMUST00000041643	ENSMUST00000041643	ENSMUST00000041643	Pcif1	228866	2	PDX1 C-terminal inhibiting factor 1 [Source:MGI Symbol;Acc:MGI:2443858]	493	0.0131797	-0.0131797	0.845959	0.845959	0.999198	0.999198	0.0344383	0.00809212	0.00517538	0.00484203	0.00619569	-0.0463793	0.00622045	-0.0194517	28799.8	29101.9	27769.2	28800.3	28292.4	28575.3	28517.5	28510.9	33160	27669	26876	29761	26665	29453	25236	30293
ENSMUST00000110798	ENSMUST00000110798	ENSMUST00000110798	Gm4204	NA	1	predicted gene 4204 [Source:MGI Symbol;Acc:MGI:3782381]	494	0.0938624	-0.0938624	0.214001	0.214001	0.990687	0.990687	0.105631	0.202543	0.0177665	0.0422336	-0.185569	-0.124252	-0.0263412	-0.0447641	25915.5	29715.1	27040.7	28939.7	28572.5	31779.8	27959.3	28437.5	29839	28252	26171	29905	26929	32756	24742	30215
ENSMUST00000024005	ENSMUST00000024005	ENSMUST00000024005	Scg5	20394	2	secretogranin V [Source:MGI Symbol;Acc:MGI:98289]	495	-0.12457	0.12457	0.0973625	0.0973625	0.889331	0.889331	-0.125588	-0.0714208	-0.141273	-0.161638	0.01311	0.059472	0.213181	0.202056	27548.3	27280.2	28448	31646.4	31403.3	28324	26985.2	26607	31719	25937	27533	32702	29597	29194	23880	28270
ENSMUST00000037636	ENSMUST00000037636	ENSMUST00000037636	Ina	226180	19	internexin neuronal intermediate filament protein, alpha [Source:MGI Symbol;Acc:MGI:96568]	496	0.0255164	-0.0255164	0.802103	0.802103	0.999198	0.999198	0.102227	0.206492	-0.035973	-0.203223	-0.292068	0.0206849	0.0641307	0.0749613	23453.3	30285.2	29131	30021.6	30247.8	32555	27518.6	24506.3	27004	28794	28194	31023	28508	33555	24352	26038
ENSMUST00000019354	ENSMUST00000019354	ENSMUST00000019354	Atp6v1e1	11973	6	ATPase, H+ transporting, lysosomal V1 subunit E1 [Source:MGI Symbol;Acc:MGI:894326]	497	-0.0663966	0.0663966	0.376571	0.376571	0.999198	0.999198	-0.00418348	0.00733216	-0.125297	-0.150394	-0.0190182	0.0439105	0.0876516	0.147975	27441.5	29031.4	28665	29547.4	30809.1	29264.1	26693.7	26233.3	31596	27602	27743	30533	29037	30163	23622	27873
ENSMUST00000033929	ENSMUST00000033929	ENSMUST00000033929	Tnks	21951	8	tankyrase, TRF1-interacting ankyrin-related ADP-ribose polymerase [Source:MGI Symbol;Acc:MGI:1341087]	498	-0.0779918	0.0779918	0.301583	0.301583	0.999198	0.999198	-0.165738	0.0354051	-0.145333	-0.0454277	0.15111	0.0362794	0.0965504	0.0244623	30705.3	26020.2	28356	29565.8	28124.7	29913.2	26390.8	28283.2	35354	24739	27444	30552	26507	30832	23354	30051
ENSMUST00000030398	ENSMUST00000030398	ENSMUST00000030398	Slc2a1	20525	4	solute carrier family 2 (facilitated glucose transporter), member 1 [Source:MGI Symbol;Acc:MGI:95755]	499	-0.0980594	0.0980594	0.291556	0.291556	0.999198	0.999198	-0.0134139	-0.156604	-0.250521	0.0122698	-0.0431714	0.129199	-0.028708	0.306835	26610.3	29076.7	29987.5	26878.4	33916.9	26329.2	24669.8	29598.9	30639	27645	29023	27775	31966	27138	21831	31449
ENSMUST00000134865	ENSMUST00000134865	ENSMUST00000134865	Pde6b	18587	5	phosphodiesterase 6B, cGMP, rod receptor, beta polypeptide [Source:MGI Symbol;Acc:MGI:97525]	500	0.171417	-0.171417	0.0404238	0.0404238	0.731248	0.731248	0.128645	0.0855491	0.344392	0.112181	-0.0724258	-0.124256	-0.181228	-0.319634	28569.7	29161.9	27561.5	26494.2	24070.5	28303.6	33866	28830.9	32895	27726	26675	27378	22686	29173	29969	30633
ENSMUST00000045738	ENSMUST00000045738	ENSMUST00000045738	Slc32a1	22348	2	solute carrier family 32 (GABA vesicular transporter), member 1 [Source:MGI Symbol;Acc:MGI:1194488]	501	-0.0186699	0.0186699	0.792893	0.792893	0.999198	0.999198	0.015759	0.0402813	-0.043131	-0.0912058	0.00890612	-0.0388458	0.0654302	0.0371225	28339.5	28845.3	27416.8	29471.9	28899.3	29339.8	27691.5	26783.9	32630	27425	26535	30455	27237	30241	24505	28458
ENSMUST00000087204	ENSMUST00000087204	ENSMUST00000087204	Fry	320365	5	furry homolog (Drosophila) [Source:MGI Symbol;Acc:MGI:2443895]	502	-0.0346143	0.0346143	0.66226	0.66226	0.999198	0.999198	-0.129653	0.099752	-0.13186	0.00983731	0.0797699	-0.0101366	0.10949	-0.046217	29586.7	26210.5	27799.1	30202.6	27112.5	30728.1	26170.5	28871.4	34066	24920	26905	31210	25553	31672	23159	30676
ENSMUST00000090300	ENSMUST00000090300	ENSMUST00000090300	Marf1	223989	16	meiosis arrest female 1 [Source:MGI Symbol;Acc:MGI:2444505]	503	0.0715197	-0.0715197	0.330819	0.330819	0.999198	0.999198	0.0752732	0.174119	0.0672179	-0.0382762	-0.0168744	-0.0761635	-0.0824827	-0.112303	28643.5	29055.6	27490.2	27370	26810.1	31116.2	28893.8	26856.4	32980	27625	26606	28283	25268	32072	25569	28535
ENSMUST00000048646	ENSMUST00000048646	ENSMUST00000048646	Vps13b	666173	15	vacuolar protein sorting 13B (yeast) [Source:MGI Symbol;Acc:MGI:1916380]	504	0.0150272	-0.0150272	0.865888	0.865888	0.999198	0.999198	-0.100318	0.0490429	-0.111616	0.200238	0.108716	0.0319993	-0.055178	-0.159368	30622.8	26217.9	29036.9	27334.2	25429.7	29077.8	26013.4	32290.7	35259	24927	28103	28246	23967	29971	23020	34309
ENSMUST00000088310	ENSMUST00000088310	ENSMUST00000088310	Phf3	213109	1	PHD finger protein 3 [Source:MGI Symbol;Acc:MGI:2446126]	505	0.0542114	-0.0542114	0.44469	0.44469	0.999198	0.999198	0.0686628	0.121851	0.0131722	0.0102817	0.0166621	-0.0645189	-0.0848498	-0.0866769	29109.9	29065.1	27517	27132	27097.6	30156.7	27968.3	27912.4	33517	27634	26632	28037	25539	31083	24750	29657
ENSMUST00000061571	ENSMUST00000061571	ENSMUST00000061571	Neurod4	11923	10	neurogenic differentiation 4 [Source:MGI Symbol;Acc:MGI:108055]	506	-0.0329979	0.0329979	0.679834	0.679834	0.999198	0.999198	-0.0804682	0.00461019	-0.0152683	-0.0420941	0.209676	-0.111915	0.0175111	-0.00228169	32274.8	27004.6	25825.6	28249.7	27864.8	28645.1	28253.1	27732.6	37161	25675	24995	29192	26262	29525	25002	29466
ENSMUST00000102874	ENSMUST00000102874	ENSMUST00000102874	Mdh1	17449	11	malate dehydrogenase 1, NAD (soluble) [Source:MGI Symbol;Acc:MGI:97051]	507	-0.0510657	0.0510657	0.512336	0.512336	0.999198	0.999198	0.0146533	-0.00664091	-0.0926934	-0.124321	-0.082612	0.00422859	0.113866	0.156771	26183.9	29019.9	27808.4	30004.2	30909.9	28594.7	26938.9	26354.7	30148	27591	26914	31005	29132	29473	23839	28002
ENSMUST00000029355	ENSMUST00000029355	ENSMUST00000029355	Ppm1l	242083	3	protein phosphatase 1 (formerly 2C)-like [Source:MGI Symbol;Acc:MGI:2139740]	508	-0.0326228	0.0326228	0.658705	0.658705	0.999198	0.999198	-0.0224735	0.0827296	-0.114372	-0.0844573	-0.0262611	0.0230295	0.0730625	0.058749	27394.6	28095.3	28346.7	29347.1	29057.4	30220.7	26361.4	26913.8	31542	26712	27435	30326	27386	31149	23328	28596
ENSMUST00000032898	ENSMUST00000032898	ENSMUST00000032898	Ipo5	70572	14	importin 5 [Source:MGI Symbol;Acc:MGI:1917822]	509	-0.080886	0.080886	0.271711	0.271711	0.999198	0.999198	-0.0447198	-0.0185472	-0.109259	-0.154967	0.0848791	-0.0251334	0.113881	0.144294	29086.4	28120.6	26950.8	29677.1	30309.4	28635.4	26890.3	26051.7	33490	26736	26084	30667	28566	29515	23796	27680
ENSMUST00000039259	ENSMUST00000039259	ENSMUST00000039259	Agap2	216439105242480	10	ArfGAP with GTPase domain, ankyrin repeat and PH domain 2 [Source:MGI Symbol;Acc:MGI:3580016]	510	-0.0803473	0.0803473	0.277529	0.277529	0.999198	0.999198	-0.00944106	-0.0472651	-0.0680038	-0.204008	0.0215271	0.148297	0.0807947	0.0678782	27803.6	28771.6	30357.4	28969.7	28711.5	28027.1	27627.1	25141.5	32013	27355	29381	29936	27060	28888	24448	26713
ENSMUST00000033184	ENSMUST00000033184	ENSMUST00000033184	Tpp1	12751	7	tripeptidyl peptidase I [Source:MGI Symbol;Acc:MGI:1336194]	511	0.0883873	-0.0883873	0.205097	0.205097	0.986948	0.986948	0.0821598	0.106474	0.0672115	0.0973665	-0.056107	-0.0307436	-0.156628	-0.113378	27927.8	28910.5	28423.2	26048.1	26840.9	29401.9	28612.5	29216.8	32156	27487	27509	26917	25297	30305	25320	31043
ENSMUST00000036884	ENSMUST00000036884	ENSMUST00000036884	Klf9	16601	19	Kruppel-like factor 9 [Source:MGI Symbol;Acc:MGI:1333856]	512	-0.0569968	0.0569968	0.448709	0.448709	0.999198	0.999198	-0.0652233	-0.0123901	-0.128419	-0.0248466	0.0649405	-0.0802161	0.0886819	0.145204	28743.4	27322.3	25992	29220.3	30387.9	28341.4	26151.3	28097.8	33095	25977	25156	30195	28640	29212	23142	29854
ENSMUST00000017783	ENSMUST00000017783	ENSMUST00000017783	Rab11fip4	268451	11	RAB11 family interacting protein 4 (class II) [Source:MGI Symbol;Acc:MGI:2442920]	513	0.00308663	-0.00308663	0.970685	0.970685	0.999198	0.999198	0.109699	0.0760218	-0.0642514	-0.121992	-0.17179	0.0162464	0.0133522	0.115279	24805.5	30086.4	28258.9	28202.3	30266.9	29392.2	26668.8	25622.5	28561	28605	27350	29143	28526	30295	23600	27224
ENSMUST00000042824	ENSMUST00000042824	ENSMUST00000042824	Herc1	235439	9	hect (homologous to the E6-AP (UBE3A) carboxyl terminus) domain and RCC1 (CHC1)-like domain (RLD) 1 [Source:MGI Symbol;Acc:MGI:2384589]	514	-0.0607652	0.0607652	0.520293	0.520293	0.999198	0.999198	-0.253154	-0.0358918	-0.125028	0.142157	0.23368	0.0359033	0.0411878	-0.0860814	32118.4	23905	28003.7	28106.5	25733.2	27790.4	26125.3	31440.8	36981	22728	27103	29044	24253	28644	23119	33406
ENSMUST00000025396	ENSMUST00000025396	ENSMUST00000025396	Rax	19434	18	retina and anterior neural fold homeobox [Source:MGI Symbol;Acc:MGI:109632]	515	-0.109285	0.109285	0.145118	0.145118	0.947774	0.947774	-0.0426287	-0.180321	-0.0517785	-0.168007	0.0376458	0.0790568	0.0968768	0.217269	27552.6	28112.2	28355	28707.4	31205.9	25553.1	27934.4	25772.1	31724	26728	27443	29665	29411	26338	24720	27383
ENSMUST00000079252	ENSMUST00000079252	ENSMUST00000079252	Ipmk	69718	10	inositol polyphosphate multikinase [Source:MGI Symbol;Acc:MGI:1916968]	516	0.134083	-0.134083	0.10702	0.10702	0.906652	0.906652	0.153434	0.137208	0.20147	0.0397112	0.0492642	-0.295808	-0.149715	-0.161556	30170.4	29550	23752	26283.3	26068.4	29219.5	30550.5	27310	34738	28095	22988	27160	24569	30117	27035	29017
ENSMUST00000028815	ENSMUST00000028815	ENSMUST00000028815	Slc23a2	54338	2	solute carrier family 23 (nucleobase transporters), member 2 [Source:MGI Symbol;Acc:MGI:1859682]	517	-0.0479556	0.0479556	0.493847	0.493847	0.999198	0.999198	-0.0310266	-0.0348786	-0.130785	0.00144991	0.0524787	0.0114468	0.0809976	0.0461222	28396	27705.1	27599.7	28962.9	28271.1	27631.2	25854.1	28335.9	32695	26341	26712	29929	26645	28480	22879	30107
ENSMUST00000034510	ENSMUST00000034510	ENSMUST00000034510	Pvrl1	58235	9	poliovirus receptor-related 1 [Source:MGI Symbol;Acc:MGI:1926483]	518	0.0640287	-0.0640287	0.409364	0.409364	0.999198	0.999198	0.188695	0.126893	0.0130496	-0.0880996	-0.0993162	-0.0562075	-0.0621547	-0.0390975	26549.5	31008.8	27354.8	27242.3	27681.2	29708.4	27454.2	25595.2	30569	29482	26475	28151	26089	30621	24295	27195
ENSMUST00000026367	ENSMUST00000026367	ENSMUST00000026367	Sp4	20688	12	trans-acting transcription factor 4 [Source:MGI Symbol;Acc:MGI:107595]	519	-0.0122913	0.0122913	0.879247	0.879247	0.999198	0.999198	-0.150287	0.0850242	-0.0548695	0.0588144	0.120631	-0.115996	0.0282942	0.00642265	30108.7	25167.2	25553.9	28241.9	27817	29626	26888	29092.6	34667	23928	24732	29184	26217	30536	23794	30911
ENSMUST00000026265	ENSMUST00000026265	ENSMUST00000026265	Bbs4	102774	9	Bardet-Biedl syndrome 4 (human) [Source:MGI Symbol;Acc:MGI:2143311]	520	0.0770987	-0.0770987	0.279239	0.279239	0.999198	0.999198	0.0594985	0.131032	0.118846	-0.00494444	-0.0680759	-0.141365	-0.0512296	-0.0497223	27213.9	28182.6	25865.9	27533.6	27562.4	29615.3	29366.2	26951.4	31334	26795	25034	28452	25977	30525	25987	28636
ENSMUST00000068664	ENSMUST00000068664	ENSMUST00000068664	Neo1	18007	9	neogenin [Source:MGI Symbol;Acc:MGI:1097159]	521	-0.105024	0.105024	0.154906	0.154906	0.956319	0.956319	-0.0794676	-0.108298	-0.23356	-0.00799921	0.135353	0.0644885	0.106401	0.113046	29349.6	27199.2	27942.7	28766.5	28899.3	26661.1	24443.8	28580.6	33793	25860	27044	29726	27237	27480	21631	30367
ENSMUST00000062580	ENSMUST00000062580	ENSMUST00000062580	Itsn2	20403	12	intersectin 2 [Source:MGI Symbol;Acc:MGI:1338049]	522	0.0117003	-0.0117003	0.866473	0.866473	0.999198	0.999198	-0.0516119	0.049867	0.00290715	0.043352	0.00710487	0.0237975	-0.0262582	-0.0526249	27911.3	26581.8	28236.2	27273.3	26779.3	28519	27605.6	28390.5	32137	25273	27328	28183	25239	29395	24429	30165
ENSMUST00000080371	ENSMUST00000080371	ENSMUST00000080371	Mtss1	211401	15	metastasis suppressor 1 [Source:MGI Symbol;Acc:MGI:2384818]	523	-0.0136378	0.0136378	0.847129	0.847129	0.999198	0.999198	0.0501566	0.0295428	-0.0622334	-0.076258	0.0116588	0.0571442	-0.00471748	-0.0105078	27740.2	28761.1	28628.8	27427.1	27317.3	28353.1	26605.5	26348.1	31940	27345	27708	28342	25746	29224	23544	27995
ENSMUST00000035914	ENSMUST00000035914	ENSMUST00000035914	BC034090	207792	1	cDNA sequence BC034090 [Source:MGI Symbol;Acc:MGI:2672904]	524	0.106131	-0.106131	0.157747	0.157747	0.958995	0.958995	0.179045	0.160311	0.124322	-0.0502433	-0.0692946	-0.09472	-0.131401	-0.130153	27311.2	30140	26834.1	26160.4	26183	29751.1	29018.1	25711	31446	28656	25971	27033	24677	30665	25679	27318
ENSMUST00000003912	ENSMUST00000003912	ENSMUST00000003912	Calr	12317	8	calreticulin [Source:MGI Symbol;Acc:MGI:88252]	525	0.423148	-0.423148	1.46805e-06	1.46805e-06	0.00190179	0.00190179	0.434253	0.634723	0.273242	0.322968	-0.394384	-0.330549	-0.522662	-0.451823	24053.4	31860.7	25141.6	22006.9	23114.5	36610.4	28496.1	29495.4	27695	30292	24333	22741	21785	37735	25217	31339
ENSMUST00000071781	ENSMUST00000071781	ENSMUST00000071781					526	-0.0724136	0.0724136	0.398418	0.398418	0.999198	0.999198	-0.00653242	-0.0413256	-0.0769209	-0.170082	-0.154834	0.0558639	0.18106	0.182106	24104.6	28090.1	27895.2	30424.2	30446.2	27420.7	26752.4	25079.4	27754	26707	26998	31439	28695	28263	23674	26647
ENSMUST00000006027	ENSMUST00000006027	ENSMUST00000006027	Reep5	13476	18	receptor accessory protein 5 [Source:MGI Symbol;Acc:MGI:1270152]	527	-0.075343	0.075343	0.348891	0.348891	0.999198	0.999198	0.0172689	0.00206898	-0.189716	-0.14224	-0.0367243	0.0384429	0.092742	0.196973	26123.9	28575	27521.2	28576.8	30717.9	28275.5	24755.7	25583.9	30079	27168	26636	29530	28951	29144	21907	27183
ENSMUST00000025955	ENSMUST00000025955	ENSMUST00000025955	Eif3a	13669	19	eukaryotic translation initiation factor 3, subunit A [Source:MGI Symbol;Acc:MGI:95301]	528	0.00543405	-0.00543405	0.938485	0.938485	0.999198	0.999198	0.0210381	0.0813806	-0.0519155	-0.0325235	0.0240793	-0.0476667	-0.00854264	0.00941514	28006.9	27842.9	26648.1	27380.7	27723.6	29032.2	26469.9	26828.1	32247	26472	25791	28294	26129	29924	23424	28505
ENSMUST00000030212	ENSMUST00000030212	ENSMUST00000030212	Sh3gl2	20404	4	SH3-domain GRB2-like 2 [Source:MGI Symbol;Acc:MGI:700009]	529	0.00410358	-0.00410358	0.955246	0.955246	0.999198	0.999198	0.0304684	0.0638551	-0.0201468	-0.0608562	0.0262765	-0.11846	0.0333265	0.0365902	28023.4	28024.9	25348.3	28160.7	28224.4	28681	27058.7	26305.8	32266	26645	24533	29100	26601	29562	23945	27950
ENSMUST00000155949	ENSMUST00000155949	ENSMUST00000155949	6530402F18Rik	NA	2	RIKEN cDNA 6530402F18 gene [Source:MGI Symbol;Acc:MGI:1923470]	530	0.426605	-0.426605	7.86502e-05	7.86502e-05	0.0310094	0.0310094	0.479908	0.647417	0.449855	0.0696183	-0.244312	-0.482218	-0.529443	-0.467781	26592.1	32684.3	22549.3	21823.1	22776.1	36708.4	32010.5	24593.8	30618	31075	21824	22551	21466	37836	28327	26131
ENSMUST00000025918	ENSMUST00000025918	ENSMUST00000025918	Stip1	20867	19	stress-induced phosphoprotein 1 [Source:MGI Symbol;Acc:MGI:109130]	531	0.1733	-0.1733	0.0603499	0.0603499	0.812842	0.812842	0.262405	0.35404	0.145813	-0.110026	-0.198253	-0.208216	-0.173839	-0.114728	25318	30898.4	25143.7	25750.1	26827.1	32924.7	28499.5	23868.1	29151	29377	24335	26609	25284	33936	25220	25360
ENSMUST00000046514	ENSMUST00000046514	ENSMUST00000046514	Eprs	107508	1	glutamyl-prolyl-tRNA synthetase [Source:MGI Symbol;Acc:MGI:97838]	532	0.00561196	-0.00561196	0.936352	0.936352	0.999198	0.999198	0.0144074	0.0692246	-0.0466849	-0.0170831	0.0112035	-0.0717028	0.0239077	0.0121601	27658.6	27612.6	26113.9	27903.2	27677	28682	26467.7	27016.4	31846	26253	25274	28834	26085	29563	23422	28705
ENSMUST00000096987	ENSMUST00000096987	ENSMUST00000096987	2020-09-05	18951	16	septin 5 [Source:MGI Symbol;Acc:MGI:1195461]	533	0.00291135	-0.00291135	0.969622	0.969622	0.999198	0.999198	0.0843023	0.0886977	-0.0730269	-0.0988471	-0.0947156	0.0128166	0.0193582	0.047011	25657.5	28989.4	27643.1	27768.7	28306.1	29077.8	25994.2	25533.1	29542	27562	26754	28695	26678	29971	23003	27129
ENSMUST00000022511	ENSMUST00000022511	ENSMUST00000022511	Zmym2	76007	14	zinc finger, MYM-type 2 [Source:MGI Symbol;Acc:MGI:1923257]	534	0.0440334	-0.0440334	0.536974	0.536974	0.999198	0.999198	0.0871661	0.0879995	-0.0310796	0.0287425	-0.00252179	-0.0835612	0.00306714	-0.0959845	27712.5	28603.4	26198.6	27820	25974	28619.9	26352.4	27468.1	31908	27195	25356	28748	24480	29499	23320	29185
ENSMUST00000013304	ENSMUST00000013304	ENSMUST00000013304	Atp6v0d1	11972	8	ATPase, H+ transporting, lysosomal V0 subunit D1 [Source:MGI Symbol;Acc:MGI:1201778]	535	0.04054	-0.04054	0.562655	0.562655	0.999198	0.999198	0.0609317	0.106343	-0.000773615	-0.00744539	-0.0581821	-0.0732763	-0.0353413	0.00353484	26627.7	28118.5	26350.5	27052.6	27791.5	29017.7	26941.1	26816.8	30659	26734	25503	27955	26193	29909	23841	28493
ENSMUST00000056427	ENSMUST00000056427	ENSMUST00000056427	Tubb2a	22151	13	tubulin, beta 2A class IIA [Source:MGI Symbol;Acc:MGI:107861]	536	0.00850475	-0.00850475	0.915329	0.915329	0.999198	0.999198	0.0809502	0.0901872	-0.0323506	-0.114761	-0.154405	-0.00998536	0.0741977	0.0456849	24615.3	28807.4	27207.1	28841.9	28277.5	28992.4	26631.5	25152.8	28342	27389	26332	29804	26651	29883	23567	26725
ENSMUST00000041589	ENSMUST00000041589	ENSMUST00000041589	Tob1	22057	11	transducer of ErbB-2.1 [Source:MGI Symbol;Acc:MGI:1349721]	537	-0.063255	0.063255	0.412989	0.412989	0.999198	0.999198	-0.0963679	-0.0645758	0.0262324	-0.122592	0.120917	-0.0783957	0.0393302	0.159647	29006.5	26068.5	25263.6	27411.6	29795.8	26649.4	28380.8	25599	33398	24785	24451	28326	28082	27468	25115	27199
ENSMUST00000097373	ENSMUST00000097373	ENSMUST00000097373	Tsc2	22084	17	tuberous sclerosis 2 [Source:MGI Symbol;Acc:MGI:102548]	538	0.0398159	-0.0398159	0.567194	0.567194	0.999198	0.999198	0.0534279	0.0597076	0.0452485	0.000134933	-0.0376707	0.0313671	-0.0820846	-0.0736783	26866.5	27838.7	28183.5	26052	26204.2	27960.1	27681.3	26829.1	30934	26468	27277	26921	24697	28819	24496	28506
ENSMUST00000031490	ENSMUST00000031490	ENSMUST00000031490	Ulk1	22241	5	unc-51 like kinase 1 [Source:MGI Symbol;Acc:MGI:1270126]	539	0.0354561	-0.0354561	0.629817	0.629817	0.999198	0.999198	0.0972489	0.0619469	-0.000110727	-0.0204821	-0.14167	0.0468313	-0.048927	-0.00453381	24946.2	28725.4	28428.4	26602.6	27434	28031	26850.7	26474.2	28723	27311	27514	27490	25856	28892	23761	28129
ENSMUST00000030164	ENSMUST00000030164	ENSMUST00000030164	Vcp	269523	4	valosin containing protein [Source:MGI Symbol;Acc:MGI:99919]	540	0.040662	-0.040662	0.581242	0.581242	0.999198	0.999198	0.0900536	0.116594	0.0106266	-0.0613845	-0.0683411	-0.0958791	-0.0345382	0.0329151	26256	28488.7	25759.5	26878.4	28165	29017.7	26962.6	25649.8	30231	27086	24931	27775	26545	29909	23860	27253
ENSMUST00000095737	ENSMUST00000095737	ENSMUST00000095737	Akap6	238161	12	A kinase (PRKA) anchor protein 6 [Source:MGI Symbol;Acc:MGI:3050566]	541	-0.0815401	0.0815401	0.290934	0.290934	0.999198	0.999198	-0.181002	0.0160304	-0.191291	0.0158	0.0806026	0.0471779	0.135482	0.0614772	27881.8	24610.8	27243.2	28962.9	27514.6	28212.4	24435.9	28207.9	32103	23399	26367	29929	25932	29079	21624	29971
ENSMUST00000169020	ENSMUST00000169020	ENSMUST00000169020	Glg1	20340	8	golgi apparatus protein 1 [Source:MGI Symbol;Acc:MGI:104967]	542	-0.0650266	0.0650266	0.375268	0.375268	0.999198	0.999198	-0.0399251	0.0192193	-0.199879	-0.048548	0.0918172	0.0450601	0.0695836	0.0532966	28257	26980.4	27355.9	27824.9	27512.5	28109.6	24148.8	26819.7	32535	25652	26476	28753	25930	28973	21370	28496
ENSMUST00000022894	ENSMUST00000022894	ENSMUST00000022894	Ywhaz	22631	15	tyrosine 3-monooxygenase/tryptophan 5-monooxygenase activation protein, zeta polypeptide [Source:MGI Symbol;Acc:MGI:109484]	543	-0.0894569	0.0894569	0.230033	0.230033	0.997811	0.997811	-0.0482832	-0.0345265	-0.162822	-0.116019	0.0184488	0.00938827	0.165656	0.156879	26606	27028.8	26439.4	29464.2	29285.5	27287.8	24965.8	25789.1	30634	25698	25589	30447	27601	28126	22093	27401
ENSMUST00000080036	ENSMUST00000080036	ENSMUST00000080036	Htt	15194	5	huntingtin [Source:MGI Symbol;Acc:MGI:96067]	544	-0.0622783	0.0622783	0.440756	0.440756	0.999198	0.999198	-0.232534	-0.0151484	-0.0436643	0.0287695	0.159012	0.101549	0.0292576	-0.0491635	29595.4	23555.8	28439.7	27049.7	25618.6	27386.8	26850.7	28233.3	34076	22396	27525	27952	24145	28228	23761	29998
ENSMUST00000067036	ENSMUST00000067036	ENSMUST00000067036	Bsg	12215	10	basigin [Source:MGI Symbol;Acc:MGI:88208]	545	0.0749409	-0.0749409	0.285757	0.285757	0.999198	0.999198	-0.00399421	0.115414	0.124962	0.0597678	-0.0400111	-0.0809459	-0.109976	-0.069737	26970.7	26252.6	26216.2	25693.9	26420.7	28518	28707.4	27439	31054	24960	25373	26551	24901	29394	25404	29154
ENSMUST00000075666	ENSMUST00000075666	ENSMUST00000075666	Upf1	19704	8	UPF1 regulator of nonsense transcripts homolog (yeast) [Source:MGI Symbol;Acc:MGI:107995]	546	0.0721099	-0.0721099	0.344185	0.344185	0.999198	0.999198	0.122749	0.109063	0.131086	-0.0851555	0.00180408	-0.108633	-0.121286	-0.0637331	27726.4	28680.1	25683.1	25458.8	26495	28409.3	28846.4	24831	31924	27268	24857	26308	24971	29282	25527	26383
ENSMUST00000017544	ENSMUST00000017544	ENSMUST00000017544	Stac2	217154	11	SH3 and cysteine rich domain 2 [Source:MGI Symbol;Acc:MGI:2144518]	547	-0.046414	0.046414	0.582397	0.582397	0.999198	0.999198	0.0451519	0.0610277	-0.169824	-0.137181	-0.128615	0.114362	0.100066	0.0866137	24251.4	28251	28700.1	28417.1	28153.4	28563.6	24339.8	24896.8	27923	26860	27777	29365	26534	29441	21539	26453
ENSMUST00000052440	ENSMUST00000052440	ENSMUST00000052440	Oaz1-ps	NA	17	ornithine decarboxylase antizyme 1, pseudogene [Source:MGI Symbol;Acc:MGI:108188]	548	0.00952251	-0.00952251	0.894716	0.894716	0.999198	0.999198	0.0253247	0.0229297	0.0297366	-0.0411007	-0.0671649	-0.0792319	0.0205669	0.0817138	25785.2	27311.8	25570.4	27402	28588.4	27266.5	27395.4	26082.7	29689	25967	24748	28316	26944	28104	24243	27713
ENSMUST00000062264	ENSMUST00000062264	ENSMUST00000062264	Nucks1	98415	1	nuclear casein kinase and cyclin-dependent kinase substrate 1 [Source:MGI Symbol;Acc:MGI:1934811]	549	-0.0729076	0.0729076	0.300105	0.300105	0.999198	0.999198	-0.0657119	-0.0592196	-0.122807	-0.0450654	0.146944	0.00522596	0.0588873	0.0769707	29013.5	26334.6	26298.9	27295.5	27639.8	26453.4	25312.8	26714.3	33406	25038	25453	28206	26050	27266	22400	28384
ENSMUST00000022480	ENSMUST00000022480	ENSMUST00000022480	Ogdhl	239017	14	oxoglutarate dehydrogenase-like [Source:MGI Symbol;Acc:MGI:3616088]	550	0.00324471	-0.00324471	0.962087	0.962087	0.999198	0.999198	0.044157	0.0133588	-0.00581027	-0.0400109	-0.0258901	0.0123207	0.013236	-0.0130413	26386.2	27636.8	27094.5	27111.7	26622.3	27053	26695.9	26070.5	30381	26276	26223	28016	25091	27884	23624	27700
ENSMUST00000084891	ENSMUST00000084891	ENSMUST00000084891	Pacs2	217893	12	phosphofurin acidic cluster sorting protein 2 [Source:MGI Symbol;Acc:MGI:1924399]	551	0.032078	-0.032078	0.638932	0.638932	0.999198	0.999198	0.0742058	0.051644	-0.000999027	0.00200302	-0.0402776	-0.00585776	-0.0304756	-0.0520868	26343.7	27892.3	26979.8	26523.3	26128.9	27459.5	26475.6	26530.7	30332	26519	26112	27408	24626	28303	23429	28189
ENSMUST00000090227	ENSMUST00000090227	ENSMUST00000090227	2020-03-06	223455	15	membrane-associated ring finger (C3HC4) 6 [Source:MGI Symbol;Acc:MGI:2442773]	552	-0.127899	0.127899	0.0674161	0.0674161	0.830403	0.830403	-0.130077	-0.101504	-0.203199	-0.0798931	0.127018	0.0813586	0.143411	0.158744	27958.2	25563.7	27087.2	28277.8	28579.9	26075.1	24300.3	26468.6	32191	24305	26216	29221	26936	26876	21504	28123
ENSMUST00000025208	ENSMUST00000025208	ENSMUST00000025208	Dnajc18	76594	18	DnaJ (Hsp40) homolog, subfamily C, member 18 [Source:MGI Symbol;Acc:MGI:1923844]	553	0.0390335	-0.0390335	0.586597	0.586597	0.999198	0.999198	0.0532135	0.130603	0.00993667	-0.0432504	-0.0323077	-0.0922799	-0.0183579	-0.014534	26537.4	27406.4	25456.8	26795.2	26866.3	28916.8	26596.5	25633.8	30555	26057	24638	27689	25321	29805	23536	27236
ENSMUST00000179869	ENSMUST00000179869	ENSMUST00000179869	Hmgcs1	208715	13	3-hydroxy-3-methylglutaryl-Coenzyme A synthase 1 [Source:MGI Symbol;Acc:MGI:107592]	554	0.110138	-0.110138	0.167633	0.167633	0.96667	0.96667	0.10152	0.227262	-0.0373231	0.136426	-0.205263	-0.166893	-0.0362835	-0.0397225	24099.4	27619.9	24749	27094.2	27029.7	30135.3	25085.6	28296.4	27748	26260	23953	27998	25475	31061	22199	30065
ENSMUST00000098817	ENSMUST00000098817	ENSMUST00000098817	Vps37a	52348	8	vacuolar protein sorting 37A (yeast) [Source:MGI Symbol;Acc:MGI:1261835]	555	0.097205	-0.097205	0.164652	0.164652	0.9643	0.9643	0.0195487	0.126845	0.113292	0.126418	-0.0479551	-0.123725	-0.0913852	-0.1272	26707.6	26163.2	25341.1	25915.5	25280.1	28183.3	27919.7	28175	30751	24875	24526	26780	23826	29049	24707	29936
ENSMUST00000177757	ENSMUST00000177757	ENSMUST00000177757	Sag	20215	1	S-antigen, retina and pineal gland (arrestin) [Source:MGI Symbol;Acc:MGI:98227]	556	0.229739	-0.229739	0.00250346	0.00250346	0.242951	0.242951	0.171454	0.287046	0.149806	0.304184	-0.116393	-0.225539	-0.2897	-0.294542	26586	27678.8	24648.8	23576.6	23497.6	29987.9	27266.6	30346.2	30611	26316	23856	24363	22146	30909	24129	32243
ENSMUST00000103172	ENSMUST00000103172	ENSMUST00000103172	Dstn	56431	2	destrin [Source:MGI Symbol;Acc:MGI:1929270]	557	-0.0137908	0.0137908	0.851054	0.851054	0.999198	0.999198	0.0153406	0.0451184	-0.0637576	-0.0549231	-0.0460949	-0.0566505	0.0378245	0.113542	25701	27077.2	25513.6	27240.4	28708.3	27641.9	25632.6	25790	29592	25744	24693	28149	27057	28491	22683	27402
ENSMUST00000078505	ENSMUST00000078505	ENSMUST00000078505	Rtn1	104001	12	reticulon 1 [Source:MGI Symbol;Acc:MGI:1933947]	558	0.0330228	-0.0330228	0.643944	0.643944	0.999198	0.999198	0.0289575	0.121322	0.0181287	-0.0410765	-0.0790145	-0.0552634	0.0110227	-0.0105394	25499.5	26859.5	25922.8	27141.7	26739	28635.4	26658.6	25586.7	29360	25537	25089	28047	25201	29515	23591	27186
ENSMUST00000040766	ENSMUST00000040766	ENSMUST00000040766	Tmed10	68581	12	transmembrane emp24-like trafficking protein 10 (yeast) [Source:MGI Symbol;Acc:MGI:1915831]	559	0.0356079	-0.0356079	0.607375	0.607375	0.999198	0.999198	0.0191333	0.088208	-0.0341424	0.0660666	-0.0502442	-0.0332984	-0.0186425	-0.0403114	25958.1	26573.4	26264.8	26533	26137.4	27876.7	25610	27452.1	29888	25265	25420	27418	24634	28733	22663	29168
ENSMUST00000049126	ENSMUST00000049126	ENSMUST00000049126	Dner	227325	1	delta/notch-like EGF-related receptor [Source:MGI Symbol;Acc:MGI:2152889]	560	-0.0379032	0.0379032	0.639449	0.639449	0.999198	0.999198	0.0356918	0.0622076	-0.123681	-0.137219	-0.0695033	-0.0261521	0.155056	0.0814397	24961.9	27565.2	25723.4	29166.1	27715.1	28076.6	24682.2	24451.7	28741	26208	24896	30139	26121	28939	21842	25980
ENSMUST00000103221	ENSMUST00000103221	ENSMUST00000103221	Mtor	56717	4	mechanistic target of rapamycin (serine/threonine kinase) [Source:MGI Symbol;Acc:MGI:1928394]	561	-0.0156831	0.0156831	0.820904	0.820904	0.999198	0.999198	-0.0357475	0.053384	-0.0466804	-0.0359689	0.0505263	0.0131286	0.0185868	-0.020397	27312.9	26008.6	26614	26714.9	26002.7	27666.2	25812.2	26004.6	31448	24728	25758	27606	24507	28516	22842	27630
ENSMUST00000026479	ENSMUST00000026479	ENSMUST00000026479	Dctn2	69654	10	dynactin 2 [Source:MGI Symbol;Acc:MGI:107733]	562	-0.0296047	0.0296047	0.674609	0.674609	0.999198	0.999198	0.000399346	0.00867797	-0.0426721	-0.0869033	-0.0520061	0.0607081	0.0580229	0.0487522	25288.4	26768	27343.5	27292.6	27117.8	26922	25980.6	25196.1	29117	25450	26464	28203	25558	27749	22991	26771
ENSMUST00000102598	ENSMUST00000102598	ENSMUST00000102598	Rbbp4	19646	4	retinoblastoma binding protein 4 [Source:MGI Symbol;Acc:MGI:1194912]	563	0.0416752	-0.0416752	0.557401	0.557401	0.999198	0.999198	0.0865274	0.100234	0.0134497	-0.0378521	-0.045541	-0.088919	-0.0369941	0.00327365	26014.5	27696.7	25243.9	26169.1	26909.8	27961.1	26328.7	25408.8	29953	26333	24432	27042	25362	28820	23299	26997
ENSMUST00000025217	ENSMUST00000025217	ENSMUST00000025217	Hspa9	15526	18	heat shock protein 9 [Source:MGI Symbol;Acc:MGI:96245]	564	-0.0588843	0.0588843	0.439594	0.439594	0.999198	0.999198	0.0272985	-0.026928	-0.148499	-0.0936528	-0.0129906	-0.00979574	0.0797934	0.170681	25670.6	27497.9	25727.5	27375.8	29156	26483.5	24343.2	25286.5	29557	26144	24900	28289	27479	27297	21542	26867
ENSMUST00000111178	ENSMUST00000111178	ENSMUST00000111178	Efr3b	668212	12	EFR3 homolog B (S. cerevisiae) [Source:MGI Symbol;Acc:MGI:2444851]	565	-0.00237989	0.00237989	0.975408	0.975408	0.999198	0.999198	0.0622315	0.106704	-0.0743888	-0.115987	-0.0848372	0.0600682	0.0275716	0.00283996	24896.7	27614.7	27527.4	26914.2	26456.8	28479.2	25119.5	24405.5	28666	26255	26642	27812	24935	29354	22229	25931
ENSMUST00000077282	ENSMUST00000077282	ENSMUST00000077282	Atrnl1	226255	19	attractin like 1 [Source:MGI Symbol;Acc:MGI:2147749]	566	0.0717665	-0.0717665	0.295701	0.295701	0.999198	0.999198	0.0850855	0.127669	0.0453655	0.0268489	-0.0587418	-0.0643613	-0.0798496	-0.0842614	25998	27329.6	25896.9	25620.4	25542.2	28148.4	26587.4	26248.4	29934	25984	25064	26475	24073	29013	23528	27889
ENSMUST00000057844	ENSMUST00000057844	ENSMUST00000057844	B230219D22Rik	78521	13	RIKEN cDNA B230219D22 gene [Source:MGI Symbol;Acc:MGI:1925771]	567	0.0280263	-0.0280263	0.689097	0.689097	0.999198	0.999198	0.0278936	0.0780856	-0.000685501	0.00550026	0.00737811	-0.109125	0.000799912	-0.0142156	26812.7	26673.3	24732.5	26690.7	26414.3	27617.7	26150.1	26262.5	30872	25360	23937	27581	24895	28466	23141	27904
ENSMUST00000078626	ENSMUST00000078626	ENSMUST00000078626	Trank1	320429	9	tetratricopeptide repeat and ankyrin repeat containing 1 [Source:MGI Symbol;Acc:MGI:1341834]	568	0.0436689	-0.0436689	0.644347	0.644347	0.999198	0.999198	-0.0191864	0.0206643	0.11702	0.0527184	-0.11722	0.216669	-0.0443666	-0.274016	24707.4	25656.2	31141.6	25987.2	22162.8	26374.8	28196.6	26967.4	28448	24393	30140	26854	20888	27185	24952	28653
ENSMUST00000112959	ENSMUST00000112959	ENSMUST00000112959	Prdm8	77630	5	PR domain containing 8 [Source:MGI Symbol;Acc:MGI:1924880]	569	0.0296833	-0.0296833	0.695637	0.695637	0.999198	0.999198	-0.0316728	0.0803859	0.0964529	-0.0312854	0.0820594	-0.139494	-0.0426645	-0.0273857	28228.4	25556.3	24209.7	25890.4	26166	27620.6	27929.9	25563.2	32502	24298	23431	26754	24661	28469	24716	27161
ENSMUST00000034441	ENSMUST00000034441	ENSMUST00000034441	Aars	234734	8	alanyl-tRNA synthetase [Source:MGI Symbol;Acc:MGI:2384560]	570	-0.116661	0.116661	0.14111	0.14111	0.943933	0.943933	-0.05648	-0.0829989	-0.157263	-0.173275	-0.00693099	0.0371581	0.268566	0.151878	25181.6	26380.9	25963.1	30480.3	28112	25900.4	24600.8	24329.3	28994	25082	25128	31497	26495	26696	21770	25850
ENSMUST00000039388	ENSMUST00000039388	ENSMUST00000039388	Arl4d	80981	11	ADP-ribosylation factor-like 4D [Source:MGI Symbol;Acc:MGI:1933155]	571	-0.0215407	0.0215407	0.777568	0.777568	0.999198	0.999198	0.0181897	-0.104877	0.086594	-0.0948518	-0.0564464	-0.00666666	0.113266	0.0305404	25083.5	26812.2	25964.1	28214.9	26642.4	24619.8	28114.1	24791.4	28881	25492	25129	29156	25110	25376	24879	26341
ENSMUST00000177707	ENSMUST00000177707	ENSMUST00000177707					572	0.0429221	-0.0429221	0.555085	0.555085	0.999198	0.999198	0.0107739	0.0440309	0.131355	-0.0188461	-0.0767226	-0.112143	-0.0162416	0.0292552	25285.8	26079.1	24672.6	26368.4	27213.3	26687.2	28352.5	25549.1	29114	24795	23879	27248	25648	27507	25090	27146
ENSMUST00000113516	ENSMUST00000113516	ENSMUST00000113516	Kdr	16542	5	kinase insert domain protein receptor [Source:MGI Symbol;Acc:MGI:96683]	573	-0.0380836	0.0380836	0.675058	0.675058	0.999198	0.999198	-0.0126842	-0.170357	-0.186499	0.185408	0.142128	-0.0450008	-0.0343318	0.0809871	28606.2	26383	25126.1	25312.7	27419.1	23651.5	23388.3	30266.2	32937	25084	24318	26157	25842	24378	20697	32158
ENSMUST00000046983	ENSMUST00000046983	ENSMUST00000046983	Smpd1	20597	7	sphingomyelin phosphodiesterase 1, acid lysosomal [Source:MGI Symbol;Acc:MGI:98325]	574	-0.0275056	0.0275056	0.707779	0.707779	0.999198	0.999198	-0.00690556	0.0284957	-0.0238184	-0.111424	0.0142029	-0.0713988	0.0522038	0.10906	26266.4	26383	24753.2	26967.5	28051.5	27038.5	26075.5	24539.2	30243	25084	23957	27867	26438	27869	23075	26073
ENSMUST00000026670	ENSMUST00000026670	ENSMUST00000026670	Nptx1	18164	11	neuronal pentraxin 1 [Source:MGI Symbol;Acc:MGI:107811]	575	-0.00841147	0.00841147	0.927396	0.927396	0.999198	0.999198	0.09703	0.097106	-0.00752766	-0.246789	-0.0921882	-0.117713	0.119262	0.10762	24554.5	28159.5	24123.9	28430.7	28202.2	28161	26190.8	22188.1	28272	26773	23348	29379	26580	29026	23177	23575
ENSMUST00000114195	ENSMUST00000114195	ENSMUST00000114195	Jam2	67374	16	junction adhesion molecule 2 [Source:MGI Symbol;Acc:MGI:1933820]	576	0.14275	-0.14275	0.0418147	0.0418147	0.739439	0.739439	0.129803	0.181465	0.0578686	0.197659	-0.137126	-0.133907	-0.126874	-0.173426	25011.4	27260.2	25067.3	25189.8	24389.9	28254.1	25934.3	28573.1	28798	25918	24261	26030	22987	29122	22950	30359
ENSMUST00000007012	ENSMUST00000007012	ENSMUST00000007012	Sod2	20656	17	superoxide dismutase 2, mitochondrial [Source:MGI Symbol;Acc:MGI:98352]	577	-0.0893703	0.0893703	0.21604	0.21604	0.992318	0.992318	-0.0403117	-0.0519635	-0.126875	-0.141056	0.091959	-0.00720119	0.106951	0.160702	27068.9	26275.7	25270.8	27351.6	28390	26064.4	24745.5	24503.4	31167	24982	24458	28264	26757	26865	21898	26035
ENSMUST00000023776	ENSMUST00000023776	ENSMUST00000023776	Slc4a8	59033	15	solute carrier family 4 (anion exchanger), member 8 [Source:MGI Symbol;Acc:MGI:1928745]	578	-0.0841105	0.0841105	0.298554	0.298554	0.999198	0.999198	-0.123501	-0.0536307	-0.176752	0.0105672	0.235188	-0.00793997	0.117069	-0.0232935	29913.3	24728.6	25273.9	27561.6	25006.3	25955.7	23832.4	27136.8	34442	23511	24461	28481	23568	26753	21090	28833
ENSMUST00000013807	ENSMUST00000013807	ENSMUST00000013807	Pten	19211	19	phosphatase and tensin homolog [Source:MGI Symbol;Acc:MGI:109583]	579	-0.0515628	0.0515628	0.501751	0.501751	0.999198	0.999198	-0.127404	-0.024836	-0.0983409	0.0385319	0.166305	-0.064417	0.058572	0.0364364	28836.3	24380.4	24574.4	26761.3	26353.9	26176.9	24876.6	27352.4	33202	23180	23784	27654	24838	26981	22014	29062
ENSMUST00000021209	ENSMUST00000021209	ENSMUST00000021209	Doc2b	13447	11	double C2, beta [Source:MGI Symbol;Acc:MGI:1100497]	580	0.105821	-0.105821	0.158782	0.158782	0.959926	0.959926	0.115458	0.034161	0.205409	0.0625359	-0.0186846	-0.210839	-0.0987512	-0.101673	26773.6	27303.3	23434.7	25328.1	25276.9	25807.3	29059.9	26319.9	30827	25959	22681	26173	23823	26600	25716	27965
ENSMUST00000048657	ENSMUST00000048657	ENSMUST00000048657	Sec24c	218811	14	Sec24 related gene family, member C (S. cerevisiae) [Source:MGI Symbol;Acc:MGI:1919746]	581	0.0417976	-0.0417976	0.562602	0.562602	0.999198	0.999198	0.0523217	0.113095	0.071623	-0.0766268	-0.00542971	-0.0428797	-0.0759856	-0.0438541	26415.8	26709.1	25738.9	25154.9	25721.5	27858.3	27068.8	24425.3	30415	25394	24911	25994	24242	28714	23954	25952
ENSMUST00000087200	ENSMUST00000087200	ENSMUST00000087200	Gnl1	14670	17	guanine nucleotide binding protein-like 1 [Source:MGI Symbol;Acc:MGI:95764]	582	-0.107025	0.107025	0.122553	0.122553	0.929606	0.929606	-0.082696	-0.0877205	-0.131035	-0.127314	0.103763	0.0352836	0.142969	0.143401	27006.4	25559.5	25754.4	27750.3	27758.7	25470.6	24717.2	24781.1	31095	24301	24926	28676	26162	26253	21873	26330
ENSMUST00000062232	ENSMUST00000062232	ENSMUST00000062232	Nrl	18185	14	neural retina leucine zipper gene [Source:MGI Symbol;Acc:MGI:102567]	583	0.0466951	-0.0466951	0.559332	0.559332	0.999198	0.999198	-0.0155091	0.183438	0.107603	-0.105863	-0.0872293	-0.0894944	-0.0493056	0.0356646	24946.2	25382.8	24907.1	25610.7	27164.5	29136	27644	23841.8	28723	24133	24106	26465	25602	30031	24463	25332
ENSMUST00000049948	ENSMUST00000049948	ENSMUST00000049948	Asrgl1	66514	19	asparaginase like 1 [Source:MGI Symbol;Acc:MGI:1913764]	584	-0.0509991	0.0509991	0.512918	0.512918	0.999198	0.999198	-0.1398	-0.0274891	-0.131026	0.0826518	-0.0505005	0.0903534	0.103004	0.0563827	24722.2	24075.4	27257.7	27497.8	26623.4	26024.6	24222.3	28089.3	28465	22890	26381	28415	25092	26824	21435	29845
ENSMUST00000090247	ENSMUST00000090247	ENSMUST00000090247	Trio	223435	15	triple functional domain (PTPRF interacting) [Source:MGI Symbol;Acc:MGI:1927230]	585	-0.0189778	0.0189778	0.788091	0.788091	0.999198	0.999198	-0.0604132	0.0238969	-0.0438671	0.00288872	0.0848352	0.0314544	-0.00279051	-0.0405734	27451	25150.3	26453.9	25833.3	25165.5	26664	25440.5	26278.5	31607	23912	25603	26695	23718	27483	22513	27921
ENSMUST00000138762	ENSMUST00000138762	ENSMUST00000138762	Cep350	74081	1	centrosomal protein 350 [Source:MGI Symbol;Acc:MGI:1921331]	586	0.031902	-0.031902	0.711551	0.711551	0.999198	0.999198	-0.104192	0.0639245	0.0373414	0.121229	0.143055	-0.0173534	-0.0679346	-0.207296	29063.9	23950.3	26005.4	25109.4	22797.3	26910.4	26419.1	28000.8	33464	22771	25169	25947	21486	27737	23379	29751
ENSMUST00000075159	ENSMUST00000075159	ENSMUST00000075159	Clock	12753	5	circadian locomotor output cycles kaput [Source:MGI Symbol;Acc:MGI:99698]	587	0.0576081	-0.0576081	0.417269	0.417269	0.999198	0.999198	0.0655522	0.131432	-0.00717887	0.0370327	-0.0662302	-0.0099466	-0.0484845	-0.1074	25349.2	26687	26357.8	25663	24636	27934	25374.9	26164.6	29187	25373	25510	26519	23219	28792	22455	27800
ENSMUST00000038379	ENSMUST00000038379	ENSMUST00000038379	Cpsf7	269061	19	cleavage and polyadenylation specific factor 7 [Source:MGI Symbol;Acc:MGI:1917826]	588	0.0486357	-0.0486357	0.511125	0.511125	0.999198	0.999198	0.0908494	0.0693273	0.0966582	-0.0683954	-0.063445	0.0253073	-0.0408361	-0.1194	25256.3	27175	26858.9	25655.2	24295.5	26772.6	27284.7	24335	29080	25837	25995	26511	22898	27595	24145	25856
ENSMUST00000035612	ENSMUST00000035612	ENSMUST00000035612	Ccar2	219158	14	cell cycle activator and apoptosis regulator 2 [Source:MGI Symbol;Acc:MGI:2444228]	589	0.0337542	-0.0337542	0.663069	0.663069	0.999198	0.999198	0.0597854	0.133372	0.0739452	-0.147203	-0.028384	-0.0622748	-0.0254779	-0.0193586	25734	26722.8	25136.5	25785.9	25895.5	28121.2	26986.3	23151	29630	25407	24328	26646	24406	28985	23881	24598
ENSMUST00000045897	ENSMUST00000045897	ENSMUST00000045897	Ptma	19231	1	prothymosin alpha [Source:MGI Symbol;Acc:MGI:97803]	590	-0.0240549	0.0240549	0.729699	0.729699	0.999198	0.999198	-0.0726948	-0.0165064	0.000359509	-0.00853429	-0.00641455	-0.0198786	0.0532012	0.0674096	25603.7	24865.3	25365.9	26683.9	26948	25852.9	26156.9	25996.1	29480	23641	24550	27574	25398	26647	23147	27621
ENSMUST00000034912	ENSMUST00000034912	ENSMUST00000034912	Rasgrf1	19417	9	RAS protein-specific guanine nucleotide-releasing factor 1 [Source:MGI Symbol;Acc:MGI:99694]	591	-0.0166476	0.0166476	0.868424	0.868424	0.999198	0.999198	0.0731425	0.168831	-0.17816	-0.161647	-0.240559	0.0968175	0.120261	0.0618296	21810	27423.2	27556.3	28007.8	26896	29303.9	23039.1	23304.4	25112	26073	26670	28942	25349	30204	20388	24761
ENSMUST00000046633	ENSMUST00000046633	ENSMUST00000046633	AW549877	106064	15	expressed sequence AW549877 [Source:MGI Symbol;Acc:MGI:2146232]	592	0.251422	-0.251422	0.00127513	0.00127513	0.17325	0.17325	0.165885	0.320494	0.294384	0.219908	-0.120563	-0.235629	-0.293457	-0.367537	25861.7	26496.6	23879	22940.8	21792.5	29494	28965	27507.7	29777	25192	23111	23706	20539	30400	25632	29227
ENSMUST00000120233	ENSMUST00000120233	ENSMUST00000120233	Vcp-rs	NA	X	valosin containing protein, related sequence [Source:MGI Symbol;Acc:MGI:894298]	593	0.0602033	-0.0602033	0.413328	0.413328	0.999198	0.999198	0.102014	0.143748	0.0408124	-0.0533302	-0.0813454	-0.104151	-0.0420843	-0.014875	24952.3	27176.1	24561	25640.7	26128.9	27973.7	26047.3	24401.8	28730	25838	23771	26496	24626	28833	23050	25927
ENSMUST00000019615	ENSMUST00000019615	ENSMUST00000019615	Cdc37	12539	9	cell division cycle 37 [Source:MGI Symbol;Acc:MGI:109531]	594	0.0512567	-0.0512567	0.487434	0.487434	0.999198	0.999198	0.0847156	0.122964	0.0782218	-0.0899579	-0.0486754	-0.0642981	-0.0667879	-0.0257017	25265	26744.8	24992.9	24949.8	25670.5	27463.4	26624.7	23695	29090	25428	24189	25782	24194	28307	23561	25176
ENSMUST00000041723	ENSMUST00000041723	ENSMUST00000041723	Zdhhc17	320150	10	zinc finger, DHHC domain containing 17 [Source:MGI Symbol;Acc:MGI:2445110]	595	0.0434126	-0.0434126	0.55955	0.55955	0.999198	0.999198	0.0321212	0.0126303	0.135581	-0.0108463	0.029705	-0.0155094	-0.0428444	-0.151316	26576.4	25830.8	25756.4	25273	23442.4	25484.2	27751.4	25072.8	30600	24559	24928	26116	22094	26267	24558	26640
ENSMUST00000027974	ENSMUST00000027974	ENSMUST00000027974	Atf6	226641	1	activating transcription factor 6 [Source:MGI Symbol;Acc:MGI:1926157]	596	0.0621379	-0.0621379	0.391111	0.391111	0.999198	0.999198	0.0620554	0.171252	-0.00152859	0.0102165	-0.0232486	-0.0761824	-0.063689	-0.086213	25701.9	26118	24775.9	24991.4	24604.2	28171.7	24991.8	25196.1	29593	24832	23979	25825	23189	29037	22116	26771
ENSMUST00000179802	ENSMUST00000179802	ENSMUST00000179802	Cmtm4	97487	8	CKLF-like MARVEL transmembrane domain containing 4 [Source:MGI Symbol;Acc:MGI:2142888]	597	-0.0254626	0.0254626	0.715233	0.715233	0.999198	0.999198	-0.00641591	0.0360931	-0.087577	-0.0469493	0.0138862	0.00896332	0.0486417	0.0300871	25581.1	25673.1	25494	26204.9	25870	26440.8	24268.6	24961.8	29454	24409	24674	27079	24382	27253	21476	26522
ENSMUST00000062957	ENSMUST00000062957	ENSMUST00000062957	Ttc7b	104718	12	tetratricopeptide repeat domain 7B [Source:MGI Symbol;Acc:MGI:2144724]	598	0.0275389	-0.0275389	0.689794	0.689794	0.999198	0.999198	-0.0143134	0.0725277	0.00917692	0.0412211	-0.0282025	0.000703614	-0.0251285	-0.0580779	25303.2	25065.1	25815.3	25357.2	24784.6	26620.3	25476.6	26048.8	29134	23831	24985	26203	23359	27438	22545	27677
ENSMUST00000054462	ENSMUST00000054462	ENSMUST00000054462	Tbc1d8	54610	1	TBC1 domain family, member 8 [Source:MGI Symbol;Acc:MGI:1927225]	599	0.129672	-0.129672	0.0776847	0.0776847	0.853051	0.853051	0.0460522	0.18682	0.189469	0.0910799	-0.126852	-0.055805	-0.138674	-0.201076	24424.3	25167.2	25657.2	24224.9	23199.4	27746.7	27797.7	25965.1	28122	23928	24832	25033	21865	28599	24599	27588
ENSMUST00000001451	ENSMUST00000001451	ENSMUST00000001451	Smg5	229512	3	Smg-5 homolog, nonsense mediated mRNA decay factor (C. elegans) [Source:MGI Symbol;Acc:MGI:2447364]	600	0.0757893	-0.0757893	0.293967	0.293967	0.999198	0.999198	0.129681	0.104709	0.106967	-0.0446125	-0.0570476	-0.096159	-0.0597342	-0.090774	25133	27141.4	24460.7	25086.2	24552.2	26675.6	26717.4	24052.6	28938	25805	23674	25923	23140	27495	23643	25556
ENSMUST00000067530	ENSMUST00000067530	ENSMUST00000067530	Vapb	56491	2	vesicle-associated membrane protein, associated protein B and C [Source:MGI Symbol;Acc:MGI:1928744]	601	0.00555337	-0.00555337	0.93994	0.93994	0.999198	0.999198	0.0307749	0.0832127	-0.018541	-0.0782553	-0.0996781	0.00248526	0.051987	0.0186818	23805.9	25959.2	25552.9	26444.9	25841.4	26920.1	25086.8	24069.6	27410	24681	24731	27327	24355	27747	22200	25574
ENSMUST00000105525	ENSMUST00000105525	ENSMUST00000105525	Ahi1	52906	10	Abelson helper integration site 1 [Source:MGI Symbol;Acc:MGI:87971]	602	-0.133958	0.133958	0.0790146	0.0790146	0.853715	0.853715	-0.150397	-0.0163548	-0.113487	-0.266595	0.132056	0.06752	0.182837	0.150896	26586.9	23986	25423.7	27539.4	26936.4	26321.5	24607.6	22129.8	30612	22805	24606	28458	25387	27130	21776	23513
ENSMUST00000123128	ENSMUST00000123128	ENSMUST00000123128	Myo5a	17918	9	myosin VA [Source:MGI Symbol;Acc:MGI:105976]	603	-0.0224364	0.0224364	0.758937	0.758937	0.999198	0.999198	-0.0650371	0.0497238	-0.114396	0.0334708	0.0639541	-0.0189624	0.0550648	-0.0122186	26353.2	24477.2	24881.3	26191.4	24997.9	26503.9	23653.9	26207	30343	23272	24081	27065	23560	27318	20932	27845
ENSMUST00000035237	ENSMUST00000035237	ENSMUST00000035237	Usp4	22258	9	ubiquitin specific peptidase 4 (proto-oncogene) [Source:MGI Symbol;Acc:MGI:98905]	604	0.0224365	-0.0224365	0.75054	0.75054	0.999198	0.999198	0.0189268	0.0920552	0.0331746	-0.0583774	-0.0284815	-0.0371826	-0.0337384	0.00916951	25066.1	25503.7	24915.4	24974.9	25728.9	26829.9	25756.9	24173.1	28861	24248	24114	25808	24249	27654	22793	25684
ENSMUST00000046892	ENSMUST00000046892	ENSMUST00000046892	Cplx1	12889	5	complexin 1 [Source:MGI Symbol;Acc:MGI:104727]	605	-0.0184055	0.0184055	0.885541	0.885541	0.999198	0.999198	0.131838	0.108084	-0.130872	-0.213539	-0.485039	0.137902	0.13147	0.190653	17991.2	27946	27707.2	27583.9	28739	27489.6	23293.4	21996.1	20715	26570	26816	28504	27086	28334	20613	23371
ENSMUST00000023467	ENSMUST00000023467	ENSMUST00000023467	Pak2	224105	16	p21 protein (Cdc42/Rac)-activated kinase 2 [Source:MGI Symbol;Acc:MGI:1339984]	606	0.0470854	-0.0470854	0.509409	0.509409	0.999198	0.999198	0.0569194	0.124382	-0.0424019	0.0445144	-0.0258353	-0.0832838	-0.0236104	-0.0563768	25291	25924.5	24303.7	25330.1	24761.2	27165.6	24199.7	25702.5	29120	24648	23522	26175	23337	28000	21415	27309
ENSMUST00000025729	ENSMUST00000025729	ENSMUST00000025729	Tnks2	74493	19	tankyrase, TRF1-interacting ankyrin-related ADP-ribose polymerase 2 [Source:MGI Symbol;Acc:MGI:1921743]	607	0.0442573	-0.0442573	0.563189	0.563189	0.999198	0.999198	-0.0156741	0.0318323	-0.00364956	0.157884	0.0723318	-0.124209	-0.0614694	-0.0710741	27031.5	24663.4	23588.7	24637.2	24473.7	25489.1	24869.8	27816.4	31124	23449	22830	25459	23066	26272	22008	29555
ENSMUST00000005067	ENSMUST00000005067	ENSMUST00000005067	Sgta	52551	10	small glutamine-rich tetratricopeptide repeat (TPR)-containing, alpha [Source:MGI Symbol;Acc:MGI:1098703]	608	0.00413584	-0.00413584	0.953371	0.953371	0.999198	0.999198	0.0595626	0.0544571	-0.0363363	-0.0653476	-0.0270063	0.0273362	-0.0110256	-0.00635998	24875.9	26338.9	25830.8	25153	25234.5	26245.8	24644.9	24154.3	28642	25042	25000	25992	23783	27052	21809	25664
ENSMUST00000164751	ENSMUST00000164751	ENSMUST00000164751	Cep290	216274	10	centrosomal protein 290 [Source:MGI Symbol;Acc:MGI:2384917]	609	0.0851355	-0.0851355	0.327143	0.327143	0.999198	0.999198	-0.0825372	0.211903	0.00922488	0.181551	0.0448122	-0.0605145	-0.129878	-0.206855	26877	23196.1	24984.6	23811.7	22574.5	28448.2	24719.5	27855.9	30946	22054	24181	24606	21276	29322	21875	29597
ENSMUST00000020234	ENSMUST00000020234	ENSMUST00000020234	Timp3	21859	10	tissue inhibitor of metalloproteinase 3 [Source:MGI Symbol;Acc:MGI:98754]	610	-0.39196	0.39196	0.0382021	0.0382021	0.724737	0.724737	-0.180604	-0.687788	-0.852455	-0.0125529	0.0140324	0.440556	0.0431191	0.88874	22104.5	25344.9	29708.5	22554.7	40532.4	17832.2	15908.6	28476.1	25451	24097	28753	23307	38201	18380	14078	30256
ENSMUST00000030606	ENSMUST00000030606	ENSMUST00000030606	Rcan3	53902	4	regulator of calcineurin 3 [Source:MGI Symbol;Acc:MGI:1858220]	611	-0.0443009	0.0443009	0.555708	0.555708	0.999198	0.999198	0.0329515	0.00176616	-0.115819	-0.101887	-0.00104553	-0.0419042	0.0963359	0.117792	24892.4	26281	24197.3	26630.7	27029.7	25719	23705.9	23935.9	28661	24987	23419	27519	25475	26509	20978	25432
ENSMUST00000032078	ENSMUST00000032078	ENSMUST00000032078	Cct7	12468	6	chaperonin containing Tcp1, subunit 7 (eta) [Source:MGI Symbol;Acc:MGI:107184]	612	0.094924	-0.094924	0.201594	0.201594	0.985683	0.985683	0.112832	0.210059	0.064175	-0.0167393	-0.0888501	-0.141554	-0.0761108	-0.0742105	24450.3	26328.3	23573.2	24667.2	24699.7	28163.9	25455.1	24066.7	28152	25032	22815	25490	23279	29029	22526	25571
ENSMUST00000101509	ENSMUST00000101509	ENSMUST00000101509	Ids	15931	X	iduronate 2-sulfatase [Source:MGI Symbol;Acc:MGI:96417]	613	-0.0558368	0.0558368	0.431778	0.431778	0.999198	0.999198	-0.0854051	0.0127632	-0.101458	-0.0519125	0.109626	-0.00748707	0.0734784	0.0451851	26634.6	24184.8	24557.9	25975.5	25471.1	25887.8	23917.2	24752.8	30667	22994	23768	26842	24006	26683	21165	26300
ENSMUST00000004051	ENSMUST00000004051	ENSMUST00000004051	Hlf	217082	11	hepatic leukemia factor [Source:MGI Symbol;Acc:MGI:96108]	614	-0.130419	0.130419	0.0838021	0.0838021	0.86317	0.86317	-0.0809533	-0.0941168	-0.12979	-0.220775	0.174672	-0.00540487	0.166448	0.17771	27115.8	24861.1	23933.8	26961.7	27173	24635.3	24033.6	22564.6	31221	23637	23164	27861	25610	25392	21268	23975
ENSMUST00000114459	ENSMUST00000114459	ENSMUST00000114459	Hnrnpa2b1	53379102642938	6	heterogeneous nuclear ribonucleoprotein A2/B1 [Source:MGI Symbol;Acc:MGI:104819]	615	0.169458	-0.169458	0.0486533	0.0486533	0.767431	0.767431	0.155188	0.170279	0.222211	0.12877	0.0602469	-0.193736	-0.304012	-0.269539	27755	26356.7	23274.6	21561.8	22083.2	26633.9	27610.1	25878.5	31957	25059	22526	22281	20813	27452	24433	27496
ENSMUST00000092640	ENSMUST00000092640	ENSMUST00000092640	St3gal1	20442	15	ST3 beta-galactoside alpha-2,3-sialyltransferase 1 [Source:MGI Symbol;Acc:MGI:98304]	616	0.073008	-0.073008	0.335407	0.335407	0.999198	0.999198	0.0182238	0.193593	-0.0360604	0.105549	-0.0530979	-0.0314446	-0.0704497	-0.139152	24786.4	24758	25161.3	24490.1	23351.1	27958.2	23843.7	26303	28539	23539	24352	25307	22008	28817	21100	27947
ENSMUST00000034131	ENSMUST00000034131	ENSMUST00000034131	Vps35	65114	8	vacuolar protein sorting 35 [Source:MGI Symbol;Acc:MGI:1890467]	617	0.0244783	-0.0244783	0.740009	0.740009	0.999198	0.999198	0.0232701	0.112249	-0.0016665	-0.0403895	-0.0535178	-0.11078	0.0145643	0.0467322	24360	25259.7	23412	25537.2	26113	26866.7	24826.8	24169.3	28048	24016	22659	26389	24611	27692	21970	25680
ENSMUST00000041987	ENSMUST00000041987	ENSMUST00000041987	Dicer1	192119	12	dicer 1, ribonuclease type III [Source:MGI Symbol;Acc:MGI:2177178]	618	-0.0363659	0.0363659	0.621112	0.621112	0.999198	0.999198	-0.161487	0.00290167	-0.0079997	0.0141305	0.0602893	0.0786793	0.0326026	-0.0283648	25791.3	22680.7	26122.2	25301	24254.1	25418.2	25226.9	25616.8	29696	21564	25282	26145	22859	26199	22324	27218
ENSMUST00000035579	ENSMUST00000035579	ENSMUST00000035579	Fbxo21	231670	5	F-box protein 21 [Source:MGI Symbol;Acc:MGI:1924223]	619	-0.0523265	0.0523265	0.487046	0.487046	0.999198	0.999198	-0.00574852	0.0184008	-0.081842	-0.145988	-0.0485062	0.0268257	0.117413	0.107424	23762.5	25381.7	25036.3	26658.8	26474.8	25810.2	24077.6	23030.5	27360	24132	24231	27548	24952	26603	21307	24470
ENSMUST00000028977	ENSMUST00000028977	ENSMUST00000028977	Kif3b	16569	2	kinesin family member 3B [Source:MGI Symbol;Acc:MGI:107688]	620	0.0484279	-0.0484279	0.508671	0.508671	0.999198	0.999198	0.11049	0.104597	0.0529661	-0.0824752	-0.0166831	-0.0628238	-0.0667374	-0.048105	25137.3	26547.1	24346.1	24280.1	24595.7	26438.9	25509.4	23223.4	28943	25240	23563	25090	23181	27251	22574	24675
ENSMUST00000007959	ENSMUST00000007959	ENSMUST00000007959	Rhoa	11848	9	ras homolog gene family, member A [Source:MGI Symbol;Acc:MGI:1096342]	621	-0.021323	0.021323	0.766362	0.766362	0.999198	0.999198	0.0252824	0.0237399	-0.0707907	-0.0666004	0.00942975	-0.0285843	-0.00112769	0.102249	24965.3	25617.3	24316.1	24783.3	26624.4	25590	23966.9	24036.6	28745	24356	23534	25610	25093	26376	21209	25539
ENSMUST00000005671	ENSMUST00000005671	ENSMUST00000005671	Igf1r	16001	7	insulin-like growth factor I receptor [Source:MGI Symbol;Acc:MGI:96433]	622	-0.0384564	0.0384564	0.642754	0.642754	0.999198	0.999198	-0.167132	0.063704	-0.09629	0.0336818	0.197567	-0.0233788	0.00941906	-0.042771	28262.2	22541.9	24248.9	24806.5	23925.2	26453.4	23676.5	25908.6	32541	21432	23469	25634	22549	27266	20952	27528
ENSMUST00000021929	ENSMUST00000021929	ENSMUST00000021929	Habp4	56541	13	hyaluronic acid binding protein 4 [Source:MGI Symbol;Acc:MGI:1891713]	623	-0.0679907	0.0679907	0.349676	0.349676	0.999198	0.999198	-0.0157488	-0.0179227	-0.122692	-0.11941	0.031706	-0.00382811	0.116184	0.123826	24909.8	25267.1	24303.7	26412	26552.3	25229	23461.8	23515.2	28681	24023	23522	27293	25025	26004	20762	24985
ENSMUST00000027186	ENSMUST00000027186	ENSMUST00000027186	Trak2	70827	1	trafficking protein, kinesin binding 2 [Source:MGI Symbol;Acc:MGI:1918077]	624	0.0508141	-0.0508141	0.491636	0.491636	0.999198	0.999198	0.0242848	0.0838088	0.0297597	0.064689	0.0763947	-0.132463	-0.0545344	-0.101719	26751	24908.4	23145.4	24430.1	23644	25957.7	25003.1	25615.9	30801	23682	22401	25245	22284	26755	22126	27217
ENSMUST00000078434	ENSMUST00000078434	ENSMUST00000078434	Ppp3cc	19057	14	protein phosphatase 3, catalytic subunit, gamma isoform [Source:MGI Symbol;Acc:MGI:107162]	625	0.0161061	-0.0161061	0.821804	0.821804	0.999198	0.999198	-0.0661838	0.0908632	-0.0156289	0.0502771	-0.0049885	-0.0567377	0.0176426	-0.0212891	24965.4	23663.1	24085.7	25360.1	24684.9	26384.5	24507	25652.6	28745	22498	23311	26206	23265	27195	21687	27256
ENSMUST00000026122	ENSMUST00000026122	ENSMUST00000026122	P4hb	18453	11	prolyl 4-hydroxylase, beta polypeptide [Source:MGI Symbol;Acc:MGI:97464]	626	0.0334589	-0.0334589	0.640388	0.640388	0.999198	0.999198	0.0274177	0.0918557	-0.053656	0.0639126	-0.0589868	-0.0302785	-0.073695	0.0272391	24167.2	25071.5	24652.9	23922	25655.7	26216.7	23701.3	25713.8	27826	23837	23860	24720	24180	27022	20974	27321
ENSMUST00000061656	ENSMUST00000061656	ENSMUST00000061656	Rictor	78757	15	RPTOR independent companion of MTOR, complex 2 [Source:MGI Symbol;Acc:MGI:1926007]	627	-0.0122728	0.0122728	0.873208	0.873208	0.999198	0.999198	-0.119688	0.0228622	-0.0288283	0.0698146	0.128437	-0.00760891	0.00128578	-0.0810173	27078.4	22994.2	24641.6	24794	23419	25382.3	24489	26222	31178	21862	23849	25621	22072	26162	21671	27861
ENSMUST00000002699	ENSMUST00000002699	ENSMUST00000002699	Akap8	56399	17	A kinase (PRKA) anchor protein 8 [Source:MGI Symbol;Acc:MGI:1928488]	628	-0.0107776	0.0107776	0.895407	0.895407	0.999198	0.999198	-0.00477674	-0.122178	0.109556	-0.0350758	0.0907037	0.122044	-0.0739976	-0.109851	26388.8	24883.2	26968.4	23541.7	22963.9	22938.4	26935.5	24366	30384	23658	26101	24327	21643	23643	23836	25889
ENSMUST00000034607	ENSMUST00000034607	ENSMUST00000034607	Arcn1	213827	9	archain 1 [Source:MGI Symbol;Acc:MGI:2387591]	629	0.0402997	-0.0402997	0.586135	0.586135	0.999198	0.999198	0.0740803	0.132119	-0.019498	-0.0319098	-0.0378345	-0.126115	-0.000806541	-3.53587e-05	24546.7	25796.1	23089.6	25184.9	25198.4	26855.1	24176	23968.8	28263	24526	22347	26025	23749	27680	21394	25467
ENSMUST00000103109	ENSMUST00000103109	ENSMUST00000103109	Cntnap1	53321	11	contactin associated protein-like 1 [Source:MGI Symbol;Acc:MGI:1858201]	630	-0.019823	0.019823	0.81253	0.81253	0.999198	0.999198	0.0961113	0.0333891	-0.138066	-0.0827614	-0.15842	0.113839	0.0629604	0.0464973	22100.1	26730.1	26690.5	25765.6	25473.2	25592.9	22725	23613.1	25446	25414	25832	26625	24008	26379	20110	25089
ENSMUST00000001975	ENSMUST00000001975	ENSMUST00000001975	Nacc1	66830	8	nucleus accumbens associated 1, BEN and BTB (POZ) domain containing [Source:MGI Symbol;Acc:MGI:1914080]	631	0.0334779	-0.0334779	0.640202	0.640202	0.999198	0.999198	0.0965373	0.0858996	-0.0400166	-0.0135825	-0.08319	-0.0262627	-0.0241546	-0.00144607	23706	26235.8	24660.2	24696.2	25088	26043	23866.3	24307.7	27295	24944	23867	25520	23645	26843	21120	25827
ENSMUST00000020537	ENSMUST00000020537	ENSMUST00000020537	Nsg2	18197	11	neuron specific gene family member 2 [Source:MGI Symbol;Acc:MGI:1202070]	632	-0.0270212	0.0270212	0.732132	0.732132	0.999198	0.999198	0.0086492	0.0584239	-0.047394	-0.134955	-0.0983382	-0.0251488	0.113981	0.106544	22966.9	25202.9	24162.1	26608.4	26471.6	26087.7	24242.6	22815	26444	23962	23385	27496	24949	26889	21453	24241
ENSMUST00000060232	ENSMUST00000060232	ENSMUST00000060232	Rab2a	59021	4	RAB2A, member RAS oncogene family [Source:MGI Symbol;Acc:MGI:1928750]	633	-0.053285	0.053285	0.438635	0.438635	0.999198	0.999198	-0.0310527	-0.0442147	-0.0602338	-0.0781133	0.0112008	0.0381199	0.0621536	0.100224	24502.4	24690.7	24963.9	25383.3	26062.1	24466.5	24196.3	23898.3	28212	23475	24161	26230	24563	25218	21412	25392
ENSMUST00000084731	ENSMUST00000084731	ENSMUST00000084731	Ipo7	233726	7	importin 7 [Source:MGI Symbol;Acc:MGI:2152414]	634	0.113545	-0.113545	0.138225	0.138225	0.940863	0.940863	0.0984841	0.255658	0.0918883	-0.00395916	-0.0673563	-0.170253	-0.125012	-0.0936145	24513.7	25418.5	22826.2	23553.3	24071.6	28344.3	25302.6	23676.1	28225	24167	22092	24339	22687	29215	22391	25156
ENSMUST00000114292	ENSMUST00000114292	ENSMUST00000114292	Cadm2	239857	16	cell adhesion molecule 2 [Source:MGI Symbol;Acc:MGI:2442722]	635	-0.10664	0.10664	0.387757	0.387757	0.999198	0.999198	-0.354077	-0.193723	-0.209752	0.255321	0.384244	-0.0525451	0.0484442	0.00475406	31013.7	20016.6	22911.9	24573.3	23840.3	22369.9	22122.7	30538.2	35709	19031	22175	25393	22469	23057	19577	32447
ENSMUST00000067918	ENSMUST00000067918	ENSMUST00000067918	Ppm1h	319468	10	protein phosphatase 1H (PP2C domain containing) [Source:MGI Symbol;Acc:MGI:2442087]	636	0.00171215	-0.00171215	0.981083	0.981083	0.999198	0.999198	-0.0178706	0.103177	-0.0596746	-0.0241837	0.00713865	-0.0423688	-0.0246702	0.0513822	24776.9	24322.6	23941	24236.6	25548.5	26451.5	23627.9	24216.4	28528	23125	23171	25045	24079	27264	20909	25730
ENSMUST00000034469	ENSMUST00000034469	ENSMUST00000034469	Egln1	112405	8	egl-9 family hypoxia-inducible factor 1 [Source:MGI Symbol;Acc:MGI:1932286]	637	0.0508492	-0.0508492	0.581483	0.581483	0.999198	0.999198	-0.110689	-0.0108975	-0.0125953	0.30262	-0.15569	-0.0236242	-0.0793644	0.0478326	22505.7	22415.7	24663.3	23728.5	25915.6	24021.1	23992.9	29852.1	25913	21312	23870	24520	24425	24759	21232	31718
ENSMUST00000175916	ENSMUST00000175916	ENSMUST00000175916	Prox1	19130	1	prospero homeobox 1 [Source:MGI Symbol;Acc:MGI:97772]	638	-0.0524896	0.0524896	0.49726	0.49726	0.999198	0.999198	-0.152686	-0.0146707	-0.0836518	0.034211	0.167115	0.0340146	0.0529603	-0.052725	27118.4	22531.4	24728.4	25055.2	23285.4	24793.4	23635.8	25647.9	31224	21422	23933	25891	21946	25555	20916	27251
ENSMUST00000032143	ENSMUST00000032143	ENSMUST00000032143	Rpn1	103963	6	ribophorin I [Source:MGI Symbol;Acc:MGI:98084]	639	0.12536	-0.12536	0.0899402	0.0899402	0.878685	0.878685	0.141793	0.229053	0.0918524	0.0314198	-0.108761	-0.179637	-0.148928	-0.0665914	23795.5	25952.8	22654.7	23142.1	24501.3	27571.1	25069.8	24041.3	27398	24675	21926	23914	23092	28418	22185	25544
ENSMUST00000020308	ENSMUST00000020308	ENSMUST00000020308	Ddit4	74747	10	DNA-damage-inducible transcript 4 [Source:MGI Symbol;Acc:MGI:1921997]	640	-0.0423598	0.0423598	0.641819	0.641819	0.999198	0.999198	-0.096204	-0.186238	0.0812437	0.0171001	-0.0998577	-0.0874128	0.110864	0.220333	22571.7	23303.4	22767.3	26121.7	28180.9	21893.5	26353.5	25207.4	25989	22156	22035	26993	26560	22566	23321	26783
ENSMUST00000049537	ENSMUST00000049537	ENSMUST00000049537	Picalm	233489	7	phosphatidylinositol binding clathrin assembly protein [Source:MGI Symbol;Acc:MGI:2385902]	641	-0.00157313	0.00157313	0.981638	0.981638	0.999198	0.999198	0.0180714	0.0257725	-0.0382394	-0.0127918	0.0235601	-0.0181072	0.008569	-0.00808648	24929.7	24862.1	24220	24672	24388.8	24995.2	23910.4	24335.9	28704	23638	23441	25495	22986	25763	21159	25857
ENSMUST00000122941	ENSMUST00000122941	ENSMUST00000122941	Zfr	22763	15	zinc finger RNA binding protein [Source:MGI Symbol;Acc:MGI:1341890]	642	0.0938522	-0.0938522	0.186563	0.186563	0.976468	0.976468	0.137145	0.118656	-0.00138204	0.116754	-0.104332	-0.135564	-0.0578313	-0.0787426	23530.6	26066.4	23026.6	24301.4	23951.7	25734.5	23679.9	25700.6	27093	24783	22286	25112	22574	26525	20955	27307
ENSMUST00000040280	ENSMUST00000040280	ENSMUST00000040280	Slc25a23	66972	17	solute carrier family 25 (mitochondrial carrier; phosphate carrier), member 23 [Source:MGI Symbol;Acc:MGI:1914222]	643	0.0431812	-0.0431812	0.575589	0.575589	0.999198	0.999198	0.0557946	0.175285	0.00450394	-0.0744506	-0.132813	-0.0167906	-0.020081	-0.00654841	22671.6	25076.7	24570.3	24514.3	24745.3	27242.2	24200.8	22911.9	26104	23842	23780	25332	23322	28079	21416	24344
ENSMUST00000000384	ENSMUST00000000384	ENSMUST00000000384	Trappc10	216131	10	trafficking protein particle complex 10 [Source:MGI Symbol;Acc:MGI:1336209]	644	0.0166782	-0.0166782	0.812759	0.812759	0.999198	0.999198	0.0443566	0.0844463	-0.0124437	-0.0535083	-0.031549	-0.0268043	0.0145011	-0.0233212	24100.3	25110.4	24179.7	24882	24238.2	25817.9	24140.9	23463.4	27749	23874	23402	25712	22844	26611	21363	24930
ENSMUST00000085018	ENSMUST00000085018	ENSMUST00000085018	Ip6k2	76500	9	inositol hexaphosphate kinase 2 [Source:MGI Symbol;Acc:MGI:1923750]	645	-0.567422	0.567422	6.53645e-07	6.53645e-07	0.000969098	0.000969098	-0.747988	-0.540854	-0.280098	-0.753752	0.524196	0.318064	0.609131	0.780001	28352.5	17394.5	24577.5	30071.9	33853.2	20080.2	24058.4	17325.1	32645	16538	23787	31075	31906	20697	21290	18408
ENSMUST00000061446	ENSMUST00000061446	ENSMUST00000061446	Tmem130	243339	5	transmembrane protein 130 [Source:MGI Symbol;Acc:MGI:3607706]	646	0.0883482	-0.0883482	0.284179	0.284179	0.999198	0.999198	0.155533	0.242595	-0.00991241	-0.0552851	-0.184275	-0.0647769	-0.0545092	-0.0538251	22185.2	26410.4	24101.2	24273.3	24284.8	28053.3	23548.8	22819.7	25544	25110	23326	25083	22888	28915	20839	24246
ENSMUST00000042012	ENSMUST00000042012	ENSMUST00000042012	Sf3b3	101943	8	splicing factor 3b, subunit 3 [Source:MGI Symbol;Acc:MGI:1289341]	647	-0.00386331	0.00386331	0.957169	0.957169	0.999198	0.999198	0.00146284	0.0757477	0.00761951	-0.10603	0.0199466	-0.0351787	0.0299473	-0.000198848	24763	24513	23834.6	24935.2	24419.6	25808.2	24617.8	22752.8	28512	23306	23068	25767	23015	26601	21785	24175
ENSMUST00000022197	ENSMUST00000022197	ENSMUST00000022197	Scamp1	107767	13	secretory carrier membrane protein 1 [Source:MGI Symbol;Acc:MGI:1349480]	648	-0.012059	0.012059	0.86118	0.86118	0.999198	0.999198	-0.0345951	0.0296733	-0.0428937	-0.00162132	0.0165328	-0.0335738	0.0267751	0.0375305	24603.2	23946	23763.3	24778.5	24963.9	25036.9	23808.7	24499.7	28328	22767	22999	25605	23528	25806	21069	26031
ENSMUST00000035540	ENSMUST00000035540	ENSMUST00000035540	Phf2	18676	13	PHD finger protein 2 [Source:MGI Symbol;Acc:MGI:1338034]	649	-0.0139233	0.0139233	0.843162	0.843162	0.999198	0.999198	0.0202805	0.0482508	-0.0379085	-0.0902278	0.0255434	0.0256903	0.0163352	-0.0122457	24708.3	24856.9	24710.8	24551.1	24069.5	25343.5	23874.2	23023.9	28449	23633	23916	25370	22685	26122	21127	24463
ENSMUST00000096240	ENSMUST00000096240	ENSMUST00000096240	Mta2	23942	19	metastasis-associated gene family, member 2 [Source:MGI Symbol;Acc:MGI:1346340]	650	0.113001	-0.113001	0.112679	0.112679	0.914452	0.914452	0.18016	0.118497	0.134777	0.0135882	-0.0838259	-0.128985	-0.110576	-0.129225	23820.7	26448.2	23086.5	23383	23082.7	25341.6	25629.2	23564.1	27427	25146	22344	24163	21755	26120	22680	25037
ENSMUST00000117194	ENSMUST00000117194	ENSMUST00000117194	Cep164	214552	9	centrosomal protein 164 [Source:MGI Symbol;Acc:MGI:2384878]	651	0.0743247	-0.0743247	0.414126	0.414126	0.999198	0.999198	-0.110708	0.0207767	0.229463	0.135571	0.0250679	0.0374636	-0.149787	-0.227956	25301.5	21871.9	25519.8	22413.4	21231.2	23959	27688.1	25943.4	29132	20795	24699	23161	20010	24695	24502	27565
ENSMUST00000129449	ENSMUST00000129449	ENSMUST00000129449	Tmem170b	621976	13	transmembrane protein 170B [Source:MGI Symbol;Acc:MGI:3647046]	652	-0.0151023	0.0151023	0.83548	0.83548	0.999198	0.999198	-0.0633731	0.0491761	-0.0552485	0.00607964	0.0842702	-0.0810621	0.0163151	0.0359099	25551.6	23308.7	22784.8	24375.9	24709.3	25199.9	23440.3	24458.3	29420	22161	22052	25189	23288	25974	20743	25987
ENSMUST00000002839	ENSMUST00000002839	ENSMUST00000002839	Ppp2r5d	21770	17	protein phosphatase 2, regulatory subunit B', delta [Source:MGI Symbol;Acc:MGI:2388481]	653	0.0390097	-0.0390097	0.627309	0.627309	0.999198	0.999198	0.10365	0.17428	-0.00398093	-0.136908	-0.0933347	-0.0397172	-0.0307999	0.00611238	23013.8	25677.3	23885.2	24033.3	24656.2	26965.7	23831.3	21733.6	26498	24413	23117	24835	23238	27794	21089	23092
ENSMUST00000042345	ENSMUST00000042345	ENSMUST00000042345	Ctnna1	12385	18	catenin (cadherin associated protein), alpha 1 [Source:MGI Symbol;Acc:MGI:88274]	654	-0.0777235	0.0777235	0.307058	0.307058	0.999198	0.999198	-0.0678581	-0.0277112	-0.188858	-0.0324703	0.0200531	-0.000532242	0.096409	0.187536	23855.4	23688.4	23517.4	25152	26792.1	24356.8	21782.5	24276.6	27467	22522	22761	25991	25251	25105	19276	25794
ENSMUST00000169922	ENSMUST00000169922	ENSMUST00000169922	Chd2	244059	7	chromodomain helicase DNA binding protein 2 [Source:MGI Symbol;Acc:MGI:2448567]	655	0.0395444	-0.0395444	0.601833	0.601833	0.999198	0.999198	-0.0598911	0.12804	-0.0299605	0.110395	0.0319915	-0.036846	-0.0496572	-0.107002	25020.1	22841.7	23854.2	23643.3	22721.9	26019.8	23320.5	25703.4	28808	21717	23087	24432	21415	26819	20637	27310
ENSMUST00000115151	ENSMUST00000115151	ENSMUST00000115151	Ubxn7	224111	16	UBX domain protein 7 [Source:MGI Symbol;Acc:MGI:2146388]	656	-0.0488061	0.0488061	0.524614	0.524614	0.999198	0.999198	-0.181391	-0.0249824	-0.0610788	0.0617298	0.132107	0.0053003	0.0549229	-0.00107924	26007.6	21647.9	23819.1	24652.7	23714	24126.9	23530.7	25621.6	29945	20582	23053	25475	22350	24868	20823	27223
ENSMUST00000020999	ENSMUST00000020999	ENSMUST00000020999	Kif3c	16570	12	kinesin family member 3C [Source:MGI Symbol;Acc:MGI:107979]	657	0.0319606	-0.0319606	0.690721	0.690721	0.999198	0.999198	0.0536161	0.175902	-0.0107086	-0.105647	-0.143541	-0.0257248	0.0328922	0.00252399	22084.5	24764.3	23963.8	24957.5	24437.6	26955	23684.4	22175.9	25428	23545	23193	25790	23032	27783	20959	23562
ENSMUST00000026723	ENSMUST00000026723	ENSMUST00000026723	Hprt	15452	X	hypoxanthine guanine phosphoribosyl transferase [Source:MGI Symbol;Acc:MGI:96217]	658	0.0330947	-0.0330947	0.634812	0.634812	0.999198	0.999198	0.032093	0.0478338	-0.0388523	0.0882417	-0.0476493	-0.0262662	-0.0500379	-0.00866711	23582.7	24358.3	23934.8	23543.7	24228.6	24625.6	23189.4	25325.1	27153	23159	23165	24329	22835	25382	20521	26908
ENSMUST00000033578	ENSMUST00000033578	ENSMUST00000033578	Magee1	107528	X	melanoma antigen, family E, 1 [Source:MGI Symbol;Acc:MGI:2148149]	659	-0.0509371	0.0509371	0.510687	0.510687	0.999198	0.999198	0.00576968	0.0227021	-0.10851	-0.13009	-0.0217316	-0.0447441	0.122166	0.138714	23316	24619.2	22947.1	25761.7	26058.9	24909.8	22744.2	22406.5	26846	23407	22209	26621	24560	25675	20127	23807
ENSMUST00000034400	ENSMUST00000034400	ENSMUST00000034400	Cyb5b	66427	8	cytochrome b5 type B [Source:MGI Symbol;Acc:MGI:1913677]	660	0.0911479	-0.0911479	0.265091	0.265091	0.999198	0.999198	0.181389	0.122796	-0.0978425	0.142144	-0.0062431	-0.136106	-0.188323	-0.0411329	24745.6	26457.7	22615.4	21811.4	24154.3	25404.6	21801.8	25747.7	28492	25155	21888	22539	22765	26185	19293	27357
ENSMUST00000090543	ENSMUST00000090543	ENSMUST00000090543	Nr1d2	353187	14	nuclear receptor subfamily 1, group D, member 2 [Source:MGI Symbol;Acc:MGI:2449205]	661	-0.0822607	0.0822607	0.300488	0.300488	0.999198	0.999198	-0.134592	-0.149145	-0.0226885	-0.0272165	0.198001	-0.0856064	0.0997598	0.102299	26829.2	22554.5	22040.9	25063	25107.1	22328.1	24373.7	24297.3	30891	21444	21332	25899	23663	23014	21569	25816
ENSMUST00000039758	ENSMUST00000039758	ENSMUST00000039758	Cox8a	12868	19	cytochrome c oxidase subunit VIIIa [Source:MGI Symbol;Acc:MGI:105959]	662	-0.00788888	0.00788888	0.913419	0.913419	0.999198	0.999198	0.015932	0.0214361	0.0169031	-0.0887778	-0.0197785	-0.0262605	-0.034723	0.107522	23661.7	24387.8	23555.6	23417.9	25844.6	24481	24404.2	22680.4	27244	23187	22798	24199	24358	25233	21596	24098
ENSMUST00000041055	ENSMUST00000041055	ENSMUST00000041055	Atg2b	76559	12	autophagy related 2B [Source:MGI Symbol;Acc:MGI:1923809]	663	-0.00846183	0.00846183	0.904609	0.904609	0.999198	0.999198	-0.0463958	0.0219826	-0.0424409	0.031268	0.0740573	0.00742575	0.00597026	-0.0565959	25175.5	23295	24039.2	24014.9	22995.7	24425.7	23358.9	24583.4	28987	22148	23266	24816	21673	25176	20671	26120
ENSMUST00000063192	ENSMUST00000063192	ENSMUST00000063192	Tmem150c	231503	5	transmembrane protein 150C [Source:MGI Symbol;Acc:MGI:3041258]	664	-0.0350953	0.0350953	0.609466	0.609466	0.999198	0.999198	-0.0345232	-0.0424071	0.00274098	-0.0670463	0.00184303	0.0212173	0.0410356	0.0752464	23710.3	23689.4	24030.9	24363.3	24948	23560.3	24309.3	23161.3	27300	22523	23258	25176	23513	24284	21512	24609
ENSMUST00000045286	ENSMUST00000045286	ENSMUST00000045286	Tmem59l	67937	8	transmembrane protein 59-like [Source:MGI Symbol;Acc:MGI:1915187]	665	0.13113	-0.13113	0.159986	0.159986	0.959926	0.959926	0.20604	0.317381	-0.0936655	0.0617429	-0.213725	0.0198975	-0.151542	-0.190814	21606.8	26393.5	25405.1	22558.5	21952.7	28511.2	21442.4	23881.3	24878	25094	24588	23311	20690	29387	18975	25374
ENSMUST00000107359	ENSMUST00000107359	ENSMUST00000107359	Megf9	230316	4	multiple EGF-like-domains 9 [Source:MGI Symbol;Acc:MGI:1918264]	666	-0.0248439	0.0248439	0.728391	0.728391	0.999198	0.999198	-0.00845399	0.0340404	-0.111795	-0.0170968	0.0686027	-0.0410293	0.0446373	0.0249056	24899.3	24014.4	23077.2	24489.1	24156.5	24732.3	22354.3	23871	28669	22832	22335	25306	22767	25492	19782	25363
ENSMUST00000095267	ENSMUST00000095267	ENSMUST00000095267	Jund	16478	8	jun D proto-oncogene [Source:MGI Symbol;Acc:MGI:96648]	667	-0.0423564	0.0423564	0.594392	0.594392	0.999198	0.999198	0.027092	-0.130214	-0.0824112	0.0100943	-0.0907686	0.0170238	0.0439653	0.185826	22097.5	24693.9	23811.9	24260.7	26767.6	22142.8	22888.8	24404.6	25443	23478	23046	25070	25228	22823	20255	25930
ENSMUST00000020707	ENSMUST00000020707	ENSMUST00000020707	Gabra1	14394	11	gamma-aminobutyric acid (GABA) A receptor, subunit alpha 1 [Source:MGI Symbol;Acc:MGI:95613]	668	-0.0257793	0.0257793	0.742646	0.742646	0.999198	0.999198	-0.0340989	0.0340818	-0.00474384	-0.101564	0.136762	-0.142278	0.0594689	0.0347553	26019.7	23529.5	21443.7	24662.4	24243.5	24668.3	24013.2	22454.5	29959	22371	20754	25485	22849	25426	21250	23858
ENSMUST00000027478	ENSMUST00000027478	ENSMUST00000027478	Ndufa10	67273	1	NADH dehydrogenase (ubiquinone) 1 alpha subcomplex 10 [Source:MGI Symbol;Acc:MGI:1914523]	669	-0.0255034	0.0255034	0.726377	0.726377	0.999198	0.999198	-0.00881609	0.0395391	-0.0822967	-0.0535459	-0.0350709	-0.0243215	0.0359303	0.120296	23077.2	23920.8	23249.8	24241.4	25701.3	24736.2	22732.9	23190.5	26571	22743	22502	25050	24223	25496	20117	24640
ENSMUST00000047404	ENSMUST00000047404	ENSMUST00000047404	Dync1li1	235661	9	dynein cytoplasmic 1 light intermediate chain 1 [Source:MGI Symbol;Acc:MGI:2135610]	670	0.0613418	-0.0613418	0.381186	0.381186	0.999198	0.999198	0.0745172	0.124993	0.0482745	-0.0054197	-0.0314	-0.0762309	-0.0449291	-0.0937136	23746	24490.9	23019.4	23524.3	22742.1	25362.9	24049.4	23170.7	27341	23285	22279	24309	21434	26142	21282	24619
ENSMUST00000094103	ENSMUST00000094103	ENSMUST00000094103	Hs3st3b1	54710	11	heparan sulfate (glucosamine) 3-O-sulfotransferase 3B1 [Source:MGI Symbol;Acc:MGI:1333853]	671	0.0374134	-0.0374134	0.648051	0.648051	0.999198	0.999198	-0.051194	0.0756925	0.213082	-0.109235	0.00697186	-0.101527	-0.0255912	-0.0318807	24188	22636.6	22435.6	23648.2	23545.3	24717.7	27187.5	21743.9	27850	21522	21714	24437	22191	25477	24059	23103
ENSMUST00000038890	ENSMUST00000038890	ENSMUST00000038890	Dennd4a	102442	9	DENN/MADD domain containing 4A [Source:MGI Symbol;Acc:MGI:2142979]	672	-0.0178798	0.0178798	0.808677	0.808677	0.999198	0.999198	-0.0385894	0.0141176	-0.12239	0.0684468	0.080051	-0.0423358	0.0395829	-0.0087253	24961.9	23278.2	22931.6	24271.4	23472.1	24144.4	21964.5	25071	28741	22132	22194	25081	22122	24886	19437	26638
ENSMUST00000038169	ENSMUST00000038169	ENSMUST00000038169	Mif	17319	10	macrophage migration inhibitory factor [Source:MGI Symbol;Acc:MGI:96982]	673	0.0215583	-0.0215583	0.759205	0.759205	0.999198	0.999198	-0.0218261	0.0285585	-0.0160092	0.0924288	-0.0437569	0.0183657	-0.0618669	-0.000254534	23203.1	23209.8	24224.1	22913.7	23913.5	24034.7	23303.6	25122.7	26716	22067	23445	23678	22538	24773	20622	26693
ENSMUST00000022550	ENSMUST00000022550	ENSMUST00000022550	Extl3	54616	14	exostoses (multiple)-like 3 [Source:MGI Symbol;Acc:MGI:1860765]	674	-0.0183822	0.0183822	0.818186	0.818186	0.999198	0.999198	0.0397557	0.106226	-0.0356622	-0.201836	-0.0272496	-0.00558367	0.0768244	0.0273707	23124.1	24534	23474	24854	24016.4	25690.9	23284.4	20751	26625	23326	22719	25683	22635	26480	20605	22048
ENSMUST00000035934	ENSMUST00000035934	ENSMUST00000035934	Exoc3	211446	13	exocyst complex component 3 [Source:MGI Symbol;Acc:MGI:2443972]	675	0.0506816	-0.0506816	0.499815	0.499815	0.999198	0.999198	0.0633542	0.166238	0.0373073	-0.0742538	-0.0211858	-0.111484	-0.045058	-0.0268232	23778.1	24342.6	22335.4	23387.9	23685.4	26142	23907	22127.9	27378	23144	21617	24168	22323	26945	21156	23511
ENSMUST00000163739	ENSMUST00000163739	ENSMUST00000163739	Ap3m2	64933	8	adaptor-related protein complex 3, mu 2 subunit [Source:MGI Symbol;Acc:MGI:1929214]	676	-0.0251598	0.0251598	0.717039	0.717039	0.999198	0.999198	-0.0161734	0.0214089	-0.0592831	-0.0480187	0.00398107	-0.0202105	0.0499149	0.0653726	23555.8	23637.9	23164	24317.8	24579.8	24261.8	22942	23121.8	27122	22474	22419	25129	23166	25007	20302	24567
ENSMUST00000178843	ENSMUST00000178843	ENSMUST00000178843	Lactbl1	242707	4	lactamase, beta-like 1 [Source:MGI Symbol;Acc:MGI:2448566]	677	-0.156626	0.156626	0.0274328	0.0274328	0.650198	0.650198	-0.199554	-0.165572	-0.154313	-0.108445	0.232858	0.166741	0.136683	0.0862144	26212.5	21651	25038.3	24522	23679	22167.1	22340.8	23062.5	30181	20585	24233	25340	22317	22848	19770	24504
ENSMUST00000108775	ENSMUST00000108775	ENSMUST00000108775	Sipa1l2	244668	8	signal-induced proliferation-associated 1 like 2 [Source:MGI Symbol;Acc:MGI:2676970]	678	-0.0325963	0.0325963	0.67005	0.67005	0.999198	0.999198	-0.010619	0.10292	-0.0620508	-0.174392	0.0276248	0.0159207	0.0623446	0.0240323	23743.4	23650.5	23551.5	24321.7	23684.3	25587	22822.2	21112.4	27338	22486	22794	25133	22322	26373	20196	22432
ENSMUST00000119430	ENSMUST00000119430	ENSMUST00000119430	Samd8	67630	14	sterile alpha motif domain containing 8 [Source:MGI Symbol;Acc:MGI:1914880]	679	-0.0392335	0.0392335	0.626858	0.626858	0.999198	0.999198	-0.105545	-0.0107233	-0.0981124	0.0516392	0.202936	-0.0830771	0.0316955	-0.0102547	26735.4	22183.2	21927.3	23743	23062.5	23690.3	22297.8	24736.8	30783	21091	21222	24535	21736	24418	19732	26283
ENSMUST00000025279	ENSMUST00000025279	ENSMUST00000025279	Npc1	18145	18	Niemann-Pick type C1 [Source:MGI Symbol;Acc:MGI:1097712]	680	-0.0643503	0.0643503	0.411964	0.411964	0.999198	0.999198	-0.0653573	0.0753684	-0.186991	-0.0927786	0.154494	-0.0164604	0.050048	0.0641721	25545.5	22935.3	22690.8	23761.4	23995.2	25285.3	21080.8	22503.4	29413	21806	21961	24554	22615	26062	18655	23910
ENSMUST00000046094	ENSMUST00000046094	ENSMUST00000046094	Ppp1ca	19045	19	protein phosphatase 1, catalytic subunit, alpha isoform [Source:MGI Symbol;Acc:MGI:103016]	681	0.0013278	-0.0013278	0.985586	0.985586	0.999198	0.999198	-0.0102132	0.0672821	0.0292164	-0.085409	-0.0490759	-0.0581701	0.00664219	0.0904336	22663.8	23261.3	22521.4	23556.2	24965	24545	23905.9	22079.9	26095	22116	21797	24342	23529	25299	21155	23460
ENSMUST00000043493	ENSMUST00000043493	ENSMUST00000043493	Ice1	218333	13	interactor of little elongation complex ELL subunit 1 [Source:MGI Symbol;Acc:MGI:2385865]	682	-0.0896826	0.0896826	0.204837	0.204837	0.986948	0.986948	-0.115823	-0.111701	-0.0307423	-0.102023	0.110352	0.155377	0.0643541	0.0252239	24490.3	22279	25266.7	23721.7	23086.9	22342.7	23632.4	22493.1	28198	21182	24454	24513	21759	23029	20913	23899
ENSMUST00000166897	ENSMUST00000166897	ENSMUST00000166897	Tomm70a	28185	16	translocase of outer mitochondrial membrane 70 homolog A (yeast) [Source:MGI Symbol;Acc:MGI:106295]	683	-0.0636865	0.0636865	0.376721	0.376721	0.999198	0.999198	-0.0281829	-0.0230072	-0.113859	-0.0919467	0.00477931	0.00226423	0.113748	0.129183	22969.5	23464.3	22929.5	24771.7	25038.2	23548.7	22111.4	22449.8	26447	22309	22192	25598	23598	24272	19567	23853
ENSMUST00000061372	ENSMUST00000061372	ENSMUST00000061372	Tspyl1	22110	10	testis-specific protein, Y-encoded-like 1 [Source:MGI Symbol;Acc:MGI:1298395]	684	0.0223747	-0.0223747	0.782234	0.782234	0.999198	0.999198	0.0753488	0.136243	0.0160555	-0.154112	-0.0430164	-0.112451	-0.00929239	0.0693065	22895.7	24470.9	21819.8	23437.2	24749.6	25525.9	23485.5	20872.4	26362	23266	21118	24219	23326	26310	20783	22177
ENSMUST00000095062	ENSMUST00000095062	ENSMUST00000095062	Lmbrd1	68421	1	LMBR1 domain containing 1 [Source:MGI Symbol;Acc:MGI:1915671]	685	-0.0925253	0.0925253	0.201638	0.201638	0.985712	0.985712	-0.121943	-0.0375619	-0.18988	-0.0269919	0.0685139	0.0555754	0.101007	0.143591	23756.4	22198	23544.3	24297.5	25025.4	23535.1	21176.8	23708.1	27353	21105	22787	25108	23586	24258	18740	25190
ENSMUST00000022057	ENSMUST00000022057	ENSMUST00000022057	Tppp	72948	13	tubulin polymerization promoting protein [Source:MGI Symbol;Acc:MGI:1920198]	686	-0.0469521	0.0469521	0.578429	0.578429	0.999198	0.999198	0.0396867	0.074887	-0.102505	-0.218784	-0.0814353	0.0265582	0.137645	0.0956722	21757.9	24446.7	23449.2	25326.2	24600	25050.5	22152.1	20436.6	25052	23243	22695	26171	23185	25820	19603	21714
ENSMUST00000099274	ENSMUST00000099274	ENSMUST00000099274	Pdzd8	107368	19	PDZ domain containing 8 [Source:MGI Symbol;Acc:MGI:2677270]	687	0.0182667	-0.0182667	0.807616	0.807616	0.999198	0.999198	0.00165672	0.0613259	0.0108223	-0.00148433	0.114739	-0.131398	-0.0452634	-0.0221988	25494.3	23275	21495.4	22817.9	23185.6	24257.9	23423.3	23224.4	29354	22129	20804	23579	21852	25003	20728	24676
ENSMUST00000069747	ENSMUST00000069747	ENSMUST00000069747	Emc7	73024	2	ER membrane protein complex subunit 7 [Source:MGI Symbol;Acc:MGI:1920274]	688	-0.021581	0.021581	0.756709	0.756709	0.999198	0.999198	-0.0189718	0.0253672	-0.0619779	-0.032235	-0.0246636	-0.00513763	0.0411855	0.0730181	22814.9	23250.8	23125.8	23880.4	24413.2	23976.5	22567.9	23038	26269	22106	22382	24677	23009	24713	19971	24478
ENSMUST00000037748	ENSMUST00000037748	ENSMUST00000037748	Hnrnpu	51810	1	heterogeneous nuclear ribonucleoprotein U [Source:MGI Symbol;Acc:MGI:1858195]	689	0.0717765	-0.0717765	0.374011	0.374011	0.999198	0.999198	0.0554434	0.0839025	0.101203	0.0461026	0.118341	-0.203574	-0.147441	-0.0755416	25980.7	23664.2	20784.5	21609.2	22713.5	24135.6	24426.8	23511.4	29914	22499	20116	22330	21407	24877	21616	24981
ENSMUST00000031011	ENSMUST00000031011	ENSMUST00000031011	Rab28	100972	5	RAB28, member RAS oncogene family [Source:MGI Symbol;Acc:MGI:1917285]	690	0.100078	-0.100078	0.155028	0.155028	0.956731	0.956731	0.0804416	0.117403	0.088926	0.11318	-0.0680685	-0.185464	-0.111114	-0.0397993	23036.4	23823	21236	22359.2	23492.3	24441.2	23963.5	24369.8	26524	22650	20553	23105	22141	25192	21206	25893
ENSMUST00000053506	ENSMUST00000053506	ENSMUST00000053506	Bbs1	52028	19	Bardet-Biedl syndrome 1 (human) [Source:MGI Symbol;Acc:MGI:1277215]	691	0.073259	-0.073259	0.30462	0.30462	0.999198	0.999198	0.0664442	0.124859	0.113629	-0.0159653	-0.0199281	-0.0815936	-0.0732422	-0.120203	23596.6	23811.4	22609.2	22740.5	22012.1	24795.4	24603.1	22489.3	27169	22639	21882	23499	20746	25557	21772	23895
ENSMUST00000000356	ENSMUST00000000356	ENSMUST00000000356	Dazap2	23994	15	DAZ associated protein 2 [Source:MGI Symbol;Acc:MGI:1344344]	692	-0.0496784	0.0496784	0.502806	0.502806	0.999198	0.999198	-0.0485285	-0.0244277	-0.10057	-0.0267003	-0.0819522	0.0403055	0.100307	0.131171	21640.7	22924.8	23554.6	24554.9	25085.9	23311	22112.5	23274.3	24917	21796	22797	25374	23643	24027	19568	24729
ENSMUST00000019109	ENSMUST00000019109	ENSMUST00000019109	Ywhah	22629	5	tyrosine 3-monooxygenase/tryptophan 5-monooxygenase activation protein, eta polypeptide [Source:MGI Symbol;Acc:MGI:109194]	693	-0.0130276	0.0130276	0.894783	0.894783	0.999198	0.999198	0.0650874	0.107774	-0.0711468	-0.170836	-0.280941	0.0286169	0.111986	0.153941	19092.5	24488.8	23662.1	25069.8	25809.5	25224.2	22282	20794.3	21983	23283	22901	25906	24325	25999	19718	22094
ENSMUST00000031556	ENSMUST00000031556	ENSMUST00000031556	Tmem106b	71900	6	transmembrane protein 106B [Source:MGI Symbol;Acc:MGI:1919150]	694	-0.0794988	0.0794988	0.263173	0.263173	0.999198	0.999198	-0.0586792	-0.0711561	-0.108112	-0.0804651	0.127911	-0.0189457	0.0723273	0.131587	24730	22960.5	22336.4	23795.3	24793.1	22762.8	22187.1	22616.4	28474	21830	21618	24589	23367	23462	19634	24030
ENSMUST00000034140	ENSMUST00000034140	ENSMUST00000034140	Itfg1	71927	8	integrin alpha FG-GAP repeat containing 1 [Source:MGI Symbol;Acc:MGI:106419]	695	-0.00383518	0.00383518	0.959858	0.959858	0.999198	0.999198	0.0138967	0.108991	-0.0677397	-0.0785609	-0.0681927	-0.0515209	0.0397948	0.0895314	22163.5	23524.3	22421.1	23886.2	24724.1	25127.2	22230	22063.9	25519	22366	21700	24683	23302	25899	19672	23443
ENSMUST00000029635	ENSMUST00000029635	ENSMUST00000029635	Gucy1b3	54195	3	guanylate cyclase 1, soluble, beta 3 [Source:MGI Symbol;Acc:MGI:1860604]	696	-0.00987574	0.00987574	0.895134	0.895134	0.999198	0.999198	0.0314639	0.0864427	-0.0832811	-0.0815924	0.0453563	-0.087502	0.0404013	0.0370003	23917.9	23851.4	21813.6	23835.9	23779.8	24777.9	22027.8	22053.6	27539	22677	21112	24631	22412	25539	19493	23432
ENSMUST00000042365	ENSMUST00000042365	ENSMUST00000042365	Cdk13	69562	13	cyclin-dependent kinase 13 [Source:MGI Symbol;Acc:MGI:1916812]	697	-0.0379213	0.0379213	0.586637	0.586637	0.999198	0.999198	-0.0194419	0.000304494	-0.0873267	-0.0466662	0.0901939	-0.0107397	0.0562833	0.0138124	24421.7	23237.1	22771.4	23854.3	23162.3	23557.4	22169	22802.7	28119	22093	22039	24650	21830	24281	19618	24228
ENSMUST00000055947	ENSMUST00000055947	ENSMUST00000055947	Samd14	217125	11	sterile alpha motif domain containing 14 [Source:MGI Symbol;Acc:MGI:2384945]	698	-0.0222941	0.0222941	0.77406	0.77406	0.999198	0.999198	0.0661029	0.0474305	-0.0861152	-0.126248	-0.100888	0.0526272	0.0587606	0.0720392	21498.2	24513	23912.1	24014	24236	24197.7	22058.3	21453.1	24753	23306	23143	24815	22842	24941	19520	22794
ENSMUST00000040873	ENSMUST00000040873	ENSMUST00000040873	Srrt	83701	5	serrate RNA effector molecule homolog (Arabidopsis) [Source:MGI Symbol;Acc:MGI:1933527]	699	0.219168	-0.219168	0.0166103	0.0166103	0.553163	0.553163	0.32223	0.306896	0.266428	-0.0495047	-0.0957128	-0.188358	-0.305272	-0.297913	23367.3	26818.5	21913.8	20207.9	20311.3	26534.9	25800.9	20726.5	26905	25498	21209	20882	19143	27350	22832	22022
ENSMUST00000165413	ENSMUST00000165413	ENSMUST00000165413	Stk35	67333	2	serine/threonine kinase 35 [Source:MGI Symbol;Acc:MGI:1914583]	700	-0.0504562	0.0504562	0.503568	0.503568	0.999198	0.999198	-0.143838	-0.0100859	0.0359828	-0.0904101	0.102669	-0.0188601	0.124247	-0.0122826	24446.9	21339.7	22471.8	24815.3	22574.5	23412.8	24172.6	22144.9	28148	20289	21749	25643	21276	24132	21391	23529
ENSMUST00000033313	ENSMUST00000033313	ENSMUST00000033313	Atp6ap2	70495	X	ATPase, H+ transporting, lysosomal accessory protein 2 [Source:MGI Symbol;Acc:MGI:1917745]	701	0.019221	-0.019221	0.787536	0.787536	0.999198	0.999198	0.0419548	0.0647814	-0.0512669	0.018752	0.00455382	-0.0990415	-0.0209179	0.0351782	23397.7	23694.7	21776.4	22988.2	23899.7	24072.6	22212	23316.6	26940	22528	21076	23755	22525	24812	19656	24774
ENSMUST00000108639	ENSMUST00000108639	ENSMUST00000108639	Zbtb4	75580	11	zinc finger and BTB domain containing 4 [Source:MGI Symbol;Acc:MGI:1922830]	702	0.0369992	-0.0369992	0.608742	0.608742	0.999198	0.999198	0.0308292	0.111974	-0.0362192	0.0374071	-0.0998004	-0.0743954	0.00460273	0.0182736	21885.6	23353.9	22274.4	23528.2	23752.2	24705.1	22293.3	23460.6	25199	22204	21558	24313	22386	25464	19728	24927
ENSMUST00000025804	ENSMUST00000025804	ENSMUST00000025804	Rab1b	76308	19	RAB1B, member RAS oncogene family [Source:MGI Symbol;Acc:MGI:1923558]	703	-0.0273799	0.0273799	0.700643	0.700643	0.999198	0.999198	0.011999	-0.013651	-0.0165835	-0.0933685	0.0371622	-0.0383365	0.00651322	0.100584	23511.5	23547.4	22312.7	23017.2	24568.1	23132.4	23085.5	21888.9	27071	22388	21595	23785	23155	23843	20429	23257
ENSMUST00000072837	ENSMUST00000072837	ENSMUST00000072837	Foxk1	17425	5	forkhead box K1 [Source:MGI Symbol;Acc:MGI:1347488]	704	0.0166635	-0.0166635	0.819478	0.819478	0.999198	0.999198	0.0735319	0.0120602	0.00603504	-0.026635	0.0723181	0.0180444	-0.0532222	-0.110634	24451.2	24190.1	23548.4	22413.4	21538.9	23180.9	23084.3	22567.4	28153	22999	22791	23161	20300	23893	20428	23978
ENSMUST00000051145	ENSMUST00000051145	ENSMUST00000051145	Wdr47	99512	3	WD repeat domain 47 [Source:MGI Symbol;Acc:MGI:2139593]	705	0.126928	-0.126928	0.0657354	0.0657354	0.826771	0.826771	0.106692	0.158939	0.126599	0.115007	-0.0784596	-0.159952	-0.108496	-0.162632	22837.5	23777.8	21583.2	22366.9	21543.1	24654.7	24108.1	23915.2	26295	22607	20889	23113	20304	25412	21334	25410
ENSMUST00000024829	ENSMUST00000024829	ENSMUST00000024829	Abcg1	11307	17	ATP-binding cassette, sub-family G (WHITE), member 1 [Source:MGI Symbol;Acc:MGI:107704]	706	-0.0450247	0.0450247	0.529553	0.529553	0.999198	0.999198	0.0202052	-0.102101	0.0181578	-0.122213	0.0613838	0.0239768	0.0483703	0.0459255	23712.1	23774.6	23105.1	23499.2	23459.4	21842.1	23740.9	21539.7	27302	22604	22362	24283	22110	22513	21009	22886
ENSMUST00000103045	ENSMUST00000103045	ENSMUST00000103045	Stmn3	20262	2	stathmin-like 3 [Source:MGI Symbol;Acc:MGI:1277137]	707	0.0172294	-0.0172294	0.85094	0.85094	0.999198	0.999198	0.0584374	0.148067	-0.0151871	-0.13768	-0.258975	0.00927569	0.04764	0.106929	19404.3	23893.5	23369.7	23999.5	25006.3	25425	22704.6	20856.4	22342	22717	22618	24800	23568	26206	20092	22160
ENSMUST00000021046	ENSMUST00000021046	ENSMUST00000021046	Ddx42	72047	11	DEAD (Asp-Glu-Ala-Asp) box polypeptide 42 [Source:MGI Symbol;Acc:MGI:1919297]	708	-0.0154213	0.0154213	0.824039	0.824039	0.999198	0.999198	-0.0291826	0.0258864	-0.0393298	-0.020007	-0.0122607	-0.0308353	0.0397699	0.0630918	22761.9	22738.6	22470.7	23597.9	23982.4	23623.4	22579.2	22883.7	26208	21619	21748	24385	22603	24349	19981	24314
ENSMUST00000094077	ENSMUST00000094077	ENSMUST00000094077	Kdm6b	216850	11	KDM1 lysine (K)-specific demethylase 6B [Source:MGI Symbol;Acc:MGI:2448492]	709	0.00254355	-0.00254355	0.973088	0.973088	0.999198	0.999198	-0.0430148	-0.0112749	-0.0733343	0.12914	-0.0336922	0.0876536	-0.0301249	-0.0377123	22549.1	22365.2	24527.9	22605	22486.4	22862.7	21900.1	25199.9	25963	21264	23739	23359	21193	23565	19380	26775
ENSMUST00000167004	ENSMUST00000167004	ENSMUST00000167004	Agpat6	102247	8	1-acylglycerol-3-phosphate O-acyltransferase 6 (lysophosphatidic acid acyltransferase, zeta) [Source:MGI Symbol;Acc:MGI:2142716]	710	0.0497324	-0.0497324	0.518236	0.518236	0.999198	0.999198	0.113763	0.143782	0.0431889	-0.115434	-0.0344432	-0.0943808	-0.0596374	-0.0118349	22857.5	24471.9	21927.3	22461.8	23218.5	24986.5	23303.6	20877.1	26318	23267	21222	23211	21883	25754	20622	22182
ENSMUST00000114694	ENSMUST00000114694	ENSMUST00000114694	Zbtb20	56490	16	zinc finger and BTB domain containing 20 [Source:MGI Symbol;Acc:MGI:1929213]	711	-0.166347	0.166347	0.222682	0.222682	0.997114	0.997114	-0.471436	-0.0901628	-0.441673	0.223296	0.43399	0.130523	0.0144966	0.0470562	29270.6	17536.5	23717.9	21885	22384.5	22841.4	17902	28384.8	33702	16673	22955	22615	21097	23543	15842	30159
ENSMUST00000026093	ENSMUST00000026093	ENSMUST00000026093	Btbd1	83962	7	BTB (POZ) domain containing 1 [Source:MGI Symbol;Acc:MGI:1933765]	712	-0.000702726	0.000702726	0.992157	0.992157	0.999214	0.999214	0.0430219	0.0389527	-0.0398552	-0.047345	0.0665734	-0.0743461	-0.0113649	0.0182682	24050.8	23672.6	21812.6	22785.9	23258.8	23605.9	22350.9	22235.2	27692	22507	21111	23546	21921	24331	19779	23625
ENSMUST00000171737	ENSMUST00000171737	ENSMUST00000171737	Odc1	18263	12	ornithine decarboxylase, structural 1 [Source:MGI Symbol;Acc:MGI:97402]	713	-0.1088	0.1088	0.224203	0.224203	0.997292	0.997292	-0.120657	-0.078538	-0.242326	-0.0042292	-0.135481	0.1209	0.207338	0.215639	20119	21920.3	24032	25515.9	25663.1	22569.7	20147.4	23762.7	23165	20841	23259	26367	24187	23263	17829	25248
ENSMUST00000047672	ENSMUST00000047672	ENSMUST00000047672	Cct2	12461	10	chaperonin containing Tcp1, subunit 2 (beta) [Source:MGI Symbol;Acc:MGI:107186]	714	0.0432651	-0.0432651	0.569685	0.569685	0.999198	0.999198	0.0804609	0.152768	0.0103696	-0.0808592	-0.0535668	-0.115405	-0.0247176	0.0174174	22456.2	23914.5	21514	22909.8	23588.8	25143.7	22780.4	21384.4	25856	22737	20822	23674	22232	25916	20159	22721
ENSMUST00000151894	ENSMUST00000151894	ENSMUST00000151894	Pfkp	56421	13	phosphofructokinase, platelet [Source:MGI Symbol;Acc:MGI:1891833]	715	0.0554681	-0.0554681	0.606338	0.606338	0.999198	0.999198	0.0183524	-0.0910972	0.140187	0.14162	-0.102244	0.239728	-0.0609681	-0.3619	21795.3	22801.7	27625.5	22427.9	18205.2	21135.8	24811	24835.7	25095	21679	26737	23176	17158	21785	21956	26388
ENSMUST00000082365	ENSMUST00000082365	ENSMUST00000082365	Sult4a1	29859	15	sulfotransferase family 4A, member 1 [Source:MGI Symbol;Acc:MGI:1888971]	716	-0.0292812	0.0292812	0.789861	0.789861	0.999198	0.999198	0.0754879	0.1154	-0.128517	-0.204664	-0.345501	0.140219	0.124915	0.140907	17834.8	24368.9	24974.3	24710.7	24986.2	25052.5	21155.4	20067.7	20535	23169	24171	25535	23549	25822	18721	21322
ENSMUST00000048128	ENSMUST00000048128	ENSMUST00000048128	Zbtb7a	16969	10	zinc finger and BTB domain containing 7a [Source:MGI Symbol;Acc:MGI:1335091]	717	-0.0571428	0.0571428	0.427564	0.427564	0.999198	0.999198	-0.00162929	0.00666584	-0.112499	-0.126338	0.0303657	0.0128012	0.0931573	0.0905172	22880.9	23283.4	22604	23898.8	23855.1	23417.7	21561.1	21355.2	26345	22137	21877	24696	22483	24137	19080	22690
ENSMUST00000089302	ENSMUST00000089302	ENSMUST00000089302	Usp9x	22284	X	ubiquitin specific peptidase 9, X chromosome [Source:MGI Symbol;Acc:MGI:894681]	718	-0.0464859	0.0464859	0.553573	0.553573	0.999198	0.999198	-0.114879	0.0124108	-0.175865	0.0782841	0.130964	0.0260693	0.026136	-0.000692589	24618.8	21441.7	22892.3	22893.4	22471.5	23419.6	20554.2	24513.8	28346	20386	22156	23657	21179	24139	18189	26046
ENSMUST00000031866	ENSMUST00000031866	ENSMUST00000031866	Mtpn	14489	6	myotrophin [Source:MGI Symbol;Acc:MGI:99445]	719	-0.0644882	0.0644882	0.369757	0.369757	0.999198	0.999198	-0.116404	-0.00677771	-0.0736184	-0.0633027	0.0867196	-0.0264977	0.0599197	0.133188	23705.1	21533.2	21915.9	23268.8	24481.1	23233.3	22181.4	22340.6	27294	20473	21211	24045	23073	23947	19629	23737
ENSMUST00000052332	ENSMUST00000052332	ENSMUST00000052332	Abi2	329165	1	abl-interactor 2 [Source:MGI Symbol;Acc:MGI:106913]	720	-0.031863	0.031863	0.653287	0.653287	0.999198	0.999198	-0.0518974	0.0014354	-0.0678109	-0.0102537	0.093824	-0.0412323	0.0714129	-0.000692821	24080.3	22252.7	21928.3	23709.1	22553.2	23090.7	22008.5	22904.4	27726	21157	21223	24500	21256	23800	19476	24336
ENSMUST00000074015	ENSMUST00000074015	ENSMUST00000074015	Negr1	320840	3	neuronal growth regulator 1 [Source:MGI Symbol;Acc:MGI:2444846]	721	0.0581085	-0.0581085	0.416288	0.416288	0.999198	0.999198	0.0114732	0.0844213	0.0180656	0.11574	-0.0139439	-0.0925139	-0.045015	-0.0822825	23047.7	22531.4	21826	22556.6	21981.3	23700	22634.6	24220.1	26537	21422	21124	23309	20717	24428	20030	25734
ENSMUST00000075896	ENSMUST00000075896	ENSMUST00000075896	Tsnax	53424	8	translin-associated factor X [Source:MGI Symbol;Acc:MGI:1855672]	722	-0.00921852	0.00921852	0.902749	0.902749	0.999198	0.999198	0.0337166	0.0266242	0.00337467	-0.104852	-0.0476711	-0.0595861	0.0350964	0.102978	21992.4	23418	21811.5	23291.1	24413.2	23303.2	22930.6	21273.3	25322	22265	21110	24068	23009	24019	20292	22603
ENSMUST00000024123	ENSMUST00000024123	ENSMUST00000024123	Agap3	213990	5	ArfGAP with GTPase domain, ankyrin repeat and PH domain 3 [Source:MGI Symbol;Acc:MGI:2183446]	723	-0.000426136	0.000426136	0.995166	0.995166	0.999353	0.999353	0.0493982	0.00375759	-0.00638715	-0.0502	-0.0134314	0.0346544	-0.0195483	-0.000594496	22579.5	23591.6	23344.9	22484	22781.4	22856.9	22696.7	22017.8	25998	22430	22594	23234	21471	23559	20085	23394
ENSMUST00000107749	ENSMUST00000107749	ENSMUST00000107749	Gabbr2	242425	4	gamma-aminobutyric acid (GABA) B receptor, 2 [Source:MGI Symbol;Acc:MGI:2386030]	724	0.0150375	-0.0150375	0.866664	0.866664	0.999198	0.999198	0.0910062	0.15821	-0.0725391	-0.136341	-0.19456	-0.0143425	0.071406	0.0620438	20007.9	24135.4	22670.2	24058.5	23902.9	25286.3	21548.6	20616.4	23037	22947	21941	24861	22528	26063	19069	21905
ENSMUST00000050556	ENSMUST00000050556	ENSMUST00000050556	Bod1l	665775	5	biorientation of chromosomes in cell division 1-like [Source:MGI Symbol;Acc:MGI:2444804]	725	0.0272017	-0.0272017	0.728733	0.728733	0.999198	0.999198	-0.103151	0.126567	-0.0202277	0.0940156	0.0596771	-0.0744076	-0.0498199	-0.0479713	23955.3	20998.9	21829.1	22204.3	22232.8	24623.6	22241.3	24074.3	27582	19965	21127	22945	20954	25380	19682	25579
ENSMUST00000000727	ENSMUST00000000727	ENSMUST00000000727	Rab5b	19344	10	RAB5B, member RAS oncogene family [Source:MGI Symbol;Acc:MGI:105938]	726	0.0089136	-0.0089136	0.906017	0.906017	0.999198	0.999198	0.0691666	0.0816375	-0.0541429	-0.0676264	-0.0877895	-0.0230492	0.0135264	0.0578533	21489.6	23812.5	22475.9	23053	23772.4	24019.2	21861.6	21658.3	24743	22640	21753	23822	22405	24757	19346	23012
ENSMUST00000111332	ENSMUST00000111332	ENSMUST00000111332	Pcp4l1	66425	1	Purkinje cell protein 4-like 1 [Source:MGI Symbol;Acc:MGI:1913675]	727	-0.0549636	0.0549636	0.488538	0.488538	0.999198	0.999198	-0.0953697	0.0585214	-0.0180868	-0.175477	-0.0567012	0.058072	0.127372	0.0847811	21467	21711	23244.6	24388.5	23679	24155	22905.8	20538.3	24717	20642	22497	25202	22317	24897	20270	21822
ENSMUST00000172817	ENSMUST00000172817	ENSMUST00000172817	Platr17	NA	17	pluripotency associated transcript 17 [Source:MGI Symbol;Acc:MGI:3054967]	728	0.173072	-0.173072	0.016484	0.016484	0.553163	0.553163	0.17096	0.15539	0.201065	0.164578	-0.0922861	-0.245733	-0.208783	-0.150322	22623	24081.7	20340.2	20867.9	21730.9	23823.2	24589.5	23975.4	26048	22896	19686	21564	20481	24555	21760	25474
ENSMUST00000020285	ENSMUST00000020285	ENSMUST00000020285	Sar1a	20224	10	SAR1 gene homolog A (S. cerevisiae) [Source:MGI Symbol;Acc:MGI:98230]	729	0.0357465	-0.0357465	0.646552	0.646552	0.999198	0.999198	0.0463812	0.148563	0.0264844	-0.0881816	-0.000723372	-0.117945	-0.0640212	0.0349113	23011.2	23193	21215.4	22023.4	23586.7	24895.3	22875.3	21127.4	26495	22051	20533	22758	22230	25660	20243	22448
ENSMUST00000056136	ENSMUST00000056136	ENSMUST00000056136	Kcnj10	16513	1	potassium inwardly-rectifying channel, subfamily J, member 10 [Source:MGI Symbol;Acc:MGI:1194504]	730	-0.00146552	0.00146552	0.986044	0.986044	0.999198	0.999198	0.12748	0.0591535	-0.173946	-0.0360682	0.114258	-0.0828577	-0.0113088	-0.021444	24566.7	24818	21429.2	22518.9	22361.2	23669.9	20138.3	22158	28286	23596	20740	23270	21075	24397	17821	23543
ENSMUST00000000544	ENSMUST00000000544	ENSMUST00000000544	Acvr1b	11479	15	activin A receptor, type 1B [Source:MGI Symbol;Acc:MGI:1338944]	731	-0.044773	0.044773	0.528771	0.528771	0.999198	0.999198	-0.0662023	0.00289466	-0.0398322	-0.0772861	0.0148454	-0.00047511	0.100015	0.0625224	22556.1	21996	22317.8	23927.9	23314	23075.2	22401.8	21827.7	25971	20913	21600	24726	21973	23784	19824	23192
ENSMUST00000044492	ENSMUST00000044492	ENSMUST00000044492	Akap9	100986	5	A kinase (PRKA) anchor protein (yotiao) 9 [Source:MGI Symbol;Acc:MGI:2178217]	732	0.0993692	-0.0993692	0.308811	0.308811	0.999198	0.999198	-0.0927069	0.214381	-0.00690047	0.253395	0.0928864	-0.0956914	-0.182328	-0.234174	24994	20514.1	21931.4	20653.1	19924	25380.4	21771.2	26076.1	28778	19504	21226	21342	18778	26160	19266	27706
ENSMUST00000072334	ENSMUST00000072334	ENSMUST00000072334	Dnajc5	13002	2	DnaJ (Hsp40) homolog, subfamily C, member 5 [Source:MGI Symbol;Acc:MGI:892995]	733	-0.076337	0.076337	0.290177	0.290177	0.999198	0.999198	-0.106011	-0.0384723	-0.135393	-0.0284204	0.0286461	0.0431805	0.129219	0.10208	22473.6	21583.7	22701.2	24096.2	23647.2	22618.2	21148.6	22776.4	25876	20521	21971	24900	22287	23313	18715	24200
ENSMUST00000053785	ENSMUST00000053785	ENSMUST00000053785	Trpc1	22063	9	transient receptor potential cation channel, subfamily C, member 1 [Source:MGI Symbol;Acc:MGI:109528]	734	-0.055955	0.055955	0.438791	0.438791	0.999198	0.999198	-0.0841085	-0.064355	-0.0980242	0.0197385	0.0939527	0.00447482	0.098978	0.0240065	23647	21727.8	22224.8	23729.5	22527.8	22027.4	21519.2	23349.6	27227	20658	21510	24521	21232	22704	19043	24809
ENSMUST00000107924	ENSMUST00000107924	ENSMUST00000107924	Selt	69227	3	selenoprotein T [Source:MGI Symbol;Acc:MGI:1916477]	735	-0.000518798	0.000518798	0.994703	0.994703	0.999309	0.999309	-0.0353486	-0.025398	0.0541303	0.00308736	0.146589	-0.125386	-0.0191994	-0.0133464	25001.8	22046.5	20706	22287.6	22378.2	22199.1	23457.2	22641.8	28787	20961	20040	23031	21091	22881	20758	24057
ENSMUST00000031061	ENSMUST00000031061	ENSMUST00000031061	Dhx15	13204	5	DEAH (Asp-Glu-Ala-His) box polypeptide 15 [Source:MGI Symbol;Acc:MGI:1099786]	736	0.0426903	-0.0426903	0.566224	0.566224	0.999198	0.999198	0.069869	0.0975438	0.053926	-0.0550175	0.0232403	-0.128764	-0.0255254	-0.0440156	23296.1	23359.1	20966.4	22521.8	22234.9	23811.6	23102.4	21422	26823	22209	20292	23273	20956	24543	20444	22761
ENSMUST00000100528	ENSMUST00000100528	ENSMUST00000100528	Ube2z	268470	11	ubiquitin-conjugating enzyme E2Z (putative) [Source:MGI Symbol;Acc:MGI:1343160]	737	0.0127044	-0.0127044	0.858794	0.858794	0.999198	0.999198	0.0428901	0.0689081	-0.0181784	-0.0457744	-0.0253016	-0.0342598	-0.027846	0.0355276	22284.3	23158.3	22146.3	22245	23244	23579.7	22198.4	21777.8	25658	22018	21434	22987	21907	24304	19644	23139
ENSMUST00000109691	ENSMUST00000109691	ENSMUST00000109691	Rapgef5	217944	12	Rap guanine nucleotide exchange factor (GEF) 5 [Source:MGI Symbol;Acc:MGI:2444365]	738	-0.00936716	0.00936716	0.903749	0.903749	0.999198	0.999198	0.0604622	0.0765087	-0.0603206	-0.123633	0.0495426	-0.0151995	0.0685471	-0.0696581	23270.9	23600	22249.6	23579.5	21425.4	23864	21704.6	20772.6	26794	22438	21534	24366	20193	24597	19207	22071
ENSMUST00000062387	ENSMUST00000062387	ENSMUST00000062387	Kcnj9	16524	1	potassium inwardly-rectifying channel, subfamily J, member 9 [Source:MGI Symbol;Acc:MGI:108007]	739	0.0202447	-0.0202447	0.797888	0.797888	0.999198	0.999198	0.0969976	0.101346	0.0205018	-0.152059	-0.0170433	-0.0848741	0.0222701	-0.00359136	22415.4	23920.8	21385.8	23034.6	22625.4	23993	22685.4	20127.9	25809	22743	20698	23803	21324	24730	20075	21386
ENSMUST00000078976	ENSMUST00000078976	ENSMUST00000078976	Zfp706	68036	15	zinc finger protein 706 [Source:MGI Symbol;Acc:MGI:1915286]	740	-0.0536684	0.0536684	0.464842	0.464842	0.999198	0.999198	-0.00196997	-0.00235655	-0.102645	-0.11158	0.0290591	-0.0100945	0.0700989	0.122307	22523.1	22879.5	21920	23173	24027	22873.4	21337.3	21205.6	25933	21753	21215	23946	22645	23576	18882	22531
ENSMUST00000000724	ENSMUST00000000724	ENSMUST00000000724	Kat2b	18519	17	K(lysine) acetyltransferase 2B [Source:MGI Symbol;Acc:MGI:1343094]	741	-0.0177882	0.0177882	0.805335	0.805335	0.999198	0.999198	0.00107736	-0.0562416	-0.0693823	0.0501793	0.0342142	-0.0493855	0.0374716	0.0468339	22877.5	22635.5	21589.4	22929.2	23078.5	21753.8	21556.5	23419.2	26341	21521	20895	23694	21751	22422	19076	24883
ENSMUST00000032386	ENSMUST00000032386	ENSMUST00000032386	Bhlhe41	79362	6	basic helix-loop-helix family, member e41 [Source:MGI Symbol;Acc:MGI:1930704]	742	-0.201996	0.201996	0.0112774	0.0112774	0.489594	0.489594	-0.210109	-0.242734	-0.17031	-0.185819	0.180166	0.0268026	0.269963	0.314494	23686.9	20788.6	21298	25208.1	25998.4	20323.7	21370.1	21141.6	27273	19765	20613	26049	24503	20948	18911	22463
ENSMUST00000022458	ENSMUST00000022458	ENSMUST00000022458	Bap1	104416	14	Brca1 associated protein 1 [Source:MGI Symbol;Acc:MGI:1206586]	743	0.00987633	-0.00987633	0.894715	0.894715	0.999198	0.999198	0.0628272	0.0707471	0.00784834	-0.108939	-0.0400949	-0.0565271	0.021936	0.0330938	21930.8	23391.7	21682.4	22894.3	23072.1	23520.5	22517.1	20766	25251	22240	20985	23658	21745	24243	19926	22064
ENSMUST00000020081	ENSMUST00000020081	ENSMUST00000020081	Zwint	52696	10	ZW10 interactor [Source:MGI Symbol;Acc:MGI:1289227]	744	-0.0851158	0.0851158	0.393675	0.393675	0.999198	0.999198	0.0363228	0.0371927	-0.23982	-0.197202	-0.190839	0.118974	0.188166	0.191395	19049.9	23654.7	23613.5	24773.6	24829.1	23669	19533.8	20119.4	21934	22490	22854	25600	23401	24396	17286	21377
ENSMUST00000102514	ENSMUST00000102514	ENSMUST00000102514	Rtn4rl1	237847	11	reticulon 4 receptor-like 1 [Source:MGI Symbol;Acc:MGI:2661375]	745	0.0591712	-0.0591712	0.453822	0.453822	0.999198	0.999198	0.146142	0.129433	0.06893	-0.123242	-0.0537748	-0.0920923	-0.0687204	-0.0230543	22022	24278.4	21444.7	21795	22495.9	23998.8	23013.1	20143	25356	23083	20755	22522	21202	24736	20365	21402
ENSMUST00000096259	ENSMUST00000096259	ENSMUST00000096259	Gng3	14704	19	guanine nucleotide binding protein (G protein), gamma 3 [Source:MGI Symbol;Acc:MGI:102704]	746	-0.0310643	0.0310643	0.723387	0.723387	0.999198	0.999198	0.0687463	0.0778125	-0.120202	-0.167443	-0.141782	0.0187481	0.130505	0.101654	20016.6	23666.3	22372.6	24174.6	23696	23815.5	20761	20092.2	23047	22501	21653	24981	22333	24547	18372	21348
ENSMUST00000118928	ENSMUST00000118928	ENSMUST00000118928	Gm13456	NA	2	predicted gene 13456 [Source:MGI Symbol;Acc:MGI:3651389]	747	-0.0194672	0.0194672	0.789615	0.789615	0.999198	0.999198	0.0295366	0.0145925	-0.075924	-0.0488325	-0.033093	-0.0166586	0.0209735	0.102915	21609.4	22875.3	21857	22434.7	23745.8	22639.6	21262.7	21665.8	24881	21749	21154	23183	22380	23335	18816	23020
ENSMUST00000041804	ENSMUST00000041804	ENSMUST00000041804	Lmtk2	231876	5	lemur tyrosine kinase 2 [Source:MGI Symbol;Acc:MGI:3036247]	748	-0.00828393	0.00828393	0.911439	0.911439	0.999198	0.999198	0.0668339	0.0640933	-0.0818248	-0.0901577	0.0521838	-0.00294471	-0.00214417	-0.0149405	22966	23333.9	22105	22117.2	21921.9	23289.6	21049.1	20927.9	26443	22185	21394	22855	20661	24005	18627	22236
ENSMUST00000019333	ENSMUST00000019333	ENSMUST00000019333	Rnf145	74315	11	ring finger protein 145 [Source:MGI Symbol;Acc:MGI:1921565]	749	0.0476996	-0.0476996	0.528811	0.528811	0.999198	0.999198	0.112074	0.107885	-0.00306471	-0.0317338	0.0556146	-0.09006	-0.0850651	-0.0765829	23452.4	23594.7	21199.9	21273.4	21398.8	23526.3	21784.8	21356.1	27003	22433	20518	21983	20168	24249	19278	22691
ENSMUST00000040583	ENSMUST00000040583	ENSMUST00000040583	Heatr5a	320487	12	HEAT repeat containing 5A [Source:MGI Symbol;Acc:MGI:2444133]	750	0.0161727	-0.0161727	0.841099	0.841099	0.999198	0.999198	-0.0749945	0.148076	0.103419	-0.130719	-0.0369138	-0.00307496	-0.017606	-0.00738313	21744.9	20942.1	22261	22037.9	22194.6	24444.1	23699.1	20148.6	25037	19911	21545	22773	20918	25195	20972	21408
ENSMUST00000053986	ENSMUST00000053986	ENSMUST00000053986	Lingo3	237403	10	leucine rich repeat and Ig domain containing 3 [Source:MGI Symbol;Acc:MGI:3609246]	751	-0.014585	0.014585	0.843952	0.843952	0.999198	0.999198	0.0896288	-0.0430194	-0.0478379	-0.0623753	-0.0291085	0.021717	0.0852165	-0.0224197	21605.1	23696.8	22379.8	23386.9	21705.5	21615	21543	21327	24876	22530	21660	24167	20457	22279	19064	22660
ENSMUST00000003521	ENSMUST00000003521	ENSMUST00000003521	Rps11	27207	7	ribosomal protein S11 [Source:MGI Symbol;Acc:MGI:1351329]	752	0.00180999	-0.00180999	0.981638	0.981638	0.999198	0.999198	0.0191019	0.0648858	-0.0440422	-0.0356272	-0.145575	-0.0283038	0.0321423	0.121697	20020	22413.6	21715.4	22644.7	24094.9	23136.3	21453.7	21579.2	23051	21310	21017	23400	22709	23847	18985	22928
ENSMUST00000049385	ENSMUST00000049385	ENSMUST00000049385	Eif1	20918	11	eukaryotic translation initiation factor 1 [Source:MGI Symbol;Acc:MGI:105125]	753	-0.104366	0.104366	0.151442	0.151442	0.953636	0.953636	-0.0984001	-0.0574963	-0.0905277	-0.173546	0.0551982	0.0639824	0.111427	0.183277	22139.2	21396.5	22274.4	23019.2	24194.7	22011.9	21513.6	20310.5	25491	20343	21558	23787	22803	22688	19038	21580
ENSMUST00000028648	ENSMUST00000028648	ENSMUST00000028648	Syt13	80976	2	synaptotagmin XIII [Source:MGI Symbol;Acc:MGI:1933945]	754	0.112513	-0.112513	0.192594	0.192594	0.981052	0.981052	0.207682	0.2794	-0.0265712	-0.0378695	-0.159085	-0.0771849	-0.0733318	-0.142374	20547.2	24507.7	21747.5	21805.6	20786.6	25756.8	20834.4	20671.9	23658	23301	21048	22533	19591	26548	18437	21964
ENSMUST00000027952	ENSMUST00000027952	ENSMUST00000027952	Plxna2	18845	1	plexin A2 [Source:MGI Symbol;Acc:MGI:107684]	755	-0.0600529	0.0600529	0.436543	0.436543	0.999198	0.999198	-0.158868	0.0439343	-0.117082	-0.0171371	0.105672	-0.0153198	0.120456	0.0250725	23204	20137.5	21337.3	23443	21943.2	23177.1	20729.3	22216.4	26717	19146	20651	24225	20681	23889	18344	23605
ENSMUST00000110559	ENSMUST00000110559	ENSMUST00000110559	Lyst	17101	13	lysosomal trafficking regulator [Source:MGI Symbol;Acc:MGI:107448]	756	-0.000554481	0.000554481	0.994901	0.994901	0.999309	0.999309	-0.180476	0.110697	-0.0282823	0.0782538	0.135517	-0.00549517	-0.00796815	-0.132364	24181.1	19431.8	21929.3	21891.8	20083.2	23777.6	21593.8	23248.9	27842	18475	21224	22622	18928	24508	19109	24702
ENSMUST00000038369	ENSMUST00000038369	ENSMUST00000038369	Cipc	217732	12	CLOCK interacting protein, circadian [Source:MGI Symbol;Acc:MGI:1919185]	757	-0.031541	0.031541	0.657612	0.657612	0.999198	0.999198	-0.0886047	-0.0144976	-0.0185725	-0.0059756	0.0461503	-0.0365276	0.0663037	0.0480508	22453.6	20903.2	21203	22769.5	22483.2	22005.1	21943	22135.4	25853	19874	20521	23529	21190	22681	19418	23519
ENSMUST00000064067	ENSMUST00000064067	ENSMUST00000064067	Smug1	71726	15	single-strand selective monofunctional uracil DNA glycosylase [Source:MGI Symbol;Acc:MGI:1918976]	758	0.33859	-0.33859	0.000704316	0.000704316	0.127123	0.127123	0.255671	0.327617	0.53574	0.213766	-0.229363	-0.161981	-0.448203	-0.549197	20942.4	23179.3	21943.8	17994.8	16778.1	24364.6	28145.7	22515.7	24113	22038	21238	18595	15813	25113	24907	23923
ENSMUST00000031402	ENSMUST00000031402	ENSMUST00000031402	Cct6a	NA	5	chaperonin containing Tcp1, subunit 6a (zeta) [Source:MGI Symbol;Acc:MGI:107943]	759	0.0754131	-0.0754131	0.333764	0.333764	0.999198	0.999198	0.098663	0.200232	0.0426858	-0.0514829	-0.0665511	-0.141946	-0.0878145	-0.0084895	21538.2	22921.6	20441.5	21223.1	22422.7	24593.6	22049.2	20655.9	24799	21793	19784	21931	21133	25349	19512	21947
ENSMUST00000034787	ENSMUST00000034787	ENSMUST00000034787	Phip	83946	9	pleckstrin homology domain interacting protein [Source:MGI Symbol;Acc:MGI:1932404]	760	-0.0288289	0.0288289	0.725365	0.725365	0.999198	0.999198	-0.0752447	-0.0359712	-0.0607816	0.0533396	0.212202	-0.00410546	-0.0200534	-0.0910812	25097.4	20977.9	21602.8	21365.3	20338.9	21556.8	21189.3	22933.6	28897	19945	20908	22078	19169	22219	18751	24367
ENSMUST00000018625	ENSMUST00000018625	ENSMUST00000018625	Appbp2	66884	11	amyloid beta precursor protein (cytoplasmic tail) binding protein 2 [Source:MGI Symbol;Acc:MGI:1914134]	761	0.00292557	-0.00292557	0.96839	0.96839	0.999198	0.999198	-0.00305015	0.0388436	-0.0335204	0.00857489	0.0666044	-0.117158	0.0439019	-0.0120318	22895.7	21772	20157.3	22538.2	21681.1	22413.5	21317	21948.1	26362	20700	19509	23290	20434	23102	18864	23320
ENSMUST00000073724	ENSMUST00000073724	ENSMUST00000073724	Phf1	21652	17	PHD finger protein 1 [Source:MGI Symbol;Acc:MGI:98647]	762	-0.0776004	0.0776004	0.294597	0.294597	0.999198	0.999198	-0.00462256	-0.111224	-0.0384179	-0.161263	0.0135205	0.144674	0.0751678	0.0739892	21433.1	22334.7	23473	22368.9	22350.6	20743.8	21817.6	20036.6	24678	21235	22718	23115	21065	21381	19307	21289
ENSMUST00000099078	ENSMUST00000099078	ENSMUST00000099078	Arfgef2	99371	2	ADP-ribosylation factor guanine nucleotide-exchange factor 2 (brefeldin A-inhibited) [Source:MGI Symbol;Acc:MGI:2139354]	763	-0.0162449	0.0162449	0.827963	0.827963	0.999198	0.999198	-0.103448	0.0392392	-0.0774941	0.0691014	0.0582886	0.0423222	-0.00530835	-0.032037	22557.8	20394.2	22309.6	21585	21188.8	22514.4	20764.4	22985.3	25973	19390	21592	22305	19970	23206	18375	24422
ENSMUST00000055241	ENSMUST00000055241	ENSMUST00000055241	Zfp106	20402	2	zinc finger protein 106 [Source:MGI Symbol;Acc:MGI:1270153]	764	0.0233013	-0.0233013	0.755985	0.755985	0.999198	0.999198	0.0037803	0.013607	-0.0623115	0.131263	0.0446218	-0.0808428	-0.0433168	-0.0165086	22651.6	21666.8	20764.9	21312.1	21711.8	21814.9	20696.6	23668.6	26081	20600	20097	22023	20463	22485	18315	25148
ENSMUST00000102549	ENSMUST00000102549	ENSMUST00000102549	Nipal3	74552	4	NIPA-like domain containing 3 [Source:MGI Symbol;Acc:MGI:1921802]	765	0.0351406	-0.0351406	0.648425	0.648425	0.999198	0.999198	0.0772067	0.160929	-0.0298995	-0.0798906	-0.042221	-0.0751325	-0.0194464	-0.0046981	21398.4	22686	20915.7	21738.9	21962.2	24041.5	21062.7	20345.3	24638	21569	20243	22464	20699	24780	18639	21617
ENSMUST00000022904	ENSMUST00000022904	ENSMUST00000022904	Atp6v1c1	66335	15	ATPase, H+ transporting, lysosomal V1 subunit C1 [Source:MGI Symbol;Acc:MGI:1913585]	766	0.00960538	-0.00960538	0.897658	0.897658	0.999198	0.999198	0.0433884	0.0938374	-0.0301129	-0.0746379	-0.0598985	-0.0519629	0.00935826	0.0608134	20945.9	22351.5	21061.4	21976	22773.9	23147	21241.3	20595.7	24117	21251	20384	22709	21464	23858	18797	21883
ENSMUST00000020904	ENSMUST00000020904	ENSMUST00000020904	Rock2	19878	12	Rho-associated coiled-coil containing protein kinase 2 [Source:MGI Symbol;Acc:MGI:107926]	767	0.0650385	-0.0650385	0.371482	0.371482	0.999198	0.999198	0.0627634	0.163281	-0.000810473	0.0295323	-0.0341615	-0.102541	-0.0689801	-0.0552759	21719.7	22205.3	20714.2	21201.8	21404.1	23807.7	21248	21699.7	25008	21112	20048	21909	20173	24539	18803	23056
ENSMUST00000060972	ENSMUST00000060972	ENSMUST00000060972	Kcna5	16493	6	potassium voltage-gated channel, shaker-related subfamily, member 5 [Source:MGI Symbol;Acc:MGI:96662]	768	0.0778988	-0.0778988	0.369697	0.369697	0.999198	0.999198	0.152467	0.178994	0.0630351	-0.0987112	0.071146	-0.184519	-0.0540968	-0.158588	23410.7	23465.4	19608.7	21464	19964.3	23900.8	22054.9	19715.7	26955	22310	18978	22180	18816	24635	19517	20948
ENSMUST00000055128	ENSMUST00000055128	ENSMUST00000055128	Tapt1	231225	5	transmembrane anterior posterior transformation 1 [Source:MGI Symbol;Acc:MGI:2683537]	769	0.0360633	-0.0360633	0.611607	0.611607	0.999198	0.999198	-0.0208756	0.0129663	0.0931668	0.0564472	-0.05036	-0.0086057	-0.0149309	-0.0713069	21213.4	21116.7	21836.3	21740.8	20907.6	21618	22853.8	22279.4	24425	20077	21134	22466	19705	22282	20224	23672
ENSMUST00000023165	ENSMUST00000023165	ENSMUST00000023165	Crebbp	12914	16	CREB binding protein [Source:MGI Symbol;Acc:MGI:1098280]	770	-0.0317036	0.0317036	0.689121	0.689121	0.999198	0.999198	-0.0370698	0.00280936	-0.137546	0.0390151	0.1474	0.0778294	-0.0342314	-0.0750317	23746.8	21360.7	22628.8	20937.6	20353.7	21959.5	19923.6	22517.6	27342	20309	21901	21636	19183	22634	17631	23925
ENSMUST00000033873	ENSMUST00000033873	ENSMUST00000033873	Erlin2	244373	8	ER lipid raft associated 2 [Source:MGI Symbol;Acc:MGI:2387215]	771	0.0208768	-0.0208768	0.771554	0.771554	0.999198	0.999198	0.0428754	0.0475819	0.00941722	-0.0172951	0.0222162	-0.0868545	-0.0604002	0.0376212	22158.3	22154.8	20544.8	20925	22396.2	22227.2	21646.9	21249.8	25513	21064	19884	21623	21108	22910	19156	22578
ENSMUST00000041683	ENSMUST00000041683	ENSMUST00000041683	Usp22	216825	11	ubiquitin specific peptidase 22 [Source:MGI Symbol;Acc:MGI:2144157]	772	-0.120897	0.120897	0.135848	0.135848	0.940255	0.940255	-0.110331	-0.0181167	-0.2017	-0.160192	-0.0478154	0.132103	0.209814	0.176289	20070.4	20900.1	22736.3	23994.6	23443.4	22279.6	19617.4	20190	23109	19871	22005	24795	22095	22964	17360	21452
ENSMUST00000072961	ENSMUST00000072961	ENSMUST00000072961	Vps41	218035	13	vacuolar protein sorting 41 (yeast) [Source:MGI Symbol;Acc:MGI:1929215]	773	-0.0146857	0.0146857	0.842507	0.842507	0.999198	0.999198	0.0529805	0.0393857	-0.054427	-0.102542	-0.0518838	0.0188844	0.0520287	0.0375827	20704.4	22493.5	21745.4	22250.8	22029.1	22282.5	20879.6	20194.7	23839	21386	21046	22993	20762	22967	18477	21457
ENSMUST00000023099	ENSMUST00000023099	ENSMUST00000023099	Slc38a2	67760	15	solute carrier family 38, member 2 [Source:MGI Symbol;Acc:MGI:1915010]	774	0.0065004	-0.0065004	0.934856	0.934856	0.999198	0.999198	0.122692	0.0194326	0.0122516	-0.14028	0.0418536	-0.112632	0.0330164	0.00633634	22235.6	23410.7	19977.6	22099.8	21694.9	21793.6	21685.4	19509.6	25602	22258	19335	22837	20447	22463	19190	20729
ENSMUST00000033882	ENSMUST00000033882	ENSMUST00000033882	Chrna6	11440	8	cholinergic receptor, nicotinic, alpha polypeptide 6 [Source:MGI Symbol;Acc:MGI:106213]	775	0.158777	-0.158777	0.141752	0.141752	0.94523	0.94523	0.249346	0.313929	0.0828152	-0.0374818	-0.498379	-0.112641	-0.0355213	-0.0368265	16088.3	24200.6	21020.1	22174.3	22154.3	25308.6	21562.2	19837.1	18524	23009	20344	22914	20880	26086	19081	21077
ENSMUST00000027252	ENSMUST00000027252	ENSMUST00000027252	Eif5b	226982	1	eukaryotic translation initiation factor 5B [Source:MGI Symbol;Acc:MGI:2441772]	776	0.0673794	-0.0673794	0.345059	0.345059	0.999198	0.999198	0.0878655	0.107493	0.0237911	0.0488928	-0.0440185	-0.140951	-0.0319064	-0.0551718	21367.1	22344.2	19978.6	21547.3	21202.6	22650.3	21373.5	21748.6	24602	21244	19336	22266	19983	23346	18914	23108
ENSMUST00000002487	ENSMUST00000002487	ENSMUST00000002487	Braf	109880	6	Braf transforming gene [Source:MGI Symbol;Acc:MGI:88190]	777	-0.0454791	0.0454791	0.577974	0.577974	0.999198	0.999198	-0.174359	-0.0221565	-0.115864	0.113798	0.106933	0.0277512	0.0849174	-0.0422047	22814.1	19373.9	21595.6	22468.5	20573.4	21529.7	20175.6	23657.3	26268	18420	20901	23218	19390	22191	17854	25136
ENSMUST00000020490	ENSMUST00000020490	ENSMUST00000020490	Wdr82	77305	9	WD repeat domain containing 82 [Source:MGI Symbol;Acc:MGI:1924555]	778	0.0117214	-0.0117214	0.885857	0.885857	0.999198	0.999198	0.0841419	0.100077	0.0280993	-0.182517	0.0168181	-0.100435	-0.00459408	0.0373789	21843.9	22701.8	20138.7	21522.1	22157.5	22953.9	21836.8	18870.5	25151	21584	19491	22240	20883	23659	19324	20050
ENSMUST00000105321	ENSMUST00000105321	ENSMUST00000105321	Nfic	18029	10	nuclear factor I/C [Source:MGI Symbol;Acc:MGI:109591]	779	-0.131585	0.131585	0.127882	0.127882	0.93467	0.93467	-0.0905259	-0.14794	-0.31887	0.0110784	-0.0154433	0.196122	0.189026	0.146981	20300.6	21112.5	23507.1	23391.7	22719.8	20288.8	18021.8	22653.1	23374	20073	22751	24172	21413	20912	15948	24069
ENSMUST00000040689	ENSMUST00000040689	ENSMUST00000040689	Atg9a	245860	1	autophagy related 9A [Source:MGI Symbol;Acc:MGI:2138446]	780	-0.0168351	0.0168351	0.819283	0.819283	0.999198	0.999198	0.0214544	0.0185938	0.0268582	-0.140994	-0.0156082	0.0264261	0.00528424	0.0503414	21143	21947.6	21768.1	21451.5	22132	21904.2	22030	19610.3	24344	20867	21068	22167	20859	22577	19495	20836
ENSMUST00000058906	ENSMUST00000058906	ENSMUST00000058906	Chchd10	103172	10	coiled-coil-helix-coiled-coil-helix domain containing 10 [Source:MGI Symbol;Acc:MGI:2143558]	781	-0.0767842	0.0767842	0.312639	0.312639	0.999198	0.999198	-0.0733175	-0.096721	-0.109787	-0.0288548	-0.0525031	0.0668525	0.0955021	0.187378	20173.8	20972.6	21913.8	22353.4	23823.3	20635.1	20449.1	21629.1	23228	19940	21209	23099	22453	21269	18096	22981
ENSMUST00000028583	ENSMUST00000028583	ENSMUST00000028583	Lin7c	22343	2	lin-7 homolog C (C. elegans) [Source:MGI Symbol;Acc:MGI:1330839]	782	0.0142783	-0.0142783	0.857185	0.857185	0.999198	0.999198	-0.0345635	0.0450888	0.00764252	0.0377251	0.128595	-0.171018	-0.029778	-0.000722718	23612.2	20879	19184	21157.3	21587.7	22064.3	21498.9	21951.9	27187	19851	18567	21863	20346	22742	19025	23324
ENSMUST00000023095	ENSMUST00000023095	ENSMUST00000023095	2020-09-03	24050	15	septin 3 [Source:MGI Symbol;Acc:MGI:1345148]	783	0.0585452	-0.0585452	0.503096	0.503096	0.999198	0.999198	0.184702	0.147879	-0.0591894	-0.0570967	-0.23359	-0.0338972	0.00932967	0.0104559	18608.7	23879.8	21371.4	22021.4	22038.6	23278	20165.5	20194.7	21426	22704	20684	22756	20771	23993	17845	21457
ENSMUST00000022561	ENSMUST00000022561	ENSMUST00000022561	Amer2	72125	14	APC membrane recruitment 2 [Source:MGI Symbol;Acc:MGI:1919375]	784	0.0364093	-0.0364093	0.668001	0.668001	0.999198	0.999198	-0.0908854	0.00577988	0.250578	-0.0443205	-0.000104706	-0.100084	-0.0406567	-0.00716396	21665.9	19836.7	20215.2	21065.3	21560.1	21211.4	25134.2	20487.4	24946	18860	19565	21768	20320	21863	22242	21768
ENSMUST00000057486	ENSMUST00000057486	ENSMUST00000057486	Ankrd46	68839	15	ankyrin repeat domain 46 [Source:MGI Symbol;Acc:MGI:1916089]	785	-0.00882428	0.00882428	0.902172	0.902172	0.999198	0.999198	0.0509747	0.0240783	-0.0555176	-0.0580961	-0.0107445	-0.0263699	0.0101749	0.0607807	21166.5	22227.4	20938.5	21475.6	22242.4	21816.9	20645.7	20608.9	24371	21133	20265	22192	20963	22487	18270	21897
ENSMUST00000086635	ENSMUST00000086635	ENSMUST00000086635	Pitpnb	56305	5	phosphatidylinositol transfer protein, beta [Source:MGI Symbol;Acc:MGI:1927542]	786	0.0487147	-0.0487147	0.502637	0.502637	0.999198	0.999198	-0.0129504	0.101247	0.0319169	0.0721289	0.0368349	-0.0730722	-0.084808	-0.0773753	22301.6	20829.6	20665.7	20498.3	20604.1	22545.5	21487.6	22095	25678	19804	20001	21182	19419	23238	19015	23476
ENSMUST00000057849	ENSMUST00000057849	ENSMUST00000057849	C1ql1	23829	11	complement component 1, q subcomponent-like 1 [Source:MGI Symbol;Acc:MGI:1344400]	787	-0.0235215	0.0235215	0.758389	0.758389	0.999198	0.999198	0.0302361	0.0520689	-0.0598573	-0.123459	-0.0533606	-0.0220277	0.0893625	0.0749925	20417.8	21991.8	20866.1	22541.1	22317.7	22327.2	20660.4	19769.3	23509	20909	20195	23293	21034	23013	18283	21005
ENSMUST00000050372	ENSMUST00000050372	ENSMUST00000050372	Crb2	241324	2	crumbs family member 2 [Source:MGI Symbol;Acc:MGI:2679260]	788	0.0655821	-0.0655821	0.400323	0.400323	0.999198	0.999198	0.157903	-0.00385131	0.139173	-0.041029	0.00558222	-0.0546111	-0.0694334	-0.148307	21930.8	23288.7	21034.5	20819.5	19711.8	20818.5	22988.3	20288.9	25251	22142	20358	21514	18578	21458	20343	21557
ENSMUST00000093369	ENSMUST00000093369	ENSMUST00000093369	Nefh	380684	11	neurofilament, heavy polypeptide [Source:MGI Symbol;Acc:MGI:97309]	789	-0.111524	0.111524	0.398545	0.398545	0.999198	0.999198	0.00913929	0.0923714	-0.190863	-0.40775	-0.362945	0.22916	0.243567	0.248448	15917.2	22256.9	23994.8	24235.6	24317.7	23578.7	19375.6	16671	18327	21161	23223	25044	22919	24303	17146	17713
ENSMUST00000084852	ENSMUST00000084852	ENSMUST00000084852	Numa1	101706	7	nuclear mitotic apparatus protein 1 [Source:MGI Symbol;Acc:MGI:2443665]	790	0.00345729	-0.00345729	0.960758	0.960758	0.999198	0.999198	0.00230557	0.030213	0.0105107	-0.0297654	0.0442988	0.011721	-0.0418327	-0.0297209	21952.5	21271.3	21462.3	20680.2	20854.5	21686.8	21392.7	20803.7	25276	20224	20772	21370	19655	22353	18931	22104
ENSMUST00000091291	ENSMUST00000091291	ENSMUST00000091291	Insr	16337	8	insulin receptor [Source:MGI Symbol;Acc:MGI:96575]	791	-0.0107619	0.0107619	0.88738	0.88738	0.999198	0.999198	-0.093456	0.070242	-0.0669333	0.0404165	0.0916134	0.0360876	-0.0454247	-0.0438177	22562.2	19994.5	21710.3	20517.6	20540.5	22397	20365.5	21938.7	25978	19010	21012	21202	19359	23085	18022	23310
ENSMUST00000113523	ENSMUST00000113523	ENSMUST00000113523	Tmem63b	224807	17	transmembrane protein 63b [Source:MGI Symbol;Acc:MGI:2387609]	792	-0.0126893	0.0126893	0.868021	0.868021	0.999198	0.999198	0.0160915	0.0334935	-0.0931779	-0.0106456	-0.12651	0.0538872	0.0714043	0.0435733	19344.3	21543.8	21921.1	22188.9	21764.9	21805.2	19972.2	21148.2	22273	20483	21216	22929	20513	22475	17674	22470
ENSMUST00000025202	ENSMUST00000025202	ENSMUST00000025202	Kcnc1	16502	7	potassium voltage gated channel, Shaw-related subfamily, member 1 [Source:MGI Symbol;Acc:MGI:96667]	793	-0.0113278	0.0113278	0.884061	0.884061	0.999198	0.999198	0.0531728	0.0743154	-0.0597343	-0.122124	-0.0735728	0.0351203	0.0911219	-0.012396	20060.9	22076	21630.7	22486.9	20929.9	22401.9	20414.1	19550	23098	20989	20935	23237	19726	23090	18065	20772
ENSMUST00000017610	ENSMUST00000017610	ENSMUST00000017610	Timp2	21858	11	tissue inhibitor of metalloproteinase 2 [Source:MGI Symbol;Acc:MGI:98753]	794	-0.177409	0.177409	0.0427517	0.0427517	0.742596	0.742596	-0.0715612	-0.157955	-0.329328	-0.162941	0.0260724	0.133392	0.17672	0.354086	20254.5	21407	21818.8	22484	25425.4	20162.7	17904.3	20093.1	23321	20353	21117	23234	23963	20782	15844	21349
ENSMUST00000088788	ENSMUST00000088788	ENSMUST00000088788	Ppp6r2	71474	15	protein phosphatase 6, regulatory subunit 2 [Source:MGI Symbol;Acc:MGI:1918724]	795	0.00435995	-0.00435995	0.95221	0.95221	0.999198	0.999198	0.062362	0.0603005	-0.0320493	-0.0782072	-0.0188843	0.0147497	0.027584	-0.0419514	20923.3	22068.6	21416.8	21608.2	20591.4	22037.1	20670.6	20019.7	24091	20982	20728	22329	19407	22714	18292	21271
ENSMUST00000022665	ENSMUST00000022665	ENSMUST00000022665	Rhobtb2	246710	14	Rho-related BTB domain containing 2 [Source:MGI Symbol;Acc:MGI:2180557]	796	0.0111101	-0.0111101	0.889792	0.889792	0.999198	0.999198	0.0687622	0.126304	0.00991855	-0.178243	0.000330051	-0.0471642	0.00360335	-0.00189985	21176.9	22034.9	20491.1	21225	21144.2	22931.6	21154.2	18567.5	24383	20950	19832	21933	19928	23636	18720	19728
ENSMUST00000035871	ENSMUST00000035871	ENSMUST00000035871	Tmem127	69470	2	transmembrane protein 127 [Source:MGI Symbol;Acc:MGI:1916720]	797	0.0353764	-0.0353764	0.63127	0.63127	0.999198	0.999198	0.0610222	0.129126	-0.026858	-0.0279381	-0.0638611	-0.0572863	-0.0429032	0.0210801	20414.3	21721.5	20507.6	20713.1	21652.4	22771.5	20437.8	20422.5	23505	20652	19848	21404	20407	23471	18086	21699
ENSMUST00000060148	ENSMUST00000060148	ENSMUST00000060148	Hivep1	110521	13	human immunodeficiency virus type I enhancer binding protein 1 [Source:MGI Symbol;Acc:MGI:96100]	798	-0.0195223	0.0195223	0.79761	0.79761	0.999198	0.999198	0.00229899	0.0237386	-0.15512	0.0425265	0.0223499	0.00967642	0.0890352	-0.0460644	21257.7	21250.3	21071.7	22263.4	20273.1	21568.5	19053.5	21851.2	24476	20204	20394	23006	19107	22231	16861	23217
ENSMUST00000003468	ENSMUST00000003468	ENSMUST00000003468	Grik5	14809	7	glutamate receptor, ionotropic, kainate 5 (gamma 2) [Source:MGI Symbol;Acc:MGI:95818]	799	-0.0726478	0.0726478	0.306362	0.306362	0.999198	0.999198	-0.0252174	-0.0699249	-0.0641823	-0.133337	0.01744	0.092578	0.0889869	0.0902009	20779.1	21215.6	21890.1	21835.6	21854	20568.2	20650.2	19683.7	23925	20171	21186	22564	20597	21200	18274	20914
ENSMUST00000000095	ENSMUST00000000095	ENSMUST00000000095	Tbx2	21385	11	T-box 2 [Source:MGI Symbol;Acc:MGI:98494]	800	-0.0854972	0.0854972	0.257842	0.257842	0.999198	0.999198	-0.0182338	-0.0997026	-0.128016	-0.0984955	-0.0315722	0.175435	0.127035	0.0629428	19986.2	21403.9	23070	22308.9	21339.4	20228.6	19835.5	20245.6	23012	20350	22328	23053	20112	20850	17553	21511
ENSMUST00000021479	ENSMUST00000021479	ENSMUST00000021479	Actr10	56444	12	ARP10 actin-related protein 10 [Source:MGI Symbol;Acc:MGI:1891654]	801	-0.0135176	0.0135176	0.851285	0.851285	0.999198	0.999198	-0.0115365	0.0539455	-0.0792378	-0.0204308	0.0195406	-0.0447389	0.0139548	0.0633643	21223.8	20967.4	20298.9	21141.8	21878.4	21941	20006.1	20838.5	24437	19935	19646	21847	20620	22615	17704	22141
ENSMUST00000035105	ENSMUST00000035105	ENSMUST00000035105	Rpsa	16785102642689	9	ribosomal protein SA [Source:MGI Symbol;Acc:MGI:105381]	802	0.0646472	-0.0646472	0.37412	0.37412	0.999198	0.999198	0.0716621	0.123618	0.00298923	0.0575788	-0.118182	-0.103334	-0.0514093	0.0109506	19815.9	21613.2	20020.9	20754.7	21671.5	22405.8	20608.4	21403.2	22816	20549	19377	21447	20425	23094	18237	22741
ENSMUST00000153128	ENSMUST00000153128	ENSMUST00000153128	Cnnm4	94220	1	cyclin M4 [Source:MGI Symbol;Acc:MGI:2151060]	803	-0.0289734	0.0289734	0.697373	0.697373	0.999198	0.999198	-0.0409897	0.0162416	0.0437398	-0.141621	0.0584976	-0.0372969	0.0440194	0.0484797	21681.5	20646.6	20288.6	21465	21531.5	21482.1	21895.5	19255.4	24964	19630	19636	22181	20293	22142	19376	20459
ENSMUST00000035208	ENSMUST00000035208	ENSMUST00000035208	Bsn	12217	9	bassoon [Source:MGI Symbol;Acc:MGI:1277955]	804	-0.0278319	0.0278319	0.754767	0.754767	0.999198	0.999198	-0.212435	0.0983241	-0.0715508	0.0543212	0.156113	0.0178565	0.0524733	-0.129547	23197.9	18317.9	21077.9	21589.8	19030.6	22721.1	20197.1	22038.5	26710	17416	20400	22310	17936	23419	17873	23416
ENSMUST00000024897	ENSMUST00000024897	ENSMUST00000024897	Vapa	30960	17	vesicle-associated membrane protein, associated protein A [Source:MGI Symbol;Acc:MGI:1353561]	805	-0.00511624	0.00511624	0.94392	0.94392	0.999198	0.999198	0.0487944	0.0485365	-0.0476422	-0.0744782	-0.0208314	-0.0408057	0.0341901	0.0461068	20663.6	21762.5	20379.5	21466.9	21645	21758.6	20355.3	19980.2	23792	20691	19724	22183	20400	22427	18013	21229
ENSMUST00000101151	ENSMUST00000101151	ENSMUST00000101151	Iqsec1	232227	6	IQ motif and Sec7 domain 1 [Source:MGI Symbol;Acc:MGI:1196356]	806	-0.0351806	0.0351806	0.623175	0.623175	0.999198	0.999198	-0.0403866	0.00502892	-0.112863	0.00413479	-0.0130009	0.0331332	0.057996	0.0615661	20557.7	20669.7	21225.7	21594.7	21648.2	21330.8	19656.9	21317.6	23670	19652	20543	22315	20403	21986	17395	22650
ENSMUST00000102993	ENSMUST00000102993	ENSMUST00000102993	Ube2h	22214	6	ubiquitin-conjugating enzyme E2H [Source:MGI Symbol;Acc:MGI:104632]	807	0.0268435	-0.0268435	0.722222	0.722222	0.999198	0.999198	0.112887	0.0634232	-0.00203556	-0.0735558	0.0433336	-0.0995834	-0.0470386	-0.00801885	21837.8	22493.5	19778.1	20511.8	21074.2	21735.4	20771.2	19766.5	25144	21386	19142	21196	19862	22403	18381	21002
ENSMUST00000029353	ENSMUST00000029353	ENSMUST00000029353	Kpna4	16649	3	karyopherin (importin) alpha 4 [Source:MGI Symbol;Acc:MGI:1100848]	808	-0.00564309	0.00564309	0.941753	0.941753	0.999198	0.999198	0.0291611	0.0203683	-0.0347375	-0.0384932	0.133856	-0.127378	0.0225363	-0.0187573	22979.9	21454.4	19173.7	21273.4	20673.1	21324	20524.8	20471.4	26459	20398	18557	21983	19484	21979	18163	21751
ENSMUST00000034300	ENSMUST00000034300	ENSMUST00000034300	Hsbp1	68196	8	heat shock factor binding protein 1 [Source:MGI Symbol;Acc:MGI:1915446]	809	0.0198457	-0.0198457	0.790571	0.790571	0.999198	0.999198	0.0353078	0.114086	-0.037298	-0.0383532	-0.0722384	-0.0682838	0.0040224	0.0534177	20082.6	21341.8	20137.7	21172.8	21910.3	22539.6	20294.3	20279.4	23123	20291	19490	21879	20650	23232	17959	21547
ENSMUST00000038627	ENSMUST00000038627	ENSMUST00000038627	Zfp91	109910	19	zinc finger protein 91 [Source:MGI Symbol;Acc:MGI:104854]	810	-0.00959562	0.00959562	0.892896	0.892896	0.999198	0.999198	0.00449503	0.00938998	-0.0551889	0.00201327	0.0535377	-0.0553544	0.0522428	-0.015052	21636.3	21052.6	20063.3	21616.9	20631.7	21124.1	20199.4	21016.4	24912	20016	19418	22338	19445	21773	17875	22330
ENSMUST00000031167	ENSMUST00000031167	ENSMUST00000031167	Polr2b	231329	5	polymerase (RNA) II (DNA directed) polypeptide B [Source:MGI Symbol;Acc:MGI:2388280]	811	0.0307199	-0.0307199	0.68186	0.68186	0.999198	0.999198	0.0641935	0.118405	-0.00488387	-0.0612212	-0.0062129	-0.114649	-0.0152132	0.00990195	21025.8	21612.1	19503.3	20895	21262	22439.7	20601.7	19812.6	24209	20548	18876	21592	20039	23129	18231	21051
ENSMUST00000031355	ENSMUST00000031355	ENSMUST00000031355	Uso1	56041	5	USO1 vesicle docking factor [Source:MGI Symbol;Acc:MGI:1929095]	812	0.0198012	-0.0198012	0.7834	0.7834	0.999198	0.999198	0.04464	0.0663729	-0.0233632	-0.0104158	-0.0249976	-0.0964488	0.00939494	0.0297219	20674.9	21401.8	19675.8	21173.7	21474.2	21726.6	20416.3	20600.4	23805	20348	19043	21880	20239	22394	18067	21888
ENSMUST00000065537	ENSMUST00000065537	ENSMUST00000065537	Jmy	57748	13	junction-mediating and regulatory protein [Source:MGI Symbol;Acc:MGI:1913096]	813	-0.0155801	0.0155801	0.835268	0.835268	0.999198	0.999198	-0.0643978	0.0503244	-0.0908891	0.037311	0.0860266	-0.0579244	-0.01891	0.0488166	22016.8	20052.3	19925.9	20472.1	21456.1	21712.1	19687.5	21517.1	25350	19065	19285	21155	20222	22379	17422	22862
ENSMUST00000034470	ENSMUST00000034470	ENSMUST00000034470	Vps26b	69091	9	vacuolar protein sorting 26 homolog B (yeast) [Source:MGI Symbol;Acc:MGI:1917656]	814	0.0169409	-0.0169409	0.817415	0.817415	0.999198	0.999198	0.0741273	0.077983	-0.00560417	-0.0848561	-0.01839	-0.0585831	-0.00962239	0.0177682	20708.8	21822.5	20139.8	20835	21234.4	21880.9	20649.1	19545.3	23844	20748	19492	21530	20013	22553	18273	20767
ENSMUST00000035033	ENSMUST00000035033	ENSMUST00000035033	Copb2	50797	9	coatomer protein complex, subunit beta 2 (beta prime) [Source:MGI Symbol;Acc:MGI:1354962]	815	0.00144115	-0.00144115	0.983799	0.983799	0.999198	0.999198	0.0241911	0.0434542	-0.0293305	-0.0341745	-0.0223033	-0.0445221	0.00452913	0.0546904	20509	21159.9	20195.6	20894	21633.3	21444.3	20389.2	20320.9	23614	20118	19546	21591	20389	22103	18043	21591
ENSMUST00000145353	ENSMUST00000145353	ENSMUST00000145353	Cnot6	104625	11	CCR4-NOT transcription complex, subunit 6 [Source:MGI Symbol;Acc:MGI:2144529]	816	-0.0633096	0.0633096	0.581871	0.581871	0.999198	0.999198	-0.0596827	0.0611955	0.110067	-0.422014	0.305239	-0.117856	-0.0182095	0.0490503	25139.1	20395.2	18749	20089.9	21048.7	22177.8	22941.9	15865.3	28945	19391	18146	20760	19838	22859	20302	16857
ENSMUST00000022875	ENSMUST00000022875	ENSMUST00000022875	Ank	11732	15	progressive ankylosis [Source:MGI Symbol;Acc:MGI:3045421]	817	-0.0592108	0.0592108	0.412489	0.412489	0.999198	0.999198	-0.0375714	-0.00726773	-0.0812201	-0.113066	0.0364622	-0.00947627	0.10022	0.106491	20884.2	20670.8	20229.7	21827.9	21923	21109.6	20054.7	19616.9	24046	19653	19579	22556	20662	21758	17747	20843
ENSMUST00000060722	ENSMUST00000060722	ENSMUST00000060722	Cxxc5	67393	18	CXXC finger 5 [Source:MGI Symbol;Acc:MGI:1914643]	818	0.0186726	-0.0186726	0.801751	0.801751	0.999198	0.999198	0.0957027	0.0616867	-0.0486253	-0.0395778	-0.0538468	-0.0812335	0.0309351	0.0261822	20147.7	22061.2	19768.8	21367.3	21297	21547.1	19960.9	20086.5	23198	20975	19133	22080	20072	22209	17664	21342
ENSMUST00000163659	ENSMUST00000163659	ENSMUST00000163659	Nxnl1	234404102643259	8	nucleoredoxin-like 1 [Source:MGI Symbol;Acc:MGI:1924446]	819	0.175757	-0.175757	0.0149536	0.0149536	0.534369	0.534369	0.191713	0.209054	0.18281	0.117914	-0.0977551	-0.187456	-0.242593	-0.179047	20590.7	22279	19349.3	18623.8	19462.5	22548.4	22141.9	21167.9	23708	21182	18727	19245	18343	23241	19594	22491
ENSMUST00000071134	ENSMUST00000071134	ENSMUST00000071134	Tubb3	22152	8	tubulin, beta 3 class III [Source:MGI Symbol;Acc:MGI:107813]	820	0.0273937	-0.0273937	0.795629	0.795629	0.999198	0.999198	0.0978788	0.206806	-0.0588415	-0.164612	-0.337017	0.00714379	0.074346	0.104848	16592.9	22009.7	21063.5	22067.9	22539.4	23735.9	19744	18348.2	19105	20926	20386	22804	21243	24465	17472	19495
ENSMUST00000018691	ENSMUST00000018691	ENSMUST00000018691	Pip4k2b	108083	11	phosphatidylinositol-5-phosphate 4-kinase, type II, beta [Source:MGI Symbol;Acc:MGI:1934234]	821	0.000729027	-0.000729027	0.991913	0.991913	0.999214	0.999214	0.0405998	0.0626785	-0.0395047	-0.0647396	0.0231046	-0.0448853	0.0210419	-0.00325388	21068.3	21314.5	20098.4	21038.2	20686.9	21643.2	20163.2	19813.6	24258	20265	19452	21740	19497	22308	17843	21052
ENSMUST00000162415	ENSMUST00000162415	ENSMUST00000162415	Eif4g2	13690	7	eukaryotic translation initiation factor 4, gamma 2 [Source:MGI Symbol;Acc:MGI:109207]	822	0.0221986	-0.0221986	0.771928	0.771928	0.999198	0.999198	0.0591409	0.102295	-0.0216144	-0.0566249	-0.0725833	-0.110479	0.0225631	0.0648874	19836.8	21401.8	19322.5	21189.2	21820.1	22051.6	20236.7	19751.4	22840	20348	18701	21896	20565	22729	17908	20986
ENSMUST00000159109	ENSMUST00000159109	ENSMUST00000159109	Zfp609	214812	9	zinc finger protein 609 [Source:MGI Symbol;Acc:MGI:2674092]	823	0.0408966	-0.0408966	0.578791	0.578791	0.999198	0.999198	0.0670205	0.0950903	-0.0344656	0.032715	0.0102785	0.00852032	-0.059181	-0.127651	21132.6	21366	21106.9	20139.2	19205.7	21785.8	19914.6	20863.9	24332	20314	20428	20811	18101	22455	17623	22168
ENSMUST00000040624	ENSMUST00000040624	ENSMUST00000040624	Gltscr1l	210982	17	GLTSCR1-like [Source:MGI Symbol;Acc:MGI:2673855]	824	0.0137892	-0.0137892	0.847958	0.847958	0.999198	0.999198	-0.00767781	0.0419689	-0.00831873	0.0285395	0.00766208	0.00781117	0.0348135	-0.109751	20892.9	20475.1	20895.1	21289.8	19259.8	21192	20466	20995.7	24056	19467	20223	22000	18152	21843	18111	22308
ENSMUST00000080428	ENSMUST00000080428	ENSMUST00000080428	Opn1sw	12057	6	opsin 1 (cone pigments), short-wave-sensitive (color blindness, tritan) [Source:MGI Symbol;Acc:MGI:99438]	825	0.253929	-0.253929	0.00185756	0.00185756	0.208735	0.208735	0.248796	0.291109	0.373155	0.08795	-0.292711	-0.144184	-0.315171	-0.269862	18357.7	22407.3	20348.5	18074.1	18650.8	23074.2	24424.5	20043.2	21137	21304	19694	18677	17578	23783	21614	21296
ENSMUST00000029773	ENSMUST00000029773	ENSMUST00000029773	Cnn3	71994	3	calponin 3, acidic [Source:MGI Symbol;Acc:MGI:1919244]	826	-0.149247	0.149247	0.109669	0.109669	0.911026	0.911026	-0.079431	-0.152882	-0.264617	-0.10715	-0.00122652	0.098936	0.0574426	0.406436	19574.5	20563.5	20981.9	20387	25966.6	19542.7	18086.2	20172.2	22538	19551	20307	21067	24473	20143	16005	21433
ENSMUST00000072727	ENSMUST00000072727	ENSMUST00000072727	Nap1l4	17955	7	nucleosome assembly protein 1-like 4 [Source:MGI Symbol;Acc:MGI:1316687]	827	-0.0358987	0.0358987	0.622382	0.622382	0.999198	0.999198	-0.0509923	-0.00664842	-0.0434248	-0.0430044	0.00829599	-0.0571228	0.065394	0.121025	20466.5	20137.5	19559.1	21292.7	22129.9	20766.1	20243.4	20249.3	23565	19146	18930	22003	20857	21404	17914	21515
ENSMUST00000027290	ENSMUST00000027290	ENSMUST00000027290	Tmem131	56030	1	transmembrane protein 131 [Source:MGI Symbol;Acc:MGI:1927110]	828	0.0291707	-0.0291707	0.69377	0.69377	0.999198	0.999198	0.0347234	0.102991	-0.0263951	0.00215416	0.0495859	0.0071639	-0.090334	-0.0882513	21516.5	20869.6	20893	19527.6	19555.8	21880.9	20003.9	20403.7	24774	19842	20221	20179	18431	22553	17702	21679
ENSMUST00000021314	ENSMUST00000021314	ENSMUST00000021314	Nmt1	18107	11	N-myristoyltransferase 1 [Source:MGI Symbol;Acc:MGI:102579]	829	0.0399823	-0.0399823	0.607161	0.607161	0.999198	0.999198	0.0904095	0.0782376	0.0958361	-0.114914	-0.0222224	-0.131374	-0.0178409	0.00744057	20540.3	21600.6	19043.5	20602.8	20967	21419.1	21682	18735	23650	20537	18431	21290	19761	22077	19187	19906
ENSMUST00000021428	ENSMUST00000021428	ENSMUST00000021428	Snw1	66354	12	SNW domain containing 1 [Source:MGI Symbol;Acc:MGI:1913604]	830	-0.00157423	0.00157423	0.98312	0.98312	0.999198	0.999198	-0.00300747	0.0826997	-0.0410857	-0.0487779	-0.0133905	-0.0913184	0.0357144	0.0702809	20362.2	20531.9	19291.5	21067.3	21578.2	21788.7	19997.1	19890.7	23445	19521	18671	21770	20337	22458	17696	21134
ENSMUST00000066039	ENSMUST00000066039	ENSMUST00000066039	Cstf2t	83410	19	cleavage stimulation factor, 3' pre-RNA subunit 2, tau [Source:MGI Symbol;Acc:MGI:1932622]	831	0.0108166	-0.0108166	0.886141	0.886141	0.999198	0.999198	0.0217719	0.0678482	0.0160074	-0.0654774	0.0166505	-0.133662	-0.00174044	0.0678651	20857.3	20774.9	18793.5	20593.1	21611	21449.1	20692.1	19555.7	24015	19752	18189	21280	20368	22108	18311	20778
ENSMUST00000139783	ENSMUST00000139783	ENSMUST00000139783	Fam19a3	329731	3	family with sequence similarity 19, member A3 [Source:MGI Symbol;Acc:MGI:3046463]	832	0.0986697	-0.0986697	0.193854	0.193854	0.981911	0.981911	0.0580274	0.0152992	0.131043	0.18445	-0.0668091	-0.0230372	-0.117821	-0.192537	20241.5	20611.9	20865.1	19538.3	18552.1	20010.3	21682	22499.7	23306	19597	20194	20190	17485	20625	19187	23906
ENSMUST00000098651	ENSMUST00000098651	ENSMUST00000098651	Pias1	56469	9	protein inhibitor of activated STAT 1 [Source:MGI Symbol;Acc:MGI:1913125]	833	0.032819	-0.032819	0.647107	0.647107	0.999198	0.999198	0.0930219	0.0614933	-0.0531007	0.0257309	-0.00543487	-0.0606057	-0.0394595	-0.0262893	20643.6	21604.8	19869.1	20162.5	20347.4	21137.7	19523.6	20620.2	23769	20541	19230	20835	19177	21787	17277	21909
ENSMUST00000166811	ENSMUST00000166811	ENSMUST00000166811	Ncam1	17967	9	neural cell adhesion molecule 1 [Source:MGI Symbol;Acc:MGI:97281]	834	-0.0146184	0.0146184	0.851893	0.851893	0.999198	0.999198	-0.0236407	0.0778775	-0.176319	0.0500896	-0.0151802	0.0786195	0.011047	-0.0178709	20145.1	20232.2	21498.5	20514.7	20107.6	21707.2	18200.3	21293.1	23195	19236	20807	21199	18951	22374	16106	22624
ENSMUST00000036044	ENSMUST00000036044	ENSMUST00000036044	Zfc3h1	216345	10	zinc finger, C3H1-type containing [Source:MGI Symbol;Acc:MGI:2446143]	835	0.0980278	-0.0980278	0.26868	0.26868	0.999198	0.999198	0.0664251	0.0607723	0.0899634	0.17222	-0.0314019	0.0683358	-0.119666	-0.340392	20694.9	20691.8	22176.3	19466.7	16704.9	20610.9	21032.2	22266.3	23828	19673	21463	20116	15744	21244	18612	23658
ENSMUST00000032934	ENSMUST00000032934	ENSMUST00000032934	Aldoa	11674	7	aldolase A, fructose-bisphosphate [Source:MGI Symbol;Acc:MGI:87994]	836	-0.119641	0.119641	0.136747	0.136747	0.940255	0.940255	-0.170963	-0.170915	-0.0251273	-0.116635	-0.0321694	0.164117	0.0911226	0.241609	19155	18902.7	21946.9	20864	23158	18903.3	20913.5	19628.2	22055	17972	21241	21560	21826	19484	18507	20855
ENSMUST00000112707	ENSMUST00000112707	ENSMUST00000112707	Lrrc8b	433926	5	leucine rich repeat containing 8 family, member B [Source:MGI Symbol;Acc:MGI:2141353]	837	-0.0642585	0.0642585	0.39088	0.39088	0.999198	0.999198	-0.147472	0.0349993	-0.0847616	-0.0657895	0.0943149	-0.0136105	0.123872	0.0487416	21324.6	18855.4	19787.4	21766	20661.4	21397.7	19693.1	19953.8	24553	17927	19151	22492	19473	22055	17427	21201
ENSMUST00000100864	ENSMUST00000100864	ENSMUST00000100864	Smim10l1	381820	6	small integral membrane protein 10 like 1 [Source:MGI Symbol;Acc:MGI:1914379]	838	0.00938069	-0.00938069	0.901717	0.901717	0.999198	0.999198	-0.0150341	0.043018	0.0116734	-0.00267014	0.10497	-0.121697	-0.0678303	0.0361096	22033.3	20142.8	18829.6	19546	21006.3	20969.9	20519.2	20316.2	25369	19151	18224	20198	19798	21614	18158	21586
ENSMUST00000022925	ENSMUST00000022925	ENSMUST00000022925	Eif3h	68135	15	eukaryotic translation initiation factor 3, subunit H [Source:MGI Symbol;Acc:MGI:1915385]	839	-0.00151462	0.00151462	0.984126	0.984126	0.999198	0.999198	-0.0174177	0.094769	-0.0177649	-0.0708867	-0.0529904	-0.0410195	-0.0237742	0.117344	19670	20182.7	19833.9	20072.5	22135.2	21814.9	20177.9	19448.4	22648	19189	19196	20742	20862	22485	17856	20664
ENSMUST00000052867	ENSMUST00000052867	ENSMUST00000052867	Gm9843	NA	16	predicted gene 9843 [Source:MGI Symbol;Acc:MGI:3708621]	840	-0.00384921	0.00384921	0.960013	0.960013	0.999198	0.999198	0.00702212	0.0443485	-0.0130312	-0.055737	-0.131745	-0.00159278	0.018558	0.119358	18604.4	20538.3	20360.9	20647.3	22141.6	21076.6	20254.7	19663.9	21421	19527	19706	21336	20868	21724	17924	20893
ENSMUST00000034987	ENSMUST00000034987	ENSMUST00000034987	Dopey1	320615	9	dopey family member 1 [Source:MGI Symbol;Acc:MGI:1289294]	841	-0.00964625	0.00964625	0.894623	0.894623	0.999198	0.999198	-0.0365783	0.0415843	-0.024595	-0.020276	0.0244388	0.0873577	0.00535793	-0.0837483	20688.8	19965	21611.1	20417	19194	21076.6	20131.6	20191.9	23821	18982	20916	21098	18090	21724	17815	21454
ENSMUST00000034267	ENSMUST00000034267	ENSMUST00000034267	Slc27a1	26457	8	solute carrier family 27 (fatty acid transporter), member 1 [Source:MGI Symbol;Acc:MGI:1347098]	842	0.0564018	-0.0564018	0.546096	0.546096	0.999198	0.999198	0.133463	-0.0186154	-0.0284271	0.130602	-0.152237	0.201269	-0.179933	-0.129016	18665.2	21881.4	23848	18310.2	18968	19692.1	19558.6	21838	21491	20804	23081	18921	17877	20297	17308	23203
ENSMUST00000079510	ENSMUST00000079510	ENSMUST00000079510	Cherp	27967	8	calcium homeostasis endoplasmic reticulum protein [Source:MGI Symbol;Acc:MGI:106417]	843	0.0245044	-0.0245044	0.731057	0.731057	0.999198	0.999198	0.0475279	0.0384627	0.0133161	-0.00183904	-0.0293362	0.0577722	-0.0619864	-0.0679828	20061.7	20803.3	21310.4	19612.8	19531.4	20673	20315.8	20103.4	23099	19779	20625	20267	18408	21308	17978	21360
ENSMUST00000021381	ENSMUST00000021381	ENSMUST00000021381	Pnn	18949	12	pinin [Source:MGI Symbol;Acc:MGI:1100514]	844	0.0155707	-0.0155707	0.840614	0.840614	0.999198	0.999198	-0.0140837	-0.0206543	0.049579	0.0460849	0.0749274	0.0766044	-0.103121	-0.12325	21498.3	19994.5	21523.3	19002.2	18738.8	19903.6	20896.6	20846	24753	19010	20831	19636	17661	20515	18492	22149
ENSMUST00000163694	ENSMUST00000163694	ENSMUST00000163694	Pkm	18746	9	pyruvate kinase, muscle [Source:MGI Symbol;Acc:MGI:97591]	845	-0.0495869	0.0495869	0.584668	0.584668	0.999198	0.999198	0.0509159	-0.0296256	-0.0646518	-0.163309	-0.215011	0.124515	0.130169	0.129459	17185.2	21387	21745.4	21830.8	21820.1	20225.7	19740.6	18435.7	19787	20334	21046	22559	20565	20847	17469	19588
ENSMUST00000020268	ENSMUST00000020268	ENSMUST00000020268	Ccar1	67500	10	cell division cycle and apoptosis regulator 1 [Source:MGI Symbol;Acc:MGI:1914750]	846	0.107642	-0.107642	0.144365	0.144365	0.947073	0.947073	0.163018	0.154265	0.0861992	0.0227663	-0.0389589	-0.0887212	-0.13901	-0.167345	20483	21866.7	19788.5	19110.5	18738.8	21734.4	20732.7	19840.9	23584	20790	19152	19748	17661	22402	18347	21081
ENSMUST00000167866	ENSMUST00000167866	ENSMUST00000167866	Idh3a	67834	9	isocitrate dehydrogenase 3 (NAD+) alpha [Source:MGI Symbol;Acc:MGI:1915084]	847	-0.0304926	0.0304926	0.680261	0.680261	0.999198	0.999198	0.0160625	0.0359219	-0.0874453	-0.0911932	0.046931	-0.0550339	0.0465814	0.0799671	20728.8	20723.4	19314.2	20723.7	21208.9	21010.6	19288.6	19238.5	23867	19703	18693	21415	19989	21656	17069	20441
ENSMUST00000003572	ENSMUST00000003572	ENSMUST00000003572	Gars	353172	6	glycyl-tRNA synthetase [Source:MGI Symbol;Acc:MGI:2449057]	848	0.0480008	-0.0480008	0.508203	0.508203	0.999198	0.999198	0.0510331	0.129333	-0.0125733	0.0202624	-0.0788236	-0.0698615	0.0174455	-0.0627475	19495.5	20634	19617	20840.8	19713.9	21784.8	19744	20198.5	22447	19618	18986	21536	18580	22454	17472	21461
ENSMUST00000096057	ENSMUST00000096057	ENSMUST00000096057	Tagln3	56370	16	transgelin 3 [Source:MGI Symbol;Acc:MGI:1926784]	849	0.0197248	-0.0197248	0.818911	0.818911	0.999198	0.999198	0.0777587	0.126672	-0.0459127	-0.0906442	-0.202846	-0.0513905	0.0740126	0.0831569	17716.7	21229.3	19677.9	21465	21601.5	21961.4	19485.2	18890.3	20399	20184	19045	22181	20359	22636	17243	20071
ENSMUST00000088615	ENSMUST00000088615	ENSMUST00000088615	Arfgef1	211673	1	ADP-ribosylation factor guanine nucleotide-exchange factor 1(brefeldin A-inhibited) [Source:MGI Symbol;Acc:MGI:2442988]	850	0.0203932	-0.0203932	0.782639	0.782639	0.999198	0.999198	0.00420871	0.0199462	-0.063564	0.115261	0.0462503	-0.0465258	-0.0207087	-0.0629634	21042.3	20151.2	19731.6	20087.9	19508.1	20372.2	19226.4	21763.7	24228	19159	19097	20758	18386	20998	17014	23124
ENSMUST00000155421	ENSMUST00000155421	ENSMUST00000155421	Pde6g	18588	11	phosphodiesterase 6G, cGMP-specific, rod, gamma [Source:MGI Symbol;Acc:MGI:97526]	851	0.193863	-0.193863	0.0187975	0.0187975	0.575003	0.575003	0.169404	0.218033	0.359495	0.00680459	-0.17113	-0.195111	-0.229546	-0.180541	19126.3	21172.5	18811	18367.3	19002	21898.3	24154.5	18915.7	22022	20130	18206	18980	17909	22571	21375	20098
ENSMUST00000045288	ENSMUST00000045288	ENSMUST00000045288	Tgfb2	21808	1	transforming growth factor, beta 2 [Source:MGI Symbol;Acc:MGI:98726]	852	-0.14378	0.14378	0.0739083	0.0739083	0.846969	0.846969	-0.0591497	-0.13667	-0.283677	-0.105441	0.137615	0.114297	0.0438123	0.270182	21082.2	20322.6	20744.2	19755	23111.3	19259.4	17393.5	19680.9	24274	19322	20077	20414	21782	19851	15392	20911
ENSMUST00000072299	ENSMUST00000072299	ENSMUST00000072299	Vsnl1	26950	12	visinin-like 1 [Source:MGI Symbol;Acc:MGI:1349453]	853	-0.0722033	0.0722033	0.460191	0.460191	0.999198	0.999198	-0.0455504	0.0695282	-0.101379	-0.227381	-0.214853	0.10091	0.181254	0.185818	16937.7	20025	21082.1	22289.5	22360.1	21687.8	19264.8	17653.6	19502	19039	20404	23033	21074	22354	17048	18757
ENSMUST00000034164	ENSMUST00000034164	ENSMUST00000034164	Ist1	71955	8	increased sodium tolerance 1 homolog (yeast) [Source:MGI Symbol;Acc:MGI:1919205]	854	-0.00334389	0.00334389	0.964217	0.964217	0.999198	0.999198	0.0802359	0.0168017	0.0187353	-0.13788	0.00472565	0.0219462	-0.00992803	-0.00369742	20205	21339.7	20447.7	20000.8	20087.4	20421.7	20449.1	18345.3	23264	20289	19790	20668	18932	21049	18096	19492
ENSMUST00000038422	ENSMUST00000038422	ENSMUST00000038422	Irf2bpl	238330	12	interferon regulatory factor 2 binding protein-like [Source:MGI Symbol;Acc:MGI:2442463]	855	-0.0434464	0.0434464	0.578974	0.578974	0.999198	0.999198	0.0289464	-0.00121396	-0.0860574	-0.12064	0.00277949	-0.0641935	0.0558416	0.16923	19893.2	20876.9	18990.8	20638.6	22326.2	20445	19277.3	18820.6	22905	19849	18380	21327	21042	21073	17059	19997
ENSMUST00000086216	ENSMUST00000086216	ENSMUST00000086216	Anapc5	59008	5	anaphase-promoting complex subunit 5 [Source:MGI Symbol;Acc:MGI:1929722]	856	-0.00398283	0.00398283	0.95767	0.95767	0.999198	0.999198	0.108965	-0.0387672	-0.0160512	-0.0768921	-0.0626799	0.0680948	0.01596	-0.0085131	19253.1	21745.7	21080	20331.8	19989.8	19629.1	19940.6	19117.1	22168	20675	20402	21010	18840	20232	17646	20312
ENSMUST00000023538	ENSMUST00000023538	ENSMUST00000023538	Mylk	107589	16	myosin, light polypeptide kinase [Source:MGI Symbol;Acc:MGI:894806]	857	-0.00719177	0.00719177	0.932241	0.932241	0.999198	0.999198	-0.0823901	-0.0196945	-0.146829	0.196261	-0.0650863	0.0582102	0.0234094	0.00976231	19196.7	19063.6	20909.5	20411.2	20219	19910.4	18230.9	23125.6	22103	18125	20237	21092	19056	20522	16133	24571
ENSMUST00000110857	ENSMUST00000110857	ENSMUST00000110857	Dld	13382	12	dihydrolipoamide dehydrogenase [Source:MGI Symbol;Acc:MGI:107450]	858	0.0463478	-0.0463478	0.5217	0.5217	0.999198	0.999198	0.0341632	0.131044	0.0198143	-0.0033051	-0.0182871	-0.109871	-0.0407047	-0.0184627	20198.1	20283.7	18955.7	19886.7	20195.6	21692.7	20083	19763.7	23256	19285	18346	20550	19034	22359	17772	20999
ENSMUST00000023132	ENSMUST00000023132	ENSMUST00000023132	Pde1b	18574	15	phosphodiesterase 1B, Ca2+-calmodulin dependent [Source:MGI Symbol;Acc:MGI:97523]	859	-0.00394948	0.00394948	0.960385	0.960385	0.999198	0.999198	0.071277	0.0925945	-0.0854337	-0.105457	-0.112293	0.0666889	0.0204462	0.0347603	18593.9	21175.6	21050	20386	20589.3	21490.9	18995.9	18734	21409	20133	20373	21066	19405	22151	16810	19905
ENSMUST00000082170	ENSMUST00000082170	ENSMUST00000082170	Fat3	270120	9	FAT tumor suppressor homolog 3 (Drosophila) [Source:MGI Symbol;Acc:MGI:2444314]	860	0.0761672	-0.0761672	0.533429	0.533429	0.999198	0.999198	-0.215864	0.15318	-0.103193	0.392636	0.133415	-0.0568499	-0.107979	-0.307208	22636	16854.9	19839.1	19148.3	16678.3	21768.3	18224.1	25698.7	26063	16025	19201	19787	15719	22437	16127	27305
ENSMUST00000147185	ENSMUST00000147185	ENSMUST00000147185	Ubap1l	208080	9	ubiquitin-associated protein 1-like [Source:MGI Symbol;Acc:MGI:2685360]	861	0.0414951	-0.0414951	0.593408	0.593408	0.999198	0.999198	-0.00543381	0.0428884	0.111475	0.0145544	0.0566224	-0.192183	0.000933286	-0.0432347	21206.4	19736.8	17847	20403.4	19788.2	20409.1	21402.8	20012.2	24417	18765	17273	21084	18650	21036	18940	21263
ENSMUST00000077853	ENSMUST00000077853	ENSMUST00000077853	Prpf4b	19134	13	PRP4 pre-mRNA processing factor 4 homolog B (yeast) [Source:MGI Symbol;Acc:MGI:109584]	862	0.0293068	-0.0293068	0.69838	0.69838	0.999198	0.999198	0.041358	0.0154543	0.110212	-0.0542868	0.0802837	-0.0884852	-0.0478029	-0.0676263	21459.2	20466.7	19090	19636	19368	20102.5	21467.3	19153.8	24708	19459	18476	20291	18254	20720	18997	20351
ENSMUST00000031377	ENSMUST00000031377	ENSMUST00000031377	Scarb2	12492	5	scavenger receptor class B, member 2 [Source:MGI Symbol;Acc:MGI:1196458]	863	-0.0403047	0.0403047	0.615903	0.615903	0.999198	0.999198	0.0342139	0.0483971	-0.208943	-0.049378	-0.048811	0.0226932	0.0973129	0.0855979	19147.2	20856.9	20120.1	21188.2	21016.9	21063	17621.8	19682.7	22046	19830	19473	21895	19808	21710	15594	20913
ENSMUST00000155159	ENSMUST00000155159	ENSMUST00000155159	Vax2os	NA	6	ventral anterior homeobox 2, opposite strand [Source:MGI Symbol;Acc:MGI:3583301]	864	0.272391	-0.272391	0.0146961	0.0146961	0.532643	0.532643	0.205834	0.00766033	0.621614	0.181613	-0.241316	-0.185584	-0.252189	-0.421273	18585.3	20977.9	19317.3	18445.7	16405.6	18285.3	27985.3	20628.6	21399	19945	18696	19061	15462	18847	24765	21918
ENSMUST00000151408	ENSMUST00000151408	ENSMUST00000151408	Rasgrf2	NA	13	RAS protein-specific guanine nucleotide-releasing factor 2 [Source:MGI Symbol;Acc:MGI:109137]	865	-0.0364085	0.0364085	0.63832	0.63832	0.999198	0.999198	-0.19364	0.0767324	-0.001273	-0.0407871	0.0317398	0.0252807	0.0141602	0.0738186	20251.9	17765.7	20161.5	20006.6	20851.4	21427.8	20299.9	19751.5	23318	16891	19513	20674	19652	22086	17964	20986
ENSMUST00000046709	ENSMUST00000046709	ENSMUST00000046709	Supt16	114741	14	suppressor of Ty 16 [Source:MGI Symbol;Acc:MGI:1890948]	866	0.0419523	-0.0419523	0.572405	0.572405	0.999198	0.999198	0.0590598	0.144349	0.00919643	-0.0519211	0.00284373	-0.0930609	-0.0385791	-0.0406712	20361.4	20563.5	19051.8	19785	19756.4	21815.9	19864.9	19040.9	23444	19551	18439	20445	18620	22486	17579	20231
ENSMUST00000040992	ENSMUST00000040992	ENSMUST00000040992	Nek9	217718	12	NIMA (never in mitosis gene a)-related expressed kinase 9 [Source:MGI Symbol;Acc:MGI:2387995]	867	-0.0745058	0.0745058	0.308155	0.308155	0.999198	0.999198	-0.110902	-0.13054	-0.0325667	-0.0270232	0.0133979	0.156242	0.0454033	0.0791194	19692.6	19024.7	21742.3	20134.4	20610.5	18767.5	20086.4	20163.7	22674	18088	21043	20806	19425	19344	17775	21424
ENSMUST00000002043	ENSMUST00000002043	ENSMUST00000002043	Ccdc47	67163	11	coiled-coil domain containing 47 [Source:MGI Symbol;Acc:MGI:1914413]	868	0.0501946	-0.0501946	0.499575	0.499575	0.999198	0.999198	0.0875098	0.0964825	-0.010541	0.0245823	-0.0104792	-0.157084	-0.0584582	0.0191323	20225	20906.4	18270.7	19563.4	20644.4	21036.8	19532.6	20014	23287	19877	17683	20216	19457	21683	17285	21265
ENSMUST00000064187	ENSMUST00000064187	ENSMUST00000064187	Thra	21833	11	thyroid hormone receptor alpha [Source:MGI Symbol;Acc:MGI:98742]	869	0.00907097	-0.00907097	0.908026	0.908026	0.999198	0.999198	0.0889671	0.0706742	-0.0907693	-0.0406373	-0.132068	0.00278004	0.00645532	0.0788249	18280.4	21174.6	20071.6	20122.8	21158	20907.8	18694.2	19355.2	21048	20132	19426	20794	19941	21550	16543	20565
ENSMUST00000035170	ENSMUST00000035170	ENSMUST00000035170	Dnajc13	235567	9	DnaJ (Hsp40) homolog, subfamily C, member 13 [Source:MGI Symbol;Acc:MGI:2676368]	870	0.00196532	-0.00196532	0.978056	0.978056	0.999198	0.999198	-0.0279201	0.0473768	0.0144768	-0.0273102	0.0679996	-0.0171232	-0.00227684	-0.0595393	20948.5	19573.8	19748.2	19952.5	19176	20622.5	20157.5	19582	24120	18610	19113	20618	18073	21256	17838	20806
ENSMUST00000022638	ENSMUST00000022638	ENSMUST00000022638	Nefm	18040	14	neurofilament, medium polypeptide [Source:MGI Symbol;Acc:MGI:97314]	871	0.00765826	-0.00765826	0.959887	0.959887	0.999198	0.999198	0.139328	0.215772	-0.0650004	-0.317388	-0.62234	0.0797737	0.164193	0.204041	13000.7	21926.6	21151.3	22426	23054	23119.8	19030.9	15976.4	14969	20847	20471	23174	21728	23830	16841	16975
ENSMUST00000021458	ENSMUST00000021458	ENSMUST00000021458	Sptb	20741	12	spectrin beta, erythrocytic [Source:MGI Symbol;Acc:MGI:98387]	872	0.00776992	-0.00776992	0.92453	0.92453	0.999198	0.999198	0.00950409	0.132643	-0.0287201	-0.0919482	-0.175508	0.0226767	0.0486518	0.0608277	17692.4	20006	20297.9	20666.6	20841.8	21788.7	19482.9	18647.5	20371	19021	19645	21356	19643	22458	17241	19813
ENSMUST00000001950	ENSMUST00000001950	ENSMUST00000001950	Tollip	54473	7	toll interacting protein [Source:MGI Symbol;Acc:MGI:1891808]	873	-0.0745222	0.0745222	0.329035	0.329035	0.999198	0.999198	-0.0450364	0.00284387	-0.0971348	-0.164115	0.0319195	-0.016312	0.109328	0.166357	19843.7	19810.4	19191.3	20937.6	21781.9	20478.9	19107.7	18240.9	22848	18835	18574	21636	20529	21108	16909	19381
ENSMUST00000070210	ENSMUST00000070210	ENSMUST00000070210	Atad1	67979	19	ATPase family, AAA domain containing 1 [Source:MGI Symbol;Acc:MGI:1915229]	874	-0.0122548	0.0122548	0.870841	0.870841	0.999198	0.999198	0.0212767	0.035733	-0.0785849	-0.0303374	-0.00711216	-0.104568	0.0640763	0.0889505	19705.6	20269	18418.4	20702.4	21062.5	20473.1	18913.4	19556.6	22689	19271	17826	21393	19851	21102	16737	20779
ENSMUST00000031388	ENSMUST00000031388	ENSMUST00000031388	Vps33a	77573	5	vacuolar protein sorting 33A (yeast) [Source:MGI Symbol;Acc:MGI:1924823]	875	-0.0336286	0.0336286	0.646538	0.646538	0.999198	0.999198	0.00982417	0.00684338	-0.0164049	-0.139804	0.0567965	-0.0298626	0.0314088	0.0739152	20438.7	20250.1	19247.1	20082.1	20682.6	20208.3	19885.2	18255	23533	19253	18628	20752	19493	20829	17597	19396
ENSMUST00000061047	ENSMUST00000061047	ENSMUST00000061047	Phlpp1	98432	1	PH domain and leucine rich repeat protein phosphatase 1 [Source:MGI Symbol;Acc:MGI:2138327]	876	-0.0126282	0.0126282	0.859648	0.859648	0.999198	0.999198	-0.00835899	0.0561819	-0.0953912	-0.00711988	-0.0126587	0.0217108	0.0245404	0.016778	19616.2	19848.3	20089.1	20128.6	20020.6	20756.4	18686.3	19865.3	22586	18871	19443	20800	18869	21394	16536	21107
ENSMUST00000054351	ENSMUST00000054351	ENSMUST00000054351	Ndnf	68169	6	neuron-derived neurotrophic factor [Source:MGI Symbol;Acc:MGI:1915419]	877	-0.0898723	0.0898723	0.256667	0.256667	0.999198	0.999198	-0.0915852	0.0647329	-0.230799	-0.117438	0.142058	0.0830053	0.0831786	0.0497945	21234.2	19220.4	20382.6	20385	19918.7	21420	17452.3	18879	24449	18274	19727	21065	18773	22078	15444	20059
ENSMUST00000066987	ENSMUST00000066987	ENSMUST00000066987	Galnt10	171212	11	UDP-N-acetyl-alpha-D-galactosamine:polypeptide N-acetylgalactosaminyltransferase 10 [Source:MGI Symbol;Acc:MGI:1890480]	878	-0.0069947	0.0069947	0.932199	0.932199	0.999198	0.999198	0.0105729	0.0886041	0.0269115	-0.166398	-0.0993814	0.0816096	-0.0592039	0.0950198	18490.6	20052.3	20962.2	19012.8	21158	21166.8	20280.7	17737.3	21290	19065	20288	19647	19941	21817	17947	18846
ENSMUST00000100497	ENSMUST00000100497	ENSMUST00000100497	Actb	11461	5	actin, beta [Source:MGI Symbol;Acc:MGI:87904]	879	-0.0217337	0.0217337	0.803036	0.803036	0.999198	0.999198	0.018	-0.0767545	-0.196947	0.146494	-0.0345199	-0.0745546	0.051664	0.135466	19219.3	20235.3	18693.2	20402.4	21622.7	18948.9	17434.2	22120.4	22129	19239	18092	21083	20379	19531	15428	23503
ENSMUST00000028781	ENSMUST00000028781	ENSMUST00000028781	Atrn	11990	2	attractin [Source:MGI Symbol;Acc:MGI:1341628]	880	-0.0573027	0.0573027	0.424801	0.424801	0.999198	0.999198	-0.0386834	-0.0266282	-0.142655	-0.0245719	0.104434	0.0120182	0.0699261	0.0412345	20889.4	19683.1	19593.2	20395.7	19994	19848.3	18314.5	19876.6	24052	18714	18963	21076	18844	20458	16207	21119
ENSMUST00000068825	ENSMUST00000068825	ENSMUST00000068825	Nub1	53312	5	negative regulator of ubiquitin-like proteins 1 [Source:MGI Symbol;Acc:MGI:1889001]	881	-0.0165688	0.0165688	0.823309	0.823309	0.999198	0.999198	-0.00818248	0.0757002	-0.0212848	-0.119181	-0.0386747	0.00837846	0.0257304	0.0688474	19178.5	19814.6	19814.3	20054.1	20662.5	21000.9	19635.5	18347.2	22082	18839	19177	20723	19474	21646	17376	19494
ENSMUST00000044207	ENSMUST00000044207	ENSMUST00000044207	Sart1	20227	19	squamous cell carcinoma antigen recognized by T cells 1 [Source:MGI Symbol;Acc:MGI:1309453]	882	0.0423627	-0.0423627	0.552416	0.552416	0.999198	0.999198	0.0912761	0.0264835	0.0776794	-0.028931	-0.00782671	-0.0274638	-0.0804529	-0.0549056	19985.3	20786.5	19715.1	19004.1	19343.6	19873.5	20591.5	19124.6	23011	19763	19081	19638	18231	20484	18222	20320
ENSMUST00000001042	ENSMUST00000001042	ENSMUST00000001042	Ilf2	67781	3	interleukin enhancer binding factor 2 [Source:MGI Symbol;Acc:MGI:1915031]	883	-0.0127206	0.0127206	0.861416	0.861416	0.999198	0.999198	-0.0124711	0.072017	-0.0190202	-0.0963752	-0.0194093	-0.0211086	0.0302204	0.0595911	19420.8	19687.4	19397.9	20100.5	20513.9	20874.8	19598.2	18575	22361	18718	18774	20771	19334	21516	17343	19736
ENSMUST00000023707	ENSMUST00000023707	ENSMUST00000023707	Sod1	20655	16	superoxide dismutase 1, soluble [Source:MGI Symbol;Acc:MGI:98351]	884	-0.0296899	0.0296899	0.685343	0.685343	0.999198	0.999198	-0.00370047	0.00507838	-0.0270162	-0.0953566	-0.0510174	0.0212103	0.024595	0.119002	18884	19919.8	19853.6	19900.2	21246.1	20041.4	19600.4	18693.6	21743	18939	19215	20564	20024	20657	17345	19862
ENSMUST00000020856	ENSMUST00000020856	ENSMUST00000020856	Bzw2	66912	12	basic leucine zipper and W2 domains 2 [Source:MGI Symbol;Acc:MGI:1914162]	885	-0.07608	0.07608	0.38535	0.38535	0.999198	0.999198	-0.237897	-0.105998	-0.127221	0.13969	0.0399037	-0.0022645	0.15634	0.105413	19693.5	17124.2	19126.2	21348.9	20608.4	18763.6	18489.6	22247.4	22675	16281	18511	22061	19423	19340	16362	23638
ENSMUST00000070152	ENSMUST00000070152	ENSMUST00000070152	Slc16a6	104681	11	solute carrier family 16 (monocarboxylic acid transporters), member 6 [Source:MGI Symbol;Acc:MGI:2144585]	886	-0.0162819	0.0162819	0.828282	0.828282	0.999198	0.999198	-0.0933072	0.00453537	-0.00906422	0.0297089	0.00573478	0.130213	-0.0139369	-0.0639777	19638.8	18544.1	21408.6	19372.8	18712.3	19845.4	19659.2	20194.7	22612	17631	20720	20019	17636	20455	17397	21457
ENSMUST00000076734	ENSMUST00000076734	ENSMUST00000076734	Scaf8	106583	17	SR-related CTD-associated factor 8 [Source:MGI Symbol;Acc:MGI:1925212]	887	-0.0253309	0.0253309	0.723321	0.723321	0.999198	0.999198	-0.0569782	0.00197781	-0.0504858	0.00305146	0.0532157	-0.062265	0.0587791	0.0481515	20219.8	19064.7	18664.3	20297.9	20149	19860	19150.7	19874.7	23281	18126	18064	20975	18990	20470	16947	21117
ENSMUST00000020909	ENSMUST00000020909	ENSMUST00000020909	Laptm4a	17775	12	lysosomal-associated protein transmembrane 4A [Source:MGI Symbol;Acc:MGI:108017]	888	-0.266498	0.266498	0.0225395	0.0225395	0.614162	0.614162	-0.12904	-0.393761	-0.438423	-0.133394	0.00729269	0.244492	0.145897	0.599858	17930.4	19624.2	21134.8	19738.6	27038.2	16334.3	15836.3	19565.1	20645	18658	20455	20397	25483	16836	14014	20788
ENSMUST00000164099	ENSMUST00000164099	ENSMUST00000164099	Snx19	102607	9	sorting nexin 19 [Source:MGI Symbol;Acc:MGI:1921581]	889	-0.0473495	0.0473495	0.520236	0.520236	0.999198	0.999198	-0.0697195	0.0290868	-0.102596	-0.0496056	-0.0181688	0.000588088	0.120675	0.081932	19058.6	19003.7	19308	20984	20428	20350.9	18575.5	19270.5	21944	18068	18687	21684	19253	20976	16438	20475
ENSMUST00000102765	ENSMUST00000102765	ENSMUST00000102765	Col23a1	237759	11	collagen, type XXIII, alpha 1 [Source:MGI Symbol;Acc:MGI:2653243]	890	-0.202102	0.202102	0.06162	0.06162	0.815265	0.815265	-0.00847786	-0.405534	-0.355799	-0.079362	-0.0309064	0.330665	0.11802	0.356157	17835.7	20840.1	22916.1	19775.4	23324.6	15825.9	16381	19840.9	20536	19814	22179	20435	21983	16312	14496	21081
ENSMUST00000163279	ENSMUST00000163279	ENSMUST00000163279	Sh3glb1	54673	3	SH3-domain GRB2-like B1 (endophilin) [Source:MGI Symbol;Acc:MGI:1859730]	891	-0.0621181	0.0621181	0.387792	0.387792	0.999198	0.999198	-0.124712	-0.0825889	-0.0358325	-0.00803552	0.0698515	0.0298011	0.125344	0.0210575	20099.1	18335.8	19548.8	20887.3	19430.6	18879.1	19501	19880.4	23142	17433	18920	21584	18313	19459	17257	21123
ENSMUST00000073251	ENSMUST00000073251	ENSMUST00000073251	Ccdc177	380768	12	coiled-coil domain containing 177 [Source:MGI Symbol;Acc:MGI:2686414]	892	-0.0033141	0.0033141	0.964079	0.964079	0.999198	0.999198	-0.0276918	0.0770974	-0.0045884	-0.0617468	-0.0169746	-0.0780505	0.0524651	0.05177	19304.4	19205.6	18504.2	20256.3	20246.6	20652.6	19515.7	18757.6	22227	18260	17909	20932	19082	21287	17270	19930
ENSMUST00000044148	ENSMUST00000044148	ENSMUST00000044148	Alg2	56737	4	asparagine-linked glycosylation 2 (alpha-1,3-mannosyltransferase) [Source:MGI Symbol;Acc:MGI:1914731]	893	-0.0422929	0.0422929	0.577248	0.577248	0.999198	0.999198	-0.000241481	0.0336764	-0.133302	-0.0752843	-0.00916872	-0.0346728	0.0998981	0.107661	19140.2	19832.5	18804.8	20643.4	20754.8	20304.3	18085.1	18827.2	22038	18856	18200	21332	19561	20928	16004	20004
ENSMUST00000064444	ENSMUST00000064444	ENSMUST00000064444	Maneal	215090	4	mannosidase, endo-alpha-like [Source:MGI Symbol;Acc:MGI:2684896]	894	0.129438	-0.129438	0.0866804	0.0866804	0.870812	0.870812	0.157472	0.210328	0.160282	-0.0207211	-0.121733	-0.149665	-0.141371	-0.10547	18771.1	20824.3	18411.2	18517.3	18983.9	21601.5	20864.9	18404.6	21613	19799	17819	19135	17892	22265	18464	19555
ENSMUST00000033088	ENSMUST00000033088	ENSMUST00000033088	Rnf40	233900	7	ring finger protein 40 [Source:MGI Symbol;Acc:MGI:2142048]	895	-0.019671	0.019671	0.787181	0.787181	0.999198	0.999198	0.00275142	0.0273971	0.0105553	-0.124298	0.00555313	-0.0214751	0.0204242	0.0724885	19481.6	19710.5	19120	19683.4	20406.8	20050.1	19817.4	18048.9	22431	18740	18505	20340	19233	20666	17537	19177
ENSMUST00000017488	ENSMUST00000017488	ENSMUST00000017488	Vtn	22370	11	vitronectin [Source:MGI Symbol;Acc:MGI:98940]	896	0.158427	-0.158427	0.0279524	0.0279524	0.655989	0.655989	0.216643	0.199599	0.124968	0.0886417	-0.138887	-0.167268	-0.20867	-0.120388	18719	21459.6	18354.3	17835.1	18960.6	21207.6	20138.3	19637.6	21553	20403	17764	18430	17870	21859	17821	20865
ENSMUST00000087143	ENSMUST00000087143	ENSMUST00000087143	Eif1ax	66235	X	eukaryotic translation initiation factor 1A, X-linked [Source:MGI Symbol;Acc:MGI:1913485]	897	-0.0691604	0.0691604	0.346547	0.346547	0.999198	0.999198	-0.0590577	-0.0623532	-0.0994353	-0.0561246	0.140859	-0.0526589	0.0939819	0.0872218	21022.3	19200.4	18383.3	20350.2	20255.1	19156.6	18670.4	19239.5	24205	18255	17792	21029	19090	19745	16522	20442
ENSMUST00000045110	ENSMUST00000045110	ENSMUST00000045110	Dstyk	213452	1	dual serine/threonine and tyrosine protein kinase [Source:MGI Symbol;Acc:MGI:1925064]	898	0.0260584	-0.0260584	0.72071	0.72071	0.999198	0.999198	0.0278018	0.106697	0.0289827	-0.064196	0.0271273	-0.0660617	-0.0315922	-0.0354069	20024.4	19674.7	18771.8	19225.7	19174.9	20780.7	19690.8	18459.2	23056	18706	18168	19867	18072	21419	17425	19613
ENSMUST00000117892	ENSMUST00000117892	ENSMUST00000117892	Slc48a1	67739	15	solute carrier family 48 (heme transporter), member 1 [Source:MGI Symbol;Acc:MGI:1914989]	899	-0.0805985	0.0805985	0.311085	0.311085	0.999198	0.999198	-0.0363566	-0.0134879	-0.162584	-0.1152	-0.0672241	0.0810103	0.0931081	0.203044	18065.9	19518	20020.9	20189.5	21788.2	19829.9	17882.8	18479.9	20801	18557	19377	20863	20535	20439	15825	19635
ENSMUST00000022563	ENSMUST00000022563	ENSMUST00000022563	Mtmr6	219135	14	myotubularin related protein 6 [Source:MGI Symbol;Acc:MGI:2145637]	900	0.00201881	-0.00201881	0.97834	0.97834	0.999198	0.999198	0.0163131	-0.00572661	-0.0522775	0.0477086	-0.113261	-0.0238901	0.0655159	0.0566262	17986	19649.5	19135.5	20358.9	20233.8	19351.6	18737.1	20081.8	20709	18682	18520	21038	19070	19946	16581	21337
ENSMUST00000072634	ENSMUST00000072634	ENSMUST00000072634	Aplp2	11804	9	amyloid beta (A4) precursor-like protein 2 [Source:MGI Symbol;Acc:MGI:88047]	901	-0.00334743	0.00334743	0.967115	0.967115	0.999198	0.999198	0.0890867	0.0742551	-0.197287	0.00266622	-0.0614941	-0.0175903	0.0299622	0.059814	18528.8	20616.1	19101.4	19741.5	20154.3	20405.2	16904.2	19417.3	21334	19601	18487	20400	18995	21032	14959	20631
ENSMUST00000047321	ENSMUST00000047321	ENSMUST00000047321	Arntl	11865	7	aryl hydrocarbon receptor nuclear translocator-like [Source:MGI Symbol;Acc:MGI:1096381]	902	0.229315	-0.229315	0.00353655	0.00353655	0.289442	0.289442	0.338282	0.264606	0.140635	0.164925	-0.228335	-0.115811	-0.275633	-0.304666	17744.5	22418.8	19184	17172.2	16830.1	21302.6	19548.5	19880.4	20431	21315	18567	17745	15862	21957	17299	21123
ENSMUST00000027623	ENSMUST00000027623	ENSMUST00000027623	Tsn	22099	1	translin [Source:MGI Symbol;Acc:MGI:109263]	903	-0.0184229	0.0184229	0.801089	0.801089	0.999198	0.999198	0.0017566	0.0258697	-0.0500843	-0.052835	0.00530731	-0.0811634	0.0716836	0.0724465	19168.9	19367.6	18053.7	20071.5	20082.1	19694.1	18684	18648.4	22071	18414	17473	20741	18927	20299	16534	19814
ENSMUST00000128119	ENSMUST00000128119	ENSMUST00000128119	Megf8	269878	7	multiple EGF-like-domains 8 [Source:MGI Symbol;Acc:MGI:2446294]	904	-0.0664224	0.0664224	0.346919	0.346919	0.999198	0.999198	-0.074086	-0.0746689	-0.0359037	-0.0813948	0.0699866	0.130048	0.0568712	0.00599319	19703	18670.3	20540.7	19524.7	18848.1	18662.7	19171	18575.9	22686	17751	19880	20176	17764	19236	16965	19737
ENSMUST00000031727	ENSMUST00000031727	ENSMUST00000031727	Gigyf1	57330	5	GRB10 interacting GYF protein 1 [Source:MGI Symbol;Acc:MGI:1888677]	905	-0.0581605	0.0581605	0.474622	0.474622	0.999198	0.999198	-0.015077	-0.134856	0.0210988	-0.109395	0.0802841	0.210124	-0.00898338	-0.063995	19878.5	19371.8	21750.6	18685.7	17986.6	17828.4	19863.7	18145.8	22888	18418	21051	19309	16952	18376	17578	19280
ENSMUST00000086074	ENSMUST00000086074	ENSMUST00000086074	Dnm3	103967	1	dynamin 3 [Source:MGI Symbol;Acc:MGI:1341299]	906	-0.105192	0.105192	0.187147	0.187147	0.976468	0.976468	-0.163158	-0.0319671	-0.254826	0.0134248	0.111885	0.0480147	0.16568	0.0929256	19980.1	17761.5	19114.8	20739.2	19719.2	19452.5	16668	20074.3	23005	16887	18500	21431	18585	20050	14750	21329
ENSMUST00000028600	ENSMUST00000028600	ENSMUST00000028600	Hipk3	15259	2	homeodomain interacting protein kinase 3 [Source:MGI Symbol;Acc:MGI:1314882]	907	-0.0151713	0.0151713	0.85083	0.85083	0.999198	0.999198	-0.0863747	-0.0877242	-0.0108502	0.114822	0.157588	-0.0458948	-0.0254444	-0.0356796	21229.9	18116	18437	18700.2	18568	18099	19089.7	20827.2	24444	17224	17844	19324	17500	18655	16893	22129
ENSMUST00000071898	ENSMUST00000071898	ENSMUST00000071898	Cpsf1	94230	15	cleavage and polyadenylation specific factor 1 [Source:MGI Symbol;Acc:MGI:2679722]	908	0.043943	-0.043943	0.55173	0.55173	0.999198	0.999198	0.0683122	0.0601585	0.0911804	-0.0476179	-0.0162992	0.0119646	-0.0406327	-0.135184	19183.7	19731.5	19563.2	18862.8	17666.1	19620.3	20046.8	18207.9	22088	18760	18934	19492	16650	20223	17740	19346
ENSMUST00000020576	ENSMUST00000020576	ENSMUST00000020576	Ccng1	12450	11	cyclin G1 [Source:MGI Symbol;Acc:MGI:102890]	909	0.105491	-0.105491	0.148734	0.148734	0.949086	0.949086	0.0689478	0.187156	0.093549	0.0690345	-0.0418856	-0.181687	-0.115005	-0.0869803	19212.3	19283.5	17437.9	18262.8	18621.1	20930.1	19615.1	19284.6	22121	18334	16877	18872	17550	21573	17358	20490
ENSMUST00000059155	ENSMUST00000059155	ENSMUST00000059155	Insig1	231070	5	insulin induced gene 1 [Source:MGI Symbol;Acc:MGI:1916289]	910	0.100134	-0.100134	0.29659	0.29659	0.999198	0.999198	0.0675985	0.246767	-0.0985686	0.161827	-0.338187	-0.0779746	-0.0267397	0.0172101	15614.9	19301.3	18701.5	19377.6	19977.1	21853.7	17201.4	20604.2	17979	18351	18100	20024	18828	22525	15222	21892
ENSMUST00000021595	ENSMUST00000021595	ENSMUST00000021595	Psmc1	19179	12	protease (prosome, macropain) 26S subunit, ATPase 1 [Source:MGI Symbol;Acc:MGI:106054]	911	0.0665282	-0.0665282	0.391526	0.391526	0.999198	0.999198	0.0815798	0.190477	0.0331798	-0.0497467	-0.129241	-0.101683	-0.04734	0.00839433	17823.6	19698.9	18167.3	18864.7	19607.8	21243.5	19049	17984.9	20522	18729	17583	19494	18480	21896	16857	19109
ENSMUST00000032978	ENSMUST00000032978	ENSMUST00000032978	Sh2b1	20399	7	SH2B adaptor protein 1 [Source:MGI Symbol;Acc:MGI:1201407]	912	0.0994686	-0.0994686	0.228111	0.228111	0.997811	0.997811	0.181677	0.111	0.179767	-0.0910342	-0.0220036	-0.0550835	-0.135819	-0.191384	19411.2	20864.3	18971.2	17938.6	17260.8	19866.8	20836.7	17270.5	22350	19837	18361	18537	16268	20477	18439	18350
ENSMUST00000029414	ENSMUST00000029414	ENSMUST00000029414	Ssr3	67437	3	signal sequence receptor, gamma [Source:MGI Symbol;Acc:MGI:1914687]	913	-0.00415596	0.00415596	0.954334	0.954334	0.999198	0.999198	0.0148625	0.052969	-0.030136	-0.0567877	0.00309764	-0.0781742	0.0233412	0.0646546	19055.1	19266.6	18011.3	19324.4	19885.8	19782.3	18674.9	18333.1	21940	18318	17432	19969	18742	20390	16526	19479
ENSMUST00000023561	ENSMUST00000023561	ENSMUST00000023561	Senp2	75826	16	SUMO/sentrin specific peptidase 2 [Source:MGI Symbol;Acc:MGI:1923076]	914	0.0390625	-0.0390625	0.580824	0.580824	0.999198	0.999198	-0.0117617	0.0126894	0.110134	0.0424138	-0.0117087	-0.0530964	-0.0338696	-0.0581736	19134.2	18621.9	18593	18842.5	18527.7	18940.2	20263.8	19334.5	22031	17705	17995	19471	17462	19522	17932	20543
ENSMUST00000055125	ENSMUST00000055125	ENSMUST00000055125	Diras1	208666	10	DIRAS family, GTP-binding RAS-like 1 [Source:MGI Symbol;Acc:MGI:2183442]	915	-0.000371422	0.000371422	0.996854	0.996854	0.999519	0.999519	0.0635119	0.16363	-0.117374	-0.133184	-0.229844	0.052319	0.0594154	0.09695	16222	19886.1	19726.5	19823.8	20346.3	21315.3	17542.7	17351.5	18678	18907	19092	20485	19176	21970	15524	18436
ENSMUST00000050552	ENSMUST00000050552	ENSMUST00000050552	Bzw1	66882	1	basic leucine zipper and W2 domains 1 [Source:MGI Symbol;Acc:MGI:1914132]	916	-0.0816949	0.0816949	0.27226	0.27226	0.999198	0.999198	-0.0630929	-0.0311941	-0.0948795	-0.139842	0.079105	-0.0237414	0.0894871	0.175056	19479.8	18679.7	18139.4	19620.5	20819.5	19097.4	18272.7	17711.9	22429	17760	17556	20275	19622	19684	16170	18819
ENSMUST00000041282	ENSMUST00000041282	ENSMUST00000041282	Trim37	68729	11	tripartite motif-containing 37 [Source:MGI Symbol;Acc:MGI:2153072]	917	0.0422887	-0.0422887	0.614977	0.614977	0.999198	0.999198	0.109799	0.187049	-0.00956519	-0.139167	-0.0973153	-0.103351	-0.00368621	0.0305501	17990.3	20168	17915.2	19196.7	19657.7	21277.4	18566.5	16971.2	20714	19175	17339	19837	18527	21931	16430	18032
ENSMUST00000002445	ENSMUST00000002445	ENSMUST00000002445	Ranbp3	71810	17	RAN binding protein 3 [Source:MGI Symbol;Acc:MGI:1919060]	918	0.0366186	-0.0366186	0.614962	0.614962	0.999198	0.999198	0.107771	0.024246	0.0794637	-0.0712413	-0.0210836	-0.0461433	-0.0441079	-0.0354528	18913.6	20161.7	18587.9	18614.1	18726.1	19027.5	19769.9	17808.9	21777	19169	17990	19235	17649	19612	17495	18922
ENSMUST00000021001	ENSMUST00000021001	ENSMUST00000021001	Rab10	19325	12	RAB10, member RAS oncogene family [Source:MGI Symbol;Acc:MGI:105066]	919	0.0118268	-0.0118268	0.870349	0.870349	0.999198	0.999198	0.0276168	0.0712015	-0.0161413	-0.0377777	0.0209024	-0.0983389	-0.00513011	0.0316358	19294	19225.6	17763.3	18948.9	19438.1	19815.3	18651.2	18373.6	22215	18279	17192	19581	18320	20424	16505	19522
ENSMUST00000022577	ENSMUST00000022577	ENSMUST00000022577	Zc3h13	67302	14	zinc finger CCCH type containing 13 [Source:MGI Symbol;Acc:MGI:1914552]	920	-0.00937688	0.00937688	0.89996	0.89996	0.999198	0.999198	-0.0921214	0.0644708	-0.0329448	0.0183926	0.0921033	0.0319753	-0.0398752	-0.0514012	20083.5	17791	19263.6	18327.7	18181.8	19830.9	18536	19207.5	23124	16915	18644	18939	17136	20440	16403	20408
ENSMUST00000085177	ENSMUST00000085177	ENSMUST00000085177	Msl2	77853	9	male-specific lethal 2 homolog (Drosophila) [Source:MGI Symbol;Acc:MGI:1925103]	921	0.036526	-0.036526	0.624435	0.624435	0.999198	0.999198	0.0221382	0.0785296	0.0803377	-0.0379246	0.0671524	-0.111712	-0.0720008	-0.0359442	20046.1	18943.7	17708.6	18202.8	18663.5	19698.9	19723.6	18171.2	23081	18011	17139	18810	17590	20304	17454	19307
ENSMUST00000001712	ENSMUST00000001712	ENSMUST00000001712	Cabin1	104248	10	calcineurin binding protein 1 [Source:MGI Symbol;Acc:MGI:1298375]	922	0.0368474	-0.0368474	0.600796	0.600796	0.999198	0.999198	0.0145872	0.0769338	0.0531758	0.00152566	-0.0043229	-0.0105005	-0.042921	-0.0913745	19068.2	18832.3	18986.7	18564.7	17951.6	19664	19342.8	18662.5	21955	17905	18376	19184	16919	20268	17117	19829
ENSMUST00000105778	ENSMUST00000105778	ENSMUST00000105778	Prdm2	110593	4	PR domain containing 2, with ZNF domain [Source:MGI Symbol;Acc:MGI:107628]	923	0.0348826	-0.0348826	0.62928	0.62928	0.999198	0.999198	-0.000354637	0.133556	0.0297316	-0.02866	-0.0144219	-0.062626	-0.0337736	-0.029142	18921.4	18650.3	18299.6	18669.3	18729.3	20464.4	19043.3	18287.9	21786	17732	17711	19292	17652	21093	16852	19431
ENSMUST00000169025	ENSMUST00000169025	ENSMUST00000169025	Gm4202	NA	3	predicted gene 4202 [Source:MGI Symbol;Acc:MGI:3782379]	924	-0.088509	0.088509	0.281081	0.281081	0.999198	0.999198	-0.0270802	0.0118995	-0.194169	-0.155076	-0.0293217	0.0203779	0.153519	0.197668	17923.5	19087.8	18551.7	20345.4	20977.6	19610.6	17000.2	17467.2	20637	18148	17955	21024	19771	20213	15044	18559
ENSMUST00000036561	ENSMUST00000036561	ENSMUST00000036561	Wdr48	67561	9	WD repeat domain 48 [Source:MGI Symbol;Acc:MGI:1914811]	925	0.0600952	-0.0600952	0.425815	0.425815	0.999198	0.999198	0.0916636	0.142787	0.0736421	-0.0766846	-0.0085333	-0.0996585	-0.0834048	-0.0506116	19130.7	19669.5	17959.6	18163.1	18580.7	20379	19425.3	17503	22027	18701	17382	18769	17512	21005	17190	18597
ENSMUST00000040021	ENSMUST00000040021	ENSMUST00000040021	Ptpn23	104831	9	protein tyrosine phosphatase, non-receptor type 23 [Source:MGI Symbol;Acc:MGI:2144837]	926	0.00730161	-0.00730161	0.925966	0.925966	0.999198	0.999198	0.0899643	-0.0164673	0.0057156	-0.0537464	0.0363396	0.112895	-0.0546402	-0.136111	19371.3	20002.9	20427	18187.3	17188.7	18580.3	18868.2	18106.3	22304	19018	19770	18794	16200	19151	16697	19238
ENSMUST00000079464	ENSMUST00000079464	ENSMUST00000079464	Tuba4a	22145	1	tubulin, alpha 4A [Source:MGI Symbol;Acc:MGI:1095410]	927	0.0290746	-0.0290746	0.714024	0.714024	0.999198	0.999198	0.125415	0.103549	-0.0218461	-0.102929	-0.137722	0.0197528	-0.00439261	0.000830144	17294.7	20341.6	19289.4	18969.3	19038.1	20035.6	18367.6	17363.7	19913	19340	18669	19602	17943	20651	16254	18449
ENSMUST00000020630	ENSMUST00000020630	ENSMUST00000020630	Hspa4	15525	11	heat shock protein 4 [Source:MGI Symbol;Acc:MGI:1342292]	928	0.16153	-0.16153	0.047312	0.047312	0.763426	0.763426	0.199645	0.287563	0.100355	0.0467542	-0.0366889	-0.245932	-0.217308	-0.155351	19386.9	20418.3	16769.4	17105.4	17856.1	21701.4	19060.3	18365.1	22322	19413	16230	17676	16829	22368	16867	19513
ENSMUST00000034644	ENSMUST00000034644	ENSMUST00000034644	Vps11	71732	9	vacuolar protein sorting 11 (yeast) [Source:MGI Symbol;Acc:MGI:1918982]	929	-0.027583	0.027583	0.692008	0.692008	0.999198	0.999198	-0.017399	-0.00787512	-0.0329605	-0.0525821	-0.0163448	0.0440697	0.01441	0.0669274	18428.9	18771.2	19217.1	18826	19524	18895.6	18569.9	18319	21219	17847	18599	19454	18401	19476	16433	19464
ENSMUST00000025695	ENSMUST00000025695	ENSMUST00000025695	Ppp2r5b	225849	19	protein phosphatase 2, regulatory subunit B', beta [Source:MGI Symbol;Acc:MGI:2388480]	930	-0.00944555	0.00944555	0.904836	0.904836	0.999198	0.999198	0.0560292	0.0764498	-0.0200877	-0.162185	-0.0897331	0.0120126	0.0577462	0.0529884	17618.6	19620	18906.1	19515	19450.8	19899.7	18611.7	16865.8	20286	18654	18298	20166	18332	20511	16470	17920
ENSMUST00000091829	ENSMUST00000091829	ENSMUST00000091829	Larp4b	217980	13	La ribonucleoprotein domain family, member 4B [Source:MGI Symbol;Acc:MGI:106330]	931	-0.0283715	0.0283715	0.690986	0.690986	0.999198	0.999198	-0.00243901	0.0281573	-0.0860332	-0.055964	0.0367816	-0.030386	0.0511855	0.0543207	19104.6	18961.6	18235.5	19296.3	19338.3	19368.1	17894.1	18271	21997	18028	17649	19940	18226	19963	15835	19413
ENSMUST00000061578	ENSMUST00000061578	ENSMUST00000061578	Setx	269254	2	senataxin [Source:MGI Symbol;Acc:MGI:2443480]	932	0.0119156	-0.0119156	0.878505	0.878505	0.999198	0.999198	-0.0645967	0.0740217	-0.0263425	0.0600004	0.130621	-0.0891345	-0.0560876	-0.0434658	20670.6	17905.6	17749.9	18161.2	18320.8	19711.5	18386.8	19520.9	23800	17024	17179	18767	17267	20317	16271	20741
ENSMUST00000029562	ENSMUST00000029562	ENSMUST00000029562	Chrnb2	11444	3	cholinergic receptor, nicotinic, beta polypeptide 2 (neuronal) [Source:MGI Symbol;Acc:MGI:87891]	933	0.00644272	-0.00644272	0.938446	0.938446	0.999198	0.999198	0.0625925	0.141839	-0.0729762	-0.121149	-0.124592	-0.0439896	0.0461687	0.0875247	17272.9	19579	18265.5	19443.4	20008.9	20684.6	17822.9	17237.6	19888	18615	17678	20092	18858	21320	15772	18315
ENSMUST00000064107	ENSMUST00000064107	ENSMUST00000064107	Tbc1d30	74694	10	TBC1 domain family, member 30 [Source:MGI Symbol;Acc:MGI:1921944]	934	-0.0514393	0.0514393	0.465548	0.465548	0.999198	0.999198	-0.0645637	-0.00256473	-0.0678339	-0.0720081	0.0106108	0.0174314	0.0914371	0.0844455	18567	18264.3	18655	19637	19542	19066.3	18222.9	18170.3	21378	17365	18055	20292	18418	19652	16126	19306
ENSMUST00000066387	ENSMUST00000066387	ENSMUST00000066387	Rdh8	235033	9	retinol dehydrogenase 8 [Source:MGI Symbol;Acc:MGI:2685028]	935	0.233703	-0.233703	0.00155782	0.00155782	0.194582	0.194582	0.190083	0.199938	0.222625	0.318599	-0.159157	-0.261761	-0.20631	-0.312243	18159.7	19673.7	16913	17575.7	16331.4	19808.5	20122.5	21506.7	20909	18705	16369	18162	15392	20417	17807	22851
ENSMUST00000052449	ENSMUST00000052449	ENSMUST00000052449	Ubn1	170644	16	ubinuclein 1 [Source:MGI Symbol;Acc:MGI:1891307]	936	0.0229002	-0.0229002	0.763474	0.763474	0.999198	0.999198	0.0194138	0.0809291	0.0785749	-0.0939573	0.0567989	-0.113447	-0.0193886	-0.0208375	19667.4	18861.7	17478.2	18655.7	18637	19683.4	19651.3	17436.2	22645	17933	16916	19278	17565	20288	17390	18526
ENSMUST00000034879	ENSMUST00000034879	ENSMUST00000034879	Hmg20a	66867	9	high mobility group 20A [Source:MGI Symbol;Acc:MGI:1914117]	937	0.0560366	-0.0560366	0.424754	0.424754	0.999198	0.999198	0.0929082	0.0827297	0.0355784	0.0113204	-0.0998896	-0.037207	-0.027331	-0.0607415	17826.2	19599	18617.8	18745.7	18316.6	19461.2	18835.4	18521.3	20525	18634	18019	19371	17263	20059	16668	19679
ENSMUST00000038377	ENSMUST00000038377	ENSMUST00000038377	Btg1	12226	10	B cell translocation gene 1, anti-proliferative [Source:MGI Symbol;Acc:MGI:88215]	938	-0.0530762	0.0530762	0.4659	0.4659	0.999198	0.999198	-0.00010216	-0.064467	-0.0421917	-0.107593	0.0275281	-0.0225728	0.0702644	0.132541	18707.7	19040.5	18069.2	19270.2	20120.3	18209.7	18493	17673.3	21540	18103	17488	19913	18963	18769	16365	18778
ENSMUST00000021942	ENSMUST00000021942	ENSMUST00000021942	Prelid1	66494102641161	13	PRELI domain containing 1 [Source:MGI Symbol;Acc:MGI:1913744]	939	0.0992198	-0.0992198	0.161937	0.161937	0.961788	0.961788	0.065376	0.132881	0.105734	0.0919606	-0.110281	-0.133609	-0.133328	-0.0224832	17907	18881.7	17619.7	17623.2	19030.6	19786.2	19417.4	19232.9	20618	17952	17053	18211	17936	20394	17183	20435
ENSMUST00000029404	ENSMUST00000029404	ENSMUST00000029404	Ppfia2	327814	10	protein tyrosine phosphatase, receptor type, f polypeptide (PTPRF), interacting protein (liprin), alpha 2 [Source:MGI Symbol;Acc:MGI:2443834]	940	0.0309303	-0.0309303	0.683292	0.683292	0.999198	0.999198	-0.076106	0.131536	-0.0131786	0.0726226	-0.00117656	-0.108716	-0.00839766	-0.00805234	18847.6	17514.4	17493.7	18753.5	18757.9	20225.7	18295.3	19416.4	21701	16652	16931	19379	17679	20847	16190	20630
ENSMUST00000105502	ENSMUST00000105502	ENSMUST00000105502	Foxo3	56484	10	forkhead box O3 [Source:MGI Symbol;Acc:MGI:1890081]	941	-0.0131569	0.0131569	0.854404	0.854404	0.999198	0.999198	-0.0369879	-0.00358633	-0.0374618	0.0245424	0.0861112	-0.0655146	0.0138734	0.0141125	19666.6	18223.3	17704.4	18706	18709.1	18650.1	18217.3	19017.3	22644	17326	17135	19330	17633	19223	16121	20206
ENSMUST00000081728	ENSMUST00000081728	ENSMUST00000081728	Ctnnd2	18163	15	catenin (cadherin associated protein), delta 2 [Source:MGI Symbol;Acc:MGI:1195966]	942	-0.0528219	0.0528219	0.491039	0.491039	0.999198	0.999198	0.00476865	0.0156359	-0.150604	-0.0877852	-0.0653591	0.0774613	0.11368	0.0792589	17455.3	19009	19271.9	19761.8	19295.9	19152.7	17068	17827.7	20098	18073	18652	20421	18186	19741	15104	18942
ENSMUST00000023210	ENSMUST00000023210	ENSMUST00000023210	Cyc1	66445	15	cytochrome c-1 [Source:MGI Symbol;Acc:MGI:1913695]	943	-0.0580757	0.0580757	0.427289	0.427289	0.999198	0.999198	-0.0325562	-0.0510342	-0.00845182	-0.143854	-0.00345035	0.0470237	0.0479997	0.137138	18169.2	18537.8	18816.2	18828.9	20029.1	18301.8	18850.1	17161.3	20920	17625	18211	19457	18877	18864	16681	18234
ENSMUST00000034983	ENSMUST00000034983	ENSMUST00000034983	Atp1b3	11933	9	ATPase, Na+/K+ transporting, beta 3 polypeptide [Source:MGI Symbol;Acc:MGI:107788]	944	-0.181768	0.181768	0.163089	0.163089	0.962339	0.962339	0.029887	-0.38141	-0.49859	0.0425267	-0.0912472	0.285261	0.058102	0.420999	16333.2	20150.1	21204	18114.8	23296	15151.6	13969.5	20327.5	18806	19158	20522	18719	21956	15617	12362	21598
ENSMUST00000084500	ENSMUST00000084500	ENSMUST00000084500	Oat	18242	7	ornithine aminotransferase [Source:MGI Symbol;Acc:MGI:97394]	945	-0.0251065	0.0251065	0.762008	0.762008	0.999198	0.999198	-0.00460483	-0.00989287	-0.138403	0.0458048	-0.0744566	-0.0281323	-0.0230725	0.209058	17463.1	18652.4	18033	18096.4	21255.6	18584.1	17000.2	19315.7	20107	17734	17453	18700	20033	19155	15044	20523
ENSMUST00000004050	ENSMUST00000004050	ENSMUST00000004050	Mmd	67468	11	monocyte to macrophage differentiation-associated [Source:MGI Symbol;Acc:MGI:1914718]	946	0.166808	-0.166808	0.0614808	0.0614808	0.815048	0.815048	-0.0255227	0.187992	0.25983	0.228283	0.0209132	-0.221766	-0.271515	-0.213277	19906.3	17170.4	16824.1	16253.8	16923.4	19909.4	20926	20473.3	22920	16325	16283	16796	15950	20521	18518	21753
ENSMUST00000032920	ENSMUST00000032920	ENSMUST00000032920	Cdipt	52858	7	CDP-diacylglycerol--inositol 3-phosphatidyltransferase (phosphatidylinositol synthase) [Source:MGI Symbol;Acc:MGI:105491]	947	0.00604003	-0.00604003	0.932971	0.932971	0.999198	0.999198	0.0284944	0.0583501	-0.0198396	-0.0451545	-0.0275126	-0.0691656	0.019505	0.0502005	18232.6	18875.4	17713.7	18836.7	19241.8	19270.1	18253.4	17935.9	20993	17946	17144	19465	18135	19862	16153	19057
ENSMUST00000026901	ENSMUST00000026901	ENSMUST00000026901	Rpl14-ps1	NA	7	ribosomal protein L14, pseudogene 1 [Source:MGI Symbol;Acc:MGI:3710579]	948	0.0206489	-0.0206489	0.795133	0.795133	0.999198	0.999198	0.0557633	0.112316	-0.0260398	-0.0663582	-0.136117	-0.0748428	0.0202161	0.0972936	16960.3	19098.4	17696.2	18901.5	19938.9	19861.9	18045.5	17548.2	19528	18158	17127	19532	18792	20472	15969	18645
ENSMUST00000116259	ENSMUST00000116259	ENSMUST00000116259	Map7	17761	10	microtubule-associated protein 7 [Source:MGI Symbol;Acc:MGI:1328328]	949	0.0563441	-0.0563441	0.445208	0.445208	0.999198	0.999198	-0.049778	0.0820198	0.123626	0.063994	-0.00736531	-0.0683129	-0.0302267	-0.122219	18765.9	17523.8	17989.6	18470.9	17329.8	19200.2	19762	18961.8	21607	16661	17411	19087	16333	19790	17488	20147
ENSMUST00000039782	ENSMUST00000039782	ENSMUST00000039782	Chd6	71389	2	chromodomain helicase DNA binding protein 6 [Source:MGI Symbol;Acc:MGI:1918639]	950	-0.0285803	0.0285803	0.699134	0.699134	0.999198	0.999198	-0.0976825	0.0247799	-0.0648806	0.0195486	0.0823186	0.0770142	0.0101046	-0.0596952	19389.5	17457.6	19318.3	18442.8	17571.7	19004.2	17859.1	18935.5	22325	16598	18697	19058	16561	19588	15804	20119
ENSMUST00000107537	ENSMUST00000107537	ENSMUST00000107537	Ube3a	22215	7	ubiquitin protein ligase E3A [Source:MGI Symbol;Acc:MGI:105098]	951	0.00499634	-0.00499634	0.947454	0.947454	0.999198	0.999198	-0.03575	0.0696518	-0.0613525	0.0434249	0.105	-0.0976048	-0.00345554	-0.0314268	19924.5	18009.8	17313.9	18481.5	18126.6	19374.9	17693	19025.8	22941	17123	16757	19098	17084	19970	15657	20215
ENSMUST00000118317	ENSMUST00000118317	ENSMUST00000118317	Hipk1	15257	3	homeodomain interacting protein kinase 1 [Source:MGI Symbol;Acc:MGI:1314873]	952	-0.0809496	0.0809496	0.295236	0.295236	0.999198	0.999198	-0.123423	-0.0594537	-0.124082	-0.0195185	0.197651	-0.0539784	0.0626559	0.106101	20613.2	17452.3	17313.9	18771.8	19345.8	18243.6	17444.3	18755.7	23734	16593	16757	19398	18233	18804	15437	19928
ENSMUST00000026445	ENSMUST00000026445	ENSMUST00000026445	Fscn2	238021	11	fascin homolog 2, actin-bundling protein, retinal (Strongylocentrotus purpuratus) [Source:MGI Symbol;Acc:MGI:2443337]	953	-0.0646915	0.0646915	0.424379	0.424379	0.999198	0.999198	0.0885029	-0.1383	-0.0351012	-0.189476	0.0535929	-0.0231217	0.132204	0.0913593	18747.7	20087	17776.8	19797.6	19245	17164.7	18437.6	16566.5	21586	19098	17205	20458	18138	17692	16316	17602
ENSMUST00000035058	ENSMUST00000035058	ENSMUST00000035058	Cspg5	29873	9	chondroitin sulfate proteoglycan 5 [Source:MGI Symbol;Acc:MGI:1352747]	954	-0.0301849	0.0301849	0.676466	0.676466	0.999198	0.999198	-0.0173387	-0.0179035	-0.0809517	-0.00594404	-0.0488681	-0.0048209	0.0722871	0.0975752	17668.1	18441	18215.9	19216	19555.8	18433.8	17645.5	18587.2	20343	17533	17630	19857	18431	19000	15615	19749
ENSMUST00000044911	ENSMUST00000044911	ENSMUST00000044911	Stub1	56424	17	STIP1 homology and U-Box containing protein 1 [Source:MGI Symbol;Acc:MGI:1891731]	955	-0.00205799	0.00205799	0.976907	0.976907	0.999198	0.999198	0.0268681	0.0462148	-0.00640094	-0.0780081	-0.00990684	0.0184079	-0.0353528	0.0341159	18323.8	18823.8	18687	18003.5	18891.6	19078	18394.7	17503.9	21098	17897	18086	18604	17805	19664	16278	18598
ENSMUST00000050214	ENSMUST00000050214	ENSMUST00000050214	Akap8l	54194	17	A kinase (PRKA) anchor protein 8-like [Source:MGI Symbol;Acc:MGI:1860606]	956	0.0872905	-0.0872905	0.342967	0.342967	0.999198	0.999198	0.14274	-0.0301018	0.231055	-0.0106712	-0.0308598	0.0857952	-0.168364	-0.260093	18619.1	19766.2	20187.3	16926.4	15883.6	17534.4	21014.1	17772.2	21438	18793	19538	17491	14970	18073	18596	18883
ENSMUST00000038696	ENSMUST00000038696	ENSMUST00000038696	Ppp1r9b	217124	11	protein phosphatase 1, regulatory subunit 9B [Source:MGI Symbol;Acc:MGI:2387581]	957	-0.0125718	0.0125718	0.866173	0.866173	0.999198	0.999198	0.0494487	0.0606977	-0.0331304	-0.135784	0.00156982	-0.016834	0.00870916	0.0558181	18368.1	19154.1	18135.3	18459.3	19072	19304	18088.5	16846	21149	18211	17552	19075	17975	19897	16007	17899
ENSMUST00000136175	ENSMUST00000136175	ENSMUST00000136175	Ccdc85c	668158	12	coiled-coil domain containing 85C [Source:MGI Symbol;Acc:MGI:3644008]	958	-0.018952	0.018952	0.789318	0.789318	0.999198	0.999198	0.055866	-0.0229344	-0.0480248	-0.0636112	0.0192051	-0.0184822	0.0486434	0.025579	18545.3	19274	18067.1	18927.6	18627.4	18249.4	17934.8	17742	21353	18325	17486	19559	17556	18810	15871	18851
ENSMUST00000022281	ENSMUST00000022281	ENSMUST00000022281	Skiv2l2	72198	13	superkiller viralicidic activity 2-like 2 (S. cerevisiae) [Source:MGI Symbol;Acc:MGI:1919448]	959	0.0609873	-0.0609873	0.420074	0.420074	0.999198	0.999198	0.109589	0.145294	0.0466296	-0.0663266	-0.0230446	-0.130414	-0.0533775	-0.0395436	18503.6	19445.4	17176.5	18118.6	18293.2	19932.7	18615.1	17213.1	21305	18488	16624	18723	17241	20545	16473	18289
ENSMUST00000096250	ENSMUST00000096250	ENSMUST00000096250	Arid2	77044	15	AT rich interactive domain 2 (ARID, RFX-like) [Source:MGI Symbol;Acc:MGI:1924294]	960	0.024268	-0.024268	0.741509	0.741509	0.999198	0.999198	0.0721865	0.0468364	-0.0784333	0.0516582	0.0352174	-0.0125904	-0.0263113	-0.0964455	19009.1	19177.2	18389.5	18215.4	17351	18843.2	17276	18906.3	21887	18233	17798	18823	16353	19422	15288	20088
ENSMUST00000034230	ENSMUST00000034230	ENSMUST00000034230	Cx3cl1	20312	8	chemokine (C-X3-C motif) ligand 1 [Source:MGI Symbol;Acc:MGI:1097153]	961	-0.00138683	0.00138683	0.987653	0.987653	0.999198	0.999198	0.101507	0.17534	-0.108646	-0.206697	-0.0490686	-0.0331761	0.0144383	0.0704131	17768	19742	17964.8	18567.6	19302.2	20778.7	17065.8	15944.4	20458	18770	17387	19187	18192	21417	15102	16941
ENSMUST00000031565	ENSMUST00000031565	ENSMUST00000031565	Fscn1	14086	5	fascin homolog 1, actin bundling protein (Strongylocentrotus purpuratus) [Source:MGI Symbol;Acc:MGI:1352745]	962	-0.0587544	0.0587544	0.438717	0.438717	0.999198	0.999198	-0.0242785	0.0190601	-0.0916021	-0.143615	-0.0199794	0.019142	0.158186	0.0715046	17756.7	18439.9	18244.8	20090.8	18919.2	19002.3	17599.2	16975.9	20445	17532	17658	20761	17831	19586	15574	18037
ENSMUST00000021933	ENSMUST00000021933	ENSMUST00000021933	Ctsl	13039	13	cathepsin L [Source:MGI Symbol;Acc:MGI:88564]	963	-0.13824	0.13824	0.15676	0.15676	0.958108	0.958108	-0.0160248	-0.172612	-0.296492	-0.0833076	-0.0898961	0.133771	0.106161	0.366675	16426.1	19028.9	19180.9	18817.3	22541.6	17071.6	15666.8	18161.8	18913	18092	18564	19445	21245	17596	13864	19297
ENSMUST00000028683	ENSMUST00000028683	ENSMUST00000028683	Pdia3	14827	2	protein disulfide isomerase associated 3 [Source:MGI Symbol;Acc:MGI:95834]	964	0.173918	-0.173918	0.0486516	0.0486516	0.767431	0.767431	0.226056	0.359647	0.0159283	0.0681675	-0.280046	-0.165492	-0.18699	-0.0705245	15959.7	20093.3	17278.7	17023.2	18454.5	22042.9	17369.8	18010.3	18376	19104	16723	17591	17393	22720	15371	19136
ENSMUST00000036570	ENSMUST00000036570	ENSMUST00000036570	Appl1	72993	14	adaptor protein, phosphotyrosine interaction, PH domain and leucine zipper containing 1 [Source:MGI Symbol;Acc:MGI:1920243]	965	-0.0198891	0.0198891	0.778633	0.778633	0.999198	0.999198	-0.0408418	0.00996238	-0.061906	0.0117875	0.0513157	-0.0456045	0.0471954	0.0245958	18778.9	17861.5	17558.8	18725.4	18434.3	18501.7	17602.5	18525.1	21622	16982	16994	19350	17374	19070	15577	19683
ENSMUST00000020692	ENSMUST00000020692	ENSMUST00000020692	Btg2	12227	1	B cell translocation gene 2, anti-proliferative [Source:MGI Symbol;Acc:MGI:108384]	966	0.116366	-0.116366	0.173899	0.173899	0.970046	0.970046	0.0988967	0.0839857	0.17413	0.106809	-0.117141	-0.345144	-0.0715926	0.041505	17492.7	18743.9	14935.4	18053.8	19526.1	18551.2	19747.3	18847	20141	17821	14455	18656	18403	19121	17475	20025
ENSMUST00000103143	ENSMUST00000103143	ENSMUST00000103143	Fbxl20	72194	11	F-box and leucine-rich repeat protein 20 [Source:MGI Symbol;Acc:MGI:1919444]	967	-0.000236665	0.000236665	0.997349	0.997349	0.999524	0.999524	0.0100383	0.011799	-0.052307	0.0280554	-0.0698992	0.0194958	0.0560422	-0.00743959	17331.1	18322.1	18439.1	18912.2	18098	18344.5	17547.2	18552.4	19955	17420	17846	19543	17057	18908	15528	19712
ENSMUST00000032192	ENSMUST00000032192	ENSMUST00000032192	Itpr1	16438	6	inositol 1,4,5-trisphosphate receptor 1 [Source:MGI Symbol;Acc:MGI:96623]	968	0.194237	-0.194237	0.00611211	0.00611211	0.370347	0.370347	0.164369	0.26111	0.158961	0.189968	-0.235973	-0.165965	-0.211564	-0.164509	16473	19003.7	17292.2	16754.1	17309.6	20321.8	18932.6	19343.9	18967	18068	16736	17313	16314	20946	16754	20553
ENSMUST00000032402	ENSMUST00000032402	ENSMUST00000032402	Bcat1	12035	6	branched chain aminotransferase 1, cytosolic [Source:MGI Symbol;Acc:MGI:104861]	969	-0.103014	0.103014	0.199958	0.199958	0.985128	0.985128	-0.0680858	-0.0453	-0.176723	-0.125744	-0.0512734	0.153548	0.23388	0.0604733	16901.2	17942.4	19479.5	20595	18262.4	18228.1	16640.9	17239.5	19460	17059	18853	21282	17212	18788	14726	18317
ENSMUST00000045730	ENSMUST00000045730	ENSMUST00000045730	Akap12	83397	10	A kinase (PRKA) anchor protein (gravin) 12 [Source:MGI Symbol;Acc:MGI:1932576]	970	0.125158	-0.125158	0.120319	0.120319	0.927156	0.927156	0.0944319	0.299367	0.0293747	0.0614805	-0.194077	-0.124079	-0.0477647	-0.138302	16546	18530.4	17368.6	18312.2	17198.2	21358.9	17713.3	18111.9	19051	17618	16810	18923	16209	22015	15675	19244
ENSMUST00000069652	ENSMUST00000069652	ENSMUST00000069652	Rab3gap2	98732	1	RAB3 GTPase activating protein subunit 2 [Source:MGI Symbol;Acc:MGI:1916043]	971	-0.0290428	0.0290428	0.67607	0.67607	0.999198	0.999198	0.00260637	-0.0137189	-0.0458336	-0.060012	0.0479045	0.0442131	0.0356064	-0.0124339	18523.6	18315.8	18476.3	18366.4	17764.8	18109.7	17711	17537.8	21328	17414	17882	18979	16743	18666	15673	18634
ENSMUST00000034279	ENSMUST00000034279	ENSMUST00000034279	Gse1	382034	8	genetic suppressor element 1 [Source:MGI Symbol;Acc:MGI:1098275]	972	0.096283	-0.096283	0.191081	0.191081	0.978806	0.978806	0.133727	0.0521652	0.073179	0.124572	-0.0205841	-0.0612556	-0.106123	-0.203686	18430.7	19186.7	17918.3	17369.6	16233.8	18132	18398.1	19065.3	21221	18242	17342	17949	15300	18689	16281	20257
ENSMUST00000019183	ENSMUST00000019183	ENSMUST00000019183	Dalrd3	67789	9	DALR anticodon binding domain containing 3 [Source:MGI Symbol;Acc:MGI:1915039]	973	0.208315	-0.208315	0.0119198	0.0119198	0.496489	0.496489	0.239815	0.227634	0.31019	0.0424475	-0.195834	-0.0809832	-0.254256	-0.312598	16931.6	19820.9	18334.7	16259.6	15615.2	19654.3	20811.8	17286.5	19495	18845	17745	16802	14717	20258	18417	18367
ENSMUST00000111388	ENSMUST00000111388	ENSMUST00000111388	Gm1821	NA	14	predicted gene 1821 [Source:MGI Symbol;Acc:MGI:3037679]	974	-0.0094345	0.0094345	0.902449	0.902449	0.999198	0.999198	0.0162173	-0.0533194	0.0137987	-0.0153602	0.0697373	-0.158387	0.043962	0.0698885	18916.2	18346.3	16149.4	18581.2	18918.2	17483	18315.6	17949.1	21780	17443	15630	19201	17830	18020	16208	19071
ENSMUST00000109764	ENSMUST00000109764	ENSMUST00000109764	Nfix	18032	8	nuclear factor I/X [Source:MGI Symbol;Acc:MGI:97311]	975	-0.0330234	0.0330234	0.68953	0.68953	0.999198	0.999198	0.0357068	-0.0147977	-0.242789	0.0693943	-0.0440138	0.0692139	0.0227217	0.0811969	17333.7	18743.9	18749	18154.4	18905.4	18099	15453.2	19186.8	19958	17821	18146	18760	17818	18655	13675	20386
ENSMUST00000057438	ENSMUST00000057438	ENSMUST00000057438	Vcpip1	70675	1	valosin containing protein (p97)/p47 complex interacting protein 1 [Source:MGI Symbol;Acc:MGI:1917925]	976	-0.00699303	0.00699303	0.927995	0.927995	0.999198	0.999198	-0.0968489	0.0560817	-0.00079216	0.00950919	0.13816	-0.0841818	0.00893453	-0.0450072	19822.9	16924.3	16991.5	18124.4	17459.2	18817	18089.6	18219.2	22824	16091	16445	18729	16455	19395	16008	19358
ENSMUST00000028829	ENSMUST00000028829	ENSMUST00000028829	Spred1	114715	2	sprouty protein with EVH-1 domain 1, related sequence [Source:MGI Symbol;Acc:MGI:2150016]	977	-0.129504	0.129504	0.106485	0.106485	0.906011	0.906011	-0.149828	-0.0972019	-0.141507	-0.129779	0.284663	-0.0281271	0.166817	0.0759805	20979.8	16981.1	16890.3	19334.1	18154.2	17612	17079.3	17218.8	24156	16145	16347	19979	17110	18153	15114	18295
ENSMUST00000097680	ENSMUST00000097680	ENSMUST00000097680	Rab18	19330	18	RAB18, member RAS oncogene family [Source:MGI Symbol;Acc:MGI:102790]	978	-0.00892147	0.00892147	0.902493	0.902493	0.999198	0.999198	-0.023739	0.0120097	-0.0165784	-0.00751194	0.0950752	-0.0933761	-0.0068746	0.0342686	19183.7	17776.3	16834.5	17874.8	18391.9	18222.3	17864.7	17977.3	22088	16901	16293	18471	17334	18782	15809	19101
ENSMUST00000038356	ENSMUST00000038356	ENSMUST00000038356	Ube2q1	70093	3	ubiquitin-conjugating enzyme E2Q (putative) 1 [Source:MGI Symbol;Acc:MGI:1917343]	979	0.000754951	-0.000754951	0.991676	0.991676	0.999214	0.999214	0.0630756	0.0386872	-0.0105598	-0.093021	0.00470872	-0.0386079	-0.0103795	0.0400828	17998.2	18731.3	17465.8	17810.9	18444.9	18417.3	17799.2	16810.3	20723	17809	16904	18405	17384	18983	15751	17861
ENSMUST00000030464	ENSMUST00000030464	ENSMUST00000030464	Pik3r3	18710	4	phosphatidylinositol 3 kinase, regulatory subunit, polypeptide 3 (p55) [Source:MGI Symbol;Acc:MGI:109277]	980	-0.057221	0.057221	0.452997	0.452997	0.999198	0.999198	0.0332913	-0.0365763	-0.16392	-0.0688155	-0.0148532	0.0107417	0.0860939	0.141764	17385	18702.9	17696.2	18645.1	19378.6	17818.7	16313.2	17424.9	20017	17782	17127	19267	18264	18366	14436	18514
ENSMUST00000159879	ENSMUST00000159879	ENSMUST00000159879	Trove2	20822	1	TROVE domain family, member 2 [Source:MGI Symbol;Acc:MGI:106652]	981	0.00725859	-0.00725859	0.939581	0.939581	0.999198	0.999198	-0.164264	0.0218703	0.0724776	0.0856342	0.245576	-0.152297	-0.102466	-0.0544711	21295.9	15948.3	16162.9	16730.9	17296.9	18144.6	18792.5	18964.6	24520	15163	15643	17289	16302	18702	16630	20150
ENSMUST00000159369	ENSMUST00000159369	ENSMUST00000159369	Gngt1	14699	6	guanine nucleotide binding protein (G protein), gamma transducing activity polypeptide 1 [Source:MGI Symbol;Acc:MGI:109165]	982	0.202209	-0.202209	0.00995597	0.00995597	0.464417	0.464417	0.188515	0.282084	0.264109	0.0639724	-0.276838	-0.236915	-0.198499	-0.102361	15818.2	18983.7	16262	16700.9	17851.8	20255.8	20005	17413.6	18213	18049	15739	17258	16825	20878	17703	18502
ENSMUST00000053413	ENSMUST00000053413	ENSMUST00000053413	Cdk5r1	12569	11	cyclin-dependent kinase 5, regulatory subunit 1 (p35) [Source:MGI Symbol;Acc:MGI:101764]	983	-0.0601196	0.0601196	0.439556	0.439556	0.999198	0.999198	0.0134859	0.0230664	-0.0998085	-0.187599	0.00690262	-0.00227127	0.118673	0.112711	17617.7	18451.5	17506.1	19037	18958.5	18574.4	17057.9	16050.8	20285	17543	16943	19672	17868	19145	15095	17054
ENSMUST00000005825	ENSMUST00000005825	ENSMUST00000005825	Pan2	103135	10	PAN2 polyA specific ribonuclease subunit homolog (S. cerevisiae) [Source:MGI Symbol;Acc:MGI:1918984]	984	0.137218	-0.137218	0.105263	0.105263	0.902888	0.902888	0.113378	0.0890443	0.263826	0.0748318	-0.0582577	-0.00472356	-0.20362	-0.301512	17983.4	18416.8	18663.3	16259.6	15192.9	18108.8	20441.2	17931.2	20706	17510	18063	16802	14319	18665	18089	19052
ENSMUST00000080885	ENSMUST00000080885	ENSMUST00000080885	Dbp	13170	7	D site albumin promoter binding protein [Source:MGI Symbol;Acc:MGI:94866]	985	-0.283893	0.283893	0.00720892	0.00720892	0.395826	0.395826	-0.319168	-0.333541	-0.147087	-0.344837	0.29326	-0.0720338	0.345434	0.508448	19754.3	15730.5	15335.2	20481.8	22932	15574.6	17723.4	15453.1	22745	14956	14842	21165	21613	16053	15684	16419
ENSMUST00000004281	ENSMUST00000004281	ENSMUST00000004281	Dyrk2	69181	10	dual-specificity tyrosine-(Y)-phosphorylation regulated kinase 2 [Source:MGI Symbol;Acc:MGI:1330301]	986	-0.000521595	0.000521595	0.994197	0.994197	0.999214	0.999214	-0.0655883	-0.0105199	-0.014555	0.0844205	0.00870117	-0.011207	0.037331	-0.0336263	17970.4	17074.7	17724.1	18330.6	17450.8	17739.1	17689.6	18945.8	20691	16234	17154	18942	16447	18284	15654	20130
ENSMUST00000032196	ENSMUST00000032196	ENSMUST00000032196	Arl8b	67166	6	ADP-ribosylation factor-like 8B [Source:MGI Symbol;Acc:MGI:1914416]	987	0.0263485	-0.0263485	0.732875	0.732875	0.999198	0.999198	0.108333	0.108109	-0.0132491	-0.109253	-0.0478268	-0.0806061	-0.0111584	0.0317665	17432.7	19074.2	17041.1	17881.5	18421.6	19071.2	17532.5	16403.7	20072	18135	16493	18478	17362	19657	15515	17429
ENSMUST00000027286	ENSMUST00000027286	ENSMUST00000027286	Coa5	76178	1	cytochrome C oxidase assembly factor 5 [Source:MGI Symbol;Acc:MGI:1923428]	988	-0.0577481	0.0577481	0.41013	0.41013	0.999198	0.999198	-0.0614934	-0.0254097	-0.0799925	-0.0646956	0.0626225	0.00131389	0.0547942	0.110236	18263.9	17442.8	17504	18165.1	18876.8	17884.6	17220.6	17404.2	21029	16584	16941	18771	17791	18434	15239	18492
ENSMUST00000079300	ENSMUST00000079300	ENSMUST00000079300	Arhgef26	622434	3	Rho guanine nucleotide exchange factor (GEF) 26 [Source:MGI Symbol;Acc:MGI:1918053]	989	0.122897	-0.122897	0.105055	0.105055	0.90256	0.90256	0.175495	0.127825	0.100636	0.0862554	0.0186296	-0.19104	-0.168379	-0.161	18840.6	19288.7	16292	16550	16634.8	18661.8	18313.3	18131.7	21693	18339	15768	17102	15678	19235	16206	19265
ENSMUST00000021921	ENSMUST00000021921	ENSMUST00000021921	Ptch1	19206	13	patched homolog 1 [Source:MGI Symbol;Acc:MGI:105373]	990	-0.0357735	0.0357735	0.628118	0.628118	0.999198	0.999198	-0.0201417	-0.00728017	-0.040313	-0.0760878	0.12063	-0.0797525	0.069397	0.0251308	19150.7	17805.7	16667.1	18482.5	17924	17965.2	17558.5	17128.4	22050	16929	16131	19099	16893	18517	15538	18199
ENSMUST00000045291	ENSMUST00000045291	ENSMUST00000045291	Kmt2c	231051	5	lysine (K)-specific methyltransferase 2C [Source:MGI Symbol;Acc:MGI:2444959]	991	0.0758165	-0.0758165	0.46925	0.46925	0.999198	0.999198	-0.203778	0.22419	0.00721579	0.231917	0.0872607	-0.0212497	-0.122047	-0.2712	19429.5	15066.9	18021.6	16805.4	15154.7	20270.4	17439.8	20379.2	22371	14325	17442	17366	14283	20893	15433	21653
ENSMUST00000002121	ENSMUST00000002121	ENSMUST00000002121	Supt6	20926	11	suppressor of Ty 6 [Source:MGI Symbol;Acc:MGI:107726]	992	0.00336931	-0.00336931	0.963186	0.963186	0.999198	0.999198	-0.0511489	0.0937205	0.0153075	-0.0492064	0.0631608	-0.0344652	-0.0293131	-0.015128	18627.8	17168.3	17408.9	17471.2	17643.9	18981.9	17977.7	17191.5	21448	16323	16849	18054	16629	19565	15909	18266
ENSMUST00000113573	ENSMUST00000113573	ENSMUST00000113573	Atrx	22589	X	alpha thalassemia/mental retardation syndrome X-linked homolog (human) [Source:MGI Symbol;Acc:MGI:103067]	993	-0.00696475	0.00696475	0.931006	0.931006	0.999198	0.999198	-0.128706	0.000378407	-0.00329509	0.09517	0.144182	-0.0766124	0.0118425	-0.0624437	19600.6	16300.6	16819	17882.5	16985	17826.4	17781.1	19037.1	22568	15498	16278	18479	16008	18374	15735	20227
ENSMUST00000031003	ENSMUST00000031003	ENSMUST00000031003	Ppp2r2c	269643	5	protein phosphatase 2, regulatory subunit B, gamma [Source:MGI Symbol;Acc:MGI:2442660]	994	0.0264923	-0.0264923	0.777471	0.777471	0.999198	0.999198	0.128106	0.142406	-0.0341483	-0.150753	-0.259938	0.00851532	0.0540112	0.0678613	14941	19197.2	17996.8	18573.5	18752.6	19388.4	17155.1	15823	17203	18252	17418	19193	17674	19984	15181	16812
[truncated: 44,347 more rows]
