# Supplementary material for: The effect of Rbfox2 modulation on retinal transcriptome and visual function
Source: Sci Rep. 2020 Nov 12;10:19683. doi: 10.1038/s41598-020-76879-5 (PMC7665016; doi:10.1038/s41598-020-76879-5)
Supplement: Supplementary file 2 — Supplementary Table S2. [file 41598_2020_76879_MOESM2_ESM.xlsx]

## Sheet: Sheet1
THE EFFECT OF RBFOX2 MODULATION ON RETINAL TRANSCRIPTOME AND VISUAL FUNCTION
Lei Gu, Riki Kawaguchi, Joseph Caprioli, Natik Piri

## Sheet: Table S2. Significant_geneList_
	gene	refSeq	entrez	chromosome	description	Rank	avg_fpkm[, 1]	logFC_KO_vs_WT	logFC_WT_vs_KO	PValue_KO_vs_WT	PValue_WT_vs_KO	FDR_KO_vs_WT	FDR_WT_vs_KO	M893_vs_WT	M901_vs_WT	M902_vs_WT	M909_vs_WT	M833_vs_KO	M894_vs_KO	M896_vs_KO	M898_vs_KO	fpkm_M833	fpkm_M893	fpkm_M894	fpkm_M896	fpkm_M898	fpkm_M901	fpkm_M902	fpkm_M909	M833_normlizedCount	M893_normlizedCount	M894_normlizedCount	M896_normlizedCount	M898_normlizedCount	M901_normlizedCount	M902_normlizedCount	M909_normlizedCount	M833	M893	M894	M896	M898	M901	M902	M909
Gngt1	Gngt1	NM_010314	14699	chr6	guanine nucleotide binding protein (G protein), gamma transducing activity polypeptide 1	74	965.219	0.23449	-0.23449	0.00889359	0.00889359	0.282464	0.282464	0.179222	0.304701	0.274804	0.174657	-0.234707	-0.260775	-0.280248	-0.164889	883.125	1019.7	885.969	870.698	948.263	1085.77	1063.01	1001.79	157596	178468	154774	152699	165410	194686	190693	177905	179686	171481	149026	158984	159098	203997	164433	186394
Kcnv2	Kcnv2	NM_183179	240595	chr19	potassium channel, subfamily V, member 2	114	138.759	0.263821	-0.263821	0.00371896	0.00371896	0.175422	0.175422	0.172372	0.363401	0.376461	0.125803	-0.191579	-0.322642	-0.294084	-0.250398	131.228	143.418	122.41	124.373	128.888	159.809	161.187	136.855	123461	132334	112740	114994	118529	151070	152444	128131	140767	127153	108553	119727	114006	158295	131451	134245
Vopp1	Vopp1	NM_146168	232023	chr6	vesicular, overexpressed in cancer, prosurvival protein 1	183	179.41	0.196316	-0.196316	0.00841027	0.00841027	0.272051	0.272051	0.180083	0.240822	0.178372	0.18504	-0.166712	-0.22514	-0.202126	-0.19189	170.499	192.954	167.254	169.283	171.408	196.441	188.031	190.819	91182.8	101207	87563.7	88971.7	89605.3	105559	101088	101556	103964	97245	84312	92634	86186	110608	87167	106402
Hspa8	Hspa8	NM_031165	15481	chr9	heat shock protein 8	207	232.983	0.29429	-0.29429	0.00388639	0.00388639	0.179598	0.179598	0.380108	0.503346	0.276488	-0.0366186	-0.288117	-0.341849	-0.330552	-0.219828	204.611	270.353	201.372	202.167	219.47	287.424	245.486	199.599	79775.8	103381	76859.2	77463.4	83642.8	112600	96215.6	77444.4	90958	99333	74005	80652	80451	117985	82966	81140
Ybx3	Ybx3	NA	NA	NA	NA	210	288.023	0.212933	-0.212933	0.00684451	0.00684451	0.242468	0.242468	0.104944	0.266248	0.319179	0.151132	-0.166542	-0.194151	-0.246645	-0.246064	274.098	291.048	274.687	263.844	265.373	317.698	329.416	296.172	84062	87543.5	82468.5	79521.7	79553.7	97899.8	101558	90391.6	95845	84116	79406	82795	76518	102582	87573	94705
Hsp90b1	Hsp90b1	NM_011631	22027	chr10	heat shock protein 90, beta (Grp94), member 1	252	155.814	0.371533	-0.371533	7.49312e-06	7.49312e-06	0.0025722	0.0025722	0.352448	0.485414	0.209518	0.424199	-0.345408	-0.264679	-0.453584	-0.430145	140.456	179.561	151.735	132.596	135.494	192.191	158.663	185.989	71810.3	90038.2	75943.2	66622.7	67713.9	98731	81545.5	94629.4	81876	86513	73123	69365	65130	103453	70316	99145
Xist	Xist	NR_001570	213742	chrX	inactive X specific transcripts	289	36.7288	8.80533	-8.80533	1.83239e-18	1.83239e-18	1.0689e-14	1.0689e-14	0.0959566	9.65659	9.92972	0.312763	-8.83271	-8.70433	-8.86013	-8.81366	0.141023	0.157068	0.157499	0.140784	0.146187	116.112	140.247	0.179988	320.115	349.708	349.999	314.068	324.382	264840	320039	406.578	365	336	337	327	312	277506	275967	426
Opn1sw	Opn1sw	NM_007538	12057	chr6	opsin 1 (cone pigments), short-wave-sensitive (color blindness, tritan)	295	162.26	0.265008	-0.265008	0.00147081	0.00147081	0.105923	0.105923	0.226427	0.282063	0.422237	0.111996	-0.277328	-0.132639	-0.351607	-0.307981	144.409	173.739	163.077	139.569	144.629	176.253	194.147	158.17	64492.1	76098.4	71295.6	61255.6	63136.2	79090.4	87160.7	70295.5	73532	73119	68648	63777	60727	82873	75158	73650
Calr	Calr	NM_007591	12317	chr8	calreticulin	301	197.568	0.411333	-0.411333	1.04309e-06	1.04309e-06	0.000631695	0.000631695	0.412748	0.593902	0.308083	0.311505	-0.356984	-0.313325	-0.521986	-0.462457	176.148	230.254	185.466	159.868	167.5	254.819	208.924	211.546	63422.9	81309.4	65371.6	56568.5	58951.6	92188	75619.4	75798.9	72313	78126	62944	58897	56702	96597	65206	79416
Nxnl1	Nxnl1	NM_145598	234404	chr8	nucleoredoxin-like 1	414	115.759	0.204809	-0.204809	0.00284767	0.00284767	0.154286	0.154286	0.215495	0.209912	0.244431	0.147735	-0.123365	-0.167386	-0.284342	-0.249874	113.194	126.651	112.155	103.02	106.079	123.146	126.069	119.093	58271.1	63944.5	56519.9	52118.7	53378.9	63697.6	65240.1	61010.6	66439	61441	54421	54264	51342	66744	56256	63922
Kdm5c	Kdm5c	NM_013668	20591	chrX	lysine (K)-specific demethylase 5C	446	27.9435	0.392248	-0.392248	0.00348809	0.00348809	0.169275	0.169275	-0.00837894	0.653459	0.698574	0.0837013	-0.261602	-0.347481	-0.450274	-0.523405	25.9456	24.0239	24.9721	23.1644	22.1382	37.0999	38.2606	25.2371	52959.6	48094	49899	46467.3	44170.5	76089.9	78507	51263.7	60383	46211	48046	48380	42485	79729	67696	53710
Zfp365	Zfp365	NM_178679	216049	chr10	zinc finger protein 365	482	68.0803	0.190702	-0.190702	0.00610965	0.00610965	0.232897	0.232897	0.133023	0.293535	0.186056	0.144597	-0.0825946	-0.252522	-0.220976	-0.212689	68.2129	70.7618	61.9378	63.0613	63.7665	77.1989	71.623	70.3005	53810.4	54747.5	47831.2	48888.6	49170.3	61190.5	56797.5	55188.4	61353	52604	46055	50901	47294	64117	48976	57822
Ssbp4	Ssbp4	NM_133772	76900	chr8	single stranded DNA binding protein 4	526	189.098	0.206542	-0.206542	0.00254011	0.00254011	0.143393	0.143393	0.26889	0.258865	0.191374	0.100794	-0.241393	-0.122225	-0.276827	-0.190372	169.607	213.462	188.175	168.396	179.76	206.916	197.367	187.237	46358.8	57223.4	50350.8	45234.1	48027.7	56827.2	54229.9	50929.7	52857	54983	48481	47096	46195	59545	46762	53360
Tef	Tef	NM_153484	21685	chr15	thyrotroph embryonic factor	572	64.7767	-0.192268	0.192268	0.00793659	0.00793659	0.26305	0.26305	-0.203587	-0.242725	-0.0739365	-0.255974	0.210715	0.0414385	0.217164	0.288389	68.2091	59.6246	61.9623	69.717	73.6401	56.6417	63.6421	56.6671	52467.6	44982.1	46658.7	52702.7	55369.9	43778.2	49211.9	43378	59822	43221	44926	54872	53257	45872	42435	45448
Hspa5	Hspa5	NM_022310	14828	chr2	heat shock protein 5	606	97.6209	0.288362	-0.288362	0.00115296	0.00115296	0.0925543	0.0925543	0.362965	0.515932	0.204488	0.0239007	-0.273616	-0.244476	-0.345014	-0.292141	86.9178	112.817	90.5992	84.1724	87.7852	122.437	98.6177	87.8978	42134.9	53638	42994.6	40100.4	41597.3	59637.7	48058	42403.5	48041	51538	41398	41751	40010	62490	41440	44427
Cirbp	Cirbp	NM_007705	12696	chr10	cold inducible RNA binding protein	649	189.643	-0.292814	0.292814	0.00486784	0.00486784	0.207809	0.207809	-0.375719	-0.54981	-0.344341	0.0337889	0.101642	0.399855	0.353922	0.298384	184.156	165.223	231.315	223.196	215.925	142.94	164.742	216.283	42862	37715.6	52704.2	51052.6	49124.6	33428.2	38544.9	50095.5	48870	36239	50747	53154	47250	35027	33237	52486
Mab21l1	Mab21l1	NM_010750	17116	chr3	mab-21-like 1 (C. elegans)	672	85.1947	0.179953	-0.179953	0.00386936	0.00386936	0.179598	0.179598	0.169403	0.233694	0.179763	0.135228	-0.114385	-0.161116	-0.255119	-0.192824	83.1576	91.1157	82.239	76.7521	80.5709	92.9907	89.5366	87.6962	42808.5	46003.1	41444.1	38829.7	40543.1	48099.6	46334.6	44926.2	48809	44202	39905	40428	38996	50400	39954	47070
Peg3	Peg3	NM_008817	18616	chr7	paternally expressed 3	689	35.2504	-0.249717	0.249717	0.00339879	0.00339879	0.167075	0.167075	-0.426189	-0.403629	-0.0922141	-0.110827	0.295546	0.301697	0.284013	0.108722	39.1549	28.7817	40.1681	39.5248	35.1913	28.5365	35.3952	35.2962	48062.1	34649.6	48267.4	47679.4	42224.3	35195.7	43675.4	43115.6	54799	33293	46475	49642	40613	36879	37661	45173
Ric8b	Ric8b	NM_183172	237422	chr10	resistance to inhibitors of cholinesterase 8 homolog B (C. elegans)	798	42.2004	0.230362	-0.230362	0.00205305	0.00205305	0.126621	0.126621	0.225018	0.282849	0.186873	0.225156	-0.021921	-0.231045	-0.344587	-0.348936	44.948	46.3584	39.7191	36.5705	36.6569	47.101	44.0488	45.6926	41329.8	41806.8	35752.7	33046.7	32947.2	43516.7	40715.9	41810.8	47123	40170	34425	34407	31690	45598	35109	43806
6530402F18Rik	6530402F18Rik	NR_029460	76220	chr2	RIKEN cDNA 6530402F18 gene	803	49.5642	0.372087	-0.372087	1.27699e-05	1.27699e-05	0.00392058	0.00392058	0.391024	0.522668	0.430709	0.112574	-0.213586	-0.394965	-0.458937	-0.43405	47.4136	56.7973	42.7114	40.7003	41.6317	60.7365	56.9591	46.1508	37710.1	44304.6	33254.9	31812.5	32366.1	48537.6	45540.2	36527.9	42996	42570	32020	33122	31131	50859	39269	38271
Nomo1	Nomo1	NM_153057	211548	chr7	nodal modulator 1	808	49.2872	0.161173	-0.161173	0.00750952	0.00750952	0.255178	0.255178	0.178729	0.203459	0.149916	0.110973	-0.0991723	-0.130822	-0.22332	-0.194784	48.2466	53.3382	48.215	45.0451	46.1926	52.9633	51.0097	50.1553	38077.6	41286.4	37251.4	34937.9	35635.8	42000.3	40470	39392.2	43415	39670	35868	36376	34276	44009	34897	41272
Nudt4	Nudt4	NM_027722	71207	chr10	nudix (nucleoside diphosphate linked moiety X)-type motif 4	861	63.3411	-0.27613	0.27613	0.000251555	0.000251555	0.0327188	0.0327188	-0.156788	-0.362726	-0.351245	-0.243698	0.238934	0.150306	0.268739	0.432008	66.1591	62.0903	63.5555	68.7253	77.3751	52.5437	52.9387	57.6151	39611.6	36460.5	37251.4	40438.5	45284	31610.2	31862.8	34328.9	45164	35033	35868	42103	43556	33122	27475	35967
Rnf207	Rnf207	NM_001033489	433809	chr4	ring finger protein 207	881	78.4651	0.385171	-0.385171	7.99763e-05	7.99763e-05	0.0153801	0.0153801	0.243894	0.328376	0.516303	0.437262	-0.276886	-0.170728	-0.458859	-0.686404	74.5668	83.5217	81.9873	66.8835	57.4319	86.4419	98.4223	94.1209	34254.5	37630.3	36870.2	30195.1	25789.1	39899.7	45450.9	43027.7	39056	36157	35501	31438	24805	41808	39192	45081
Ddhd1	Ddhd1	NM_176845	114874	chr14	DDHD domain containing 1	889	39.4806	0.207681	-0.207681	0.0065978	0.0065978	0.237245	0.237245	0.109126	0.213433	0.338979	0.159067	-0.106085	-0.128294	-0.23021	-0.382529	39.1605	40.1364	39.3918	36.5626	33.0763	42.1144	45.9221	40.9494	36392.8	36582.3	35836.8	33392.5	30046.6	39325.2	42900.8	37870.8	41494	35150	34506	34767	28900	41206	36993	39678
Lrit2	Lrit2	NM_173418	239038	chr14	leucine-rich repeat, immunoglobulin-like and transmembrane domains 2	893	71.0698	0.344994	-0.344994	9.13077e-07	9.13077e-07	0.000614571	0.000614571	0.329248	0.421115	0.397838	0.223824	-0.221397	-0.365483	-0.438498	-0.363381	67.8802	79.8137	62.7496	59.4212	62.9346	83.0282	81.661	73.1168	34981.6	40340.4	31656.6	30094.3	31702.8	42992.8	42304.7	37497.6	39885	38761	30481	31333	30493	45049	36479	39287
Trpm3	Trpm3	NM_177341	226025	chr19	transient receptor potential cation channel, subfamily M, member 3	1021	26.7239	-0.243538	0.243538	0.00433845	0.00433845	0.193761	0.193761	-0.168308	-0.371023	-0.425652	-0.0425273	0.118071	0.349115	0.220437	0.276886	26.457	26.1873	31.7202	28.9008	30.2161	22.2105	21.3751	28.1599	32877.5	31916.6	38588	35295.2	36703.6	27732.6	26702.1	34824.2	37486	30667	37155	36748	35303	29059	23025	36486
Adam9	Adam9	NM_007404	11502	chr8	a disintegrin and metallopeptidase domain 9 (meltrin gamma)	1041	43.6594	0.189929	-0.189929	0.0021666	0.0021666	0.129771	0.129771	0.161085	0.243575	0.166274	0.187344	-0.1039	-0.237382	-0.184551	-0.238132	43.2799	46.4848	40.3039	41.6449	40.3429	48.0437	45.5158	46.6543	32393.4	34123	29530.6	30632.1	29515.3	36131	34245.9	34749.8	36934	32787	28434	31893	28389	37859	29530	36408
Pdia3	Pdia3	NM_007952	14827	chr2	protein disulfide isomerase associated 3	1117	64.7265	0.186151	-0.186151	0.00732504	0.00732504	0.251046	0.251046	0.207081	0.337951	0.0749741	0.109778	-0.239745	-0.168179	-0.216245	-0.123014	57.8527	70.6721	62.1028	59.8346	64.1731	75.5331	62.9169	65.1076	28323.8	33934.6	29764.3	28789	30710.9	37156.9	30965.2	31721.3	32294	32606	28659	29974	29539	38934	26701	33235
Usp2	Usp2	NM_198092	53376	chr9	ubiquitin specific peptidase 2	1125	45.0728	-0.248845	0.248845	0.00115856	0.00115856	0.0925786	0.0925786	-0.29711	-0.256238	-0.0770214	-0.382212	0.238771	0.102752	0.298018	0.344328	46.987	39.2631	43.6792	49.8159	51.7183	39.4259	44.62	36.4788	33670.4	27594.4	30640.9	35082	36226.4	28387.3	32142.2	26013.6	38390	26514	29503	36526	34844	29745	27716	27255
Cry2	Cry2	NM_009963	12953	chr2	cryptochrome 2 (photolyase-like)	1148	42.6392	-0.159998	0.159998	0.00993314	0.00993314	0.297654	0.297654	-0.117002	-0.149598	-0.159135	-0.216018	0.0824984	0.114044	0.223229	0.214987	41.6504	41.3201	43.487	46.7239	46.7082	39.4313	39.1531	38.0215	30880.4	30046.4	31563.1	34044.7	33850.7	29375.1	29181.5	28053.3	35209	28870	30391	35446	32559	30780	25163	29392
Ppef2	Ppef2	NM_011148	19023	chr5	protein phosphatase, EF hand calcium-binding domain 2	1155	73.0203	0.172304	-0.172304	0.00946453	0.00946453	0.289562	0.289562	0.12336	0.0885923	0.29476	0.174054	-0.198211	-0.0777827	-0.182195	-0.235942	67.3752	76.1836	74.8165	69.3228	67.1476	72.5918	83.7045	77.7675	28391.3	31485.7	30863.1	28708.3	27658.4	30736	35457.8	32611.8	32371	30253	29717	29890	26603	32206	30575	34168
Dbp	Dbp	NM_016974	13170	chr7	D site albumin promoter binding protein	1224	97.8172	-0.285164	0.285164	0.0033015	0.0033015	0.165866	0.165866	-0.352855	-0.369186	-0.109603	-0.324422	0.343471	-0.0588385	0.320732	0.481515	108.816	83.4324	84.1057	108.994	122.501	80.5214	96.3502	83.863	33836.2	25444.2	25601.7	33307	37233.8	25157.8	30117.4	25950.7	38579	24448	24651	34678	35813	26361	25970	27189
Clstn3	Clstn3	NM_153508	232370	chr6	calsyntenin 3	1233	40.1728	0.225896	-0.225896	0.00173732	0.00173732	0.115054	0.115054	0.284426	0.370521	0.163979	0.0659598	-0.288658	-0.143155	-0.222039	-0.253625	34.938	45.3169	39.477	37.2313	36.6213	46.9538	40.6715	38.3857	25942.6	33002.1	28695.6	27168.7	26580.3	35031.6	30358.6	28364.5	29579	31710	27630	28287	25566	36707	26178	29718
St13	St13	NM_133726	70356	chr15	suppression of tumorigenicity 13	1237	99.5404	0.195351	-0.195351	0.0066857	0.0066857	0.238775	0.238775	0.21929	0.332556	0.215364	-0.00628323	-0.140469	-0.206002	-0.245786	-0.191175	94.534	108.022	92.2792	89.4207	93.3712	114.052	105.104	91.0502	28414.2	31843.7	27152.3	26413.8	27432.8	34444.6	31757.2	27234.4	32397	30597	26144	27501	26386	36092	27384	28534
Bhlhe41	Bhlhe41	NM_024469	79362	chr6	basic helix-loop-helix family, member e41	1272	26.3936	-0.192901	0.192901	0.00449809	0.00449809	0.198278	0.198278	-0.213296	-0.259176	-0.134251	-0.167811	0.186422	0.0285075	0.254619	0.288315	27.5365	24.3261	25.2124	29.3761	30.2324	23.0013	25.0701	24.7423	30591	26504.7	27419.2	32071.9	32829.8	25675	27997.5	27353.7	34879	25467	26401	33392	31577	26903	24142	28659
Ckmt1	Ckmt1	NM_009897	12716	chr2	creatine kinase, mitochondrial 1, ubiquitous	1320	97.0236	0.288827	-0.288827	0.000145274	0.000145274	0.0236195	0.0236195	0.344207	0.406191	0.279524	0.108708	-0.136104	-0.293334	-0.36289	-0.375935	95.8092	111.552	87.7644	83.3087	83.0037	113.666	104.062	93.3808	28211.6	32215.3	25298.5	24107.7	23890.7	33629.6	30802.8	27363.2	32166	30954	24359	25100	22979	35238	26561	28669
BB283400	BB283400	NA	NA	NA	NA	1424	99.8408	0.209337	-0.209337	0.0057118	0.0057118	0.228733	0.228733	0.119287	0.148891	0.184572	0.370902	-0.180118	-0.0652927	-0.239607	-0.368786	96.3351	104.554	106.56	94.0655	86.4722	104.17	106.729	122.676	25313.7	26944.9	27410.9	24291.1	22210.5	27503.6	28192.3	32079.2	28862	25890	26393	25291	21363	28819	24310	33610
Skida1	Skida1	NA	NA	NA	NA	1460	32.6524	0.294435	-0.294435	5.59775e-05	5.59775e-05	0.0124001	0.0124001	0.214388	0.387039	0.357921	0.209501	-0.116842	-0.307485	-0.395474	-0.375266	33.0636	34.5817	29.5939	27.7348	28.2776	38.0464	37.2687	33.9665	26732	27421.6	23422.8	22036.9	22347.8	30907.8	30290.2	27328.9	30479	26348	22553	22944	21495	32386	26119	28633
Grin1	Grin1	NM_008169	14810	chr2	glutamate receptor, ionotropic, NMDA1 (zeta 1)	1474	37.0661	-0.183154	0.183154	0.00371327	0.00371327	0.175422	0.175422	-0.128727	-0.120779	-0.231246	-0.257084	0.0724704	0.253277	0.227325	0.173111	35.5525	35.8	41.1664	40.2756	38.9992	35.1373	32.5319	32.2789	25726.8	25407.8	29161.9	28642	27585.7	25548.1	23664.8	23244.8	29333	24413	28079	29821	26533	26770	20406	24354
AW549877	AW549877	NM_145930	106064	chr15	expressed sequence AW549877	1496	27.4196	0.259941	-0.259941	0.000213397	0.000213397	0.0303613	0.0303613	0.154221	0.300301	0.335326	0.243681	-0.11141	-0.233178	-0.309293	-0.40185	27.721	28.3753	26.0253	24.592	23.188	30.6485	31.387	29.7542	26116.3	26218.5	24002.3	22768.8	21353.9	29012.4	29725.4	27895.8	29777	25192	23111	23706	20539	30400	25632	29227
Nadk2	Nadk2	NA	NA	NA	NA	1527	78.6954	0.20204	-0.20204	0.00679472	0.00679472	0.241192	0.241192	0.0609071	0.178899	0.258226	0.298995	-0.0198813	-0.218189	-0.279394	-0.308858	84.0172	78.7566	74.8019	71.4165	70.3498	83.4258	88.1003	91.5456	26810	24648	23366.7	22396.1	21943.3	26748.7	28260.7	29070.8	30568	23683	22499	23318	21106	28028	24369	30458
Ip6k2	Ip6k2	NM_029634	76500	chr9	inositol hexaphosphate kinase 2	1606	75.3094	-0.554582	0.554582	1.86917e-07	1.86917e-07	0.000230903	0.000230903	-0.757014	-0.558408	-0.236519	-0.727341	0.531656	0.318821	0.591602	0.743995	83.8806	51.4135	73.932	88.9738	99.4199	57.5916	71.9546	51.7233	28631.7	17211.9	24704.4	29846.5	33171.8	19752.3	24690	17569.6	32645	16538	23787	31075	31906	20697	21290	18408
Slc24a2	Slc24a2	NM_172426	76376	chr4	solute carrier family 24 (sodium/potassium/calcium exchanger), member 2	1642	12.5194	-0.178873	0.178873	0.00253117	0.00253117	0.143351	0.143351	-0.184012	-0.121889	-0.281394	-0.133904	0.129435	0.172565	0.226321	0.185806	12.6513	11.7511	13.3157	13.7675	13.4584	11.9749	10.7165	11.9905	24620.9	22429.1	25368.1	26331.2	25602	23416.1	20965.1	23221.9	28072	21551	24426	27415	24625	24536	18078	24330
Prdx6	Prdx6	NM_007453	11758	chr1	peroxiredoxin 6	1648	56.5535	-0.291751	0.291751	8.97822e-06	8.97822e-06	0.00290961	0.00290961	-0.232392	-0.323106	-0.331882	-0.281915	0.200647	0.217553	0.28371	0.451345	57.0228	52.7179	58.9361	61.4622	69.4078	48.3217	48.0061	50.2025	24663	22362.5	24953.7	26124.7	29343.7	20999.7	20872.3	21607.9	28120	21487	24027	27200	28224	22004	17998	22639
Per1	Per1	NM_011065	18626	chr11	period homolog 1 (Drosophila)	1661	28.1723	-0.259262	0.259262	3.01424e-05	3.01424e-05	0.00821917	0.00821917	-0.279803	-0.338303	-0.142494	-0.28343	0.256233	0.174248	0.288337	0.314075	29.8624	25.1311	28.8196	31.0702	31.8	23.5556	26.9673	24.7056	25787.4	21284.3	24362.7	26367.7	26842.3	20438.5	23409.7	21230.9	29402	20451	23458	27453	25818	21416	20186	22244
Frmd5	Frmd5	NM_172673	228564	chr2	FERM domain containing 5	1667	30.3956	0.149894	-0.149894	0.00944847	0.00944847	0.289562	0.289562	0.0921245	0.205566	0.126065	0.173206	-0.0941161	-0.158452	-0.135475	-0.214132	29.962	31.329	29.2716	29.6261	28.2052	33.0818	31.2934	32.6611	23319.3	23914.3	22302.2	22660.3	21457.8	25870.7	24483.6	25296.9	26588	22978	21474	23593	20639	27108	21112	26504
Tmem229b	Tmem229b	NM_178745	268567	chr12	transmembrane protein 229B	1682	35.5492	-0.182892	0.182892	0.0039524	0.0039524	0.180738	0.180738	-0.0832832	-0.195352	-0.206812	-0.251439	0.118825	0.102233	0.284962	0.217755	35.2319	35.4471	35.5783	40.2258	38.6018	32.0137	31.7455	31.091	23869.2	23553.2	23596.3	26782.6	25563.5	21792.7	21620.3	20961.7	27215	22631	22720	27885	24588	22835	18643	21962
Smug1	Smug1	NM_027885	71726	chr15	single-strand selective monofunctional uracil DNA glycosylase	1688	35.0902	0.346143	-0.346143	0.000375682	0.000375682	0.0426911	0.0426911	0.236771	0.300694	0.58113	0.237193	-0.215264	-0.152887	-0.470275	-0.590822	33.7233	37.0021	35.9709	28.7551	26.5925	37.754	45.8334	36.4779	22565.9	24283.8	23563	18909.6	17393.7	25384	30830.6	24290.9	25729	23333	22688	19688	16730	26598	26585	25450
Slc3a2	Slc3a2	NM_008577	17254	chr19	solute carrier family 3 (activators of dibasic and neutral amino acid transport), member 2	1694	49.7816	-0.168516	0.168516	0.00778138	0.00778138	0.260371	0.260371	-0.151423	-0.195817	-0.214484	-0.114733	0.026206	0.193237	0.172072	0.272029	47.0629	47.6861	53.9766	52.984	57.0914	45.1356	44.5344	48.2072	22430.8	22290.7	25184.2	24817.5	26598	21615.2	21337.3	22864.9	25575	21418	24249	25839	25583	22649	18399	23956
Bbs9	Bbs9	NM_181316	319845	chr9	Bardet-Biedl syndrome 9 (human)	1703	36.6971	0.2115	-0.2115	0.000453776	0.000453776	0.0476963	0.0476963	0.170384	0.234856	0.122492	0.311064	-0.184069	-0.17456	-0.224484	-0.264416	35.0789	39.494	36.0705	34.7083	33.9427	40.3119	37.2737	42.9099	21984.4	24275.4	22129.8	21377.1	20793.5	25384.9	23482.8	26761.9	25066	23325	21308	22257	20000	26599	20249	28039
Srrt	Srrt	NM_031405	83701	chr5	serrate RNA effector molecule homolog (Arabidopsis)	1715	42.8486	0.226443	-0.226443	0.00538632	0.00538632	0.221616	0.221616	0.310618	0.286756	0.307423	-0.0256785	-0.0850982	-0.184607	-0.319808	-0.330925	42.5794	48.8172	40.5963	36.821	36.7353	46.8686	47.5226	38.1074	23600	26537	22027	20056.4	19902.5	26101.6	26478.3	21019	26908	25498	21209	20882	19143	27350	22832	22022
Igsf9	Igsf9	NM_033608	93842	chr1	immunoglobulin superfamily, member 9	1727	30.6351	0.221954	-0.221954	0.00398459	0.00398459	0.181118	0.181118	0.22648	0.26693	0.347526	0.0283003	-0.161519	-0.0916533	-0.295111	-0.354839	28.977	33.1482	31.0692	26.8776	25.9266	33.2759	35.1713	28.4757	22203.7	24911.3	23305.5	20239.9	19419	25619.7	27091.7	21713.8	25316	23936	22440	21073	18678	26845	23361	22750
BC033916	BC033916	NA	NA	NA	NA	1756	152.308	0.18257	-0.18257	0.00209166	0.00209166	0.127986	0.127986	0.160408	0.136279	0.242592	0.189104	-0.0832953	-0.243398	-0.224228	-0.185004	152.88	162.618	139.765	141.084	145.755	156.098	167.957	163.487	22862.4	23850.8	20460.8	20734.5	21306	23455.2	25249	24330	26067	22917	19701	21588	20493	24577	21772	25491
Bicd2	Bicd2	NM_029791	76895	chr13	bicaudal D homolog 2 (Drosophila)	1768	19.41	0.207107	-0.207107	0.00152117	0.00152117	0.108213	0.108213	0.224024	0.213164	0.277617	0.10885	-0.0646897	-0.21989	-0.266189	-0.288809	19.7068	21.2613	18.0775	17.4386	17.2598	20.5975	21.5285	19.3461	23196.5	24545	20830.6	20172.6	19858.8	24360.9	25474	22661.6	26448	23584	20057	21003	19101	25526	21966	23743
Flt1	Flt1	NM_010228	14254	chr5	FMS-like tyrosine kinase 1	1791	19.5504	-0.276074	0.276074	6.17313e-05	6.17313e-05	0.013029	0.013029	-0.330388	-0.200369	-0.441355	-0.150367	0.213613	0.240551	0.333667	0.313441	20.2463	17.1455	21.0716	22.3893	22.1966	18.3141	15.4893	19.1435	23561.4	19569.2	24005.5	25606	25249.5	21414.8	18120.3	22170.1	26864	18803	23114	26660	24286	22439	15625	23228
Zfp385b	Zfp385b	NM_178723	241494	chr2	zinc finger protein 385B	1794	45.7155	-0.328084	0.328084	1.14741e-06	1.14741e-06	0.000631695	0.000631695	-0.413545	-0.407185	-0.252537	-0.247825	0.25946	0.233649	0.446814	0.36221	47.5772	38.1931	47.7388	55.1258	52.2661	37.4449	41.6625	42.2231	23778	18721	23356.4	27075.5	25533.3	18803.7	20931.4	20999.9	27111	17988	22489	28190	24559	19703	18049	22002
Dnajb2	Dnajb2	NM_178055	56812	chr1	DnaJ (Hsp40) homolog, subfamily B, member 2	1817	64.8137	0.171022	-0.171022	0.00336372	0.00336372	0.166835	0.166835	0.194818	0.234255	0.188106	0.0611739	-0.156399	-0.169827	-0.202339	-0.15606	60.8417	70.2875	61.5747	59.9688	62.2576	70.5087	68.2569	63.1424	21049.5	23849.8	20854.4	20389.7	21054.4	24510.7	23739.1	21739.6	24000	22916	20080	21229	20251	25683	20470	22777
Pde6c	Pde6c	NM_033614	110855	chr19	phosphodiesterase 6C, cGMP specific, cone, alpha prime	1892	39.1101	0.229207	-0.229207	0.00251148	0.00251148	0.143163	0.143163	0.179483	0.011109	0.260035	0.434133	-0.215632	-0.266611	-0.144713	-0.294459	37.2935	42.6587	36.773	39.86	36.1236	37.0521	44.0095	50.1584	19958.4	22390.6	19265.4	20964.1	18897.1	19924.1	23676.4	26713.3	22756	21514	18550	21827	18176	20877	20416	27988
Cct3	Cct3	NM_009836	12462	chr3	chaperonin containing Tcp1, subunit 3 (gamma)	1901	59.9717	0.166022	-0.166022	0.0065396	0.0065396	0.236574	0.236574	0.188087	0.269179	0.183524	0.0113728	-0.107178	-0.203874	-0.209357	-0.146296	57.9034	64.5708	55.3143	54.8906	57.6523	66.6716	62.7988	56.3006	20998.6	22966.2	19637.2	19562.8	20436.9	24294.1	22893.6	20318.4	23942	22067	18908	20368	19657	25456	19741	21288
Hyou1	Hyou1	NM_021395	12282	chr9	hypoxia up-regulated 1	1906	26.4238	0.176769	-0.176769	0.00908053	0.00908053	0.285048	0.285048	0.215668	0.341826	0.125653	0.00253914	-0.121851	-0.145367	-0.231942	-0.210713	25.3084	28.8466	25.4348	23.8603	24.3446	30.7302	26.4414	24.525	20785.5	23235.7	20449.4	19258.3	19543.8	25359.2	21830.2	20044.5	23699	22326	19690	20051	18798	26572	18824	21001
Flna	Flna	NM_010227	192176	chrX	filamin, alpha	1945	13.7469	-0.301915	0.301915	0.000130535	0.000130535	0.021965	0.021965	-0.179061	-0.56749	-0.316759	-0.178292	0.183727	0.359423	0.280867	0.375718	13.7782	13.4679	15.8974	14.9965	16.1019	10.0429	11.9436	13.2803	21367.8	20485	24135.3	22856.2	24409.4	15649.5	18620.1	20495.9	24363	19683	23239	23797	23478	16398	16056	21474
Uckl1os	Uckl1os	NA	NA	NA	NA	1983	254.155	0.184003	-0.184003	0.000362153	0.000362153	0.0414228	0.0414228	0.167509	0.204709	0.164815	0.19854	-0.146075	-0.248322	-0.181106	-0.162593	244.548	272.777	232.716	242.869	247.332	273.211	265.635	274.678	19848.8	21714.2	18490.7	19372.6	19622.8	22281.4	21673.6	22186.3	22631	20864	17804	20170	18874	23347	18689	23245
Tns3	Tns3	NM_001083587	319939	chr11	tensin 3	1993	15.1422	-0.228011	0.228011	0.000258194	0.000258194	0.032742	0.032742	-0.114021	-0.272626	-0.338393	-0.197008	0.197143	0.204132	0.161994	0.342354	15.6821	15.0947	16.0973	15.5732	17.7423	13.1999	12.6057	14.0449	21745.9	20528.7	21851.5	21222.4	24048.7	18391.4	17571.8	19381.1	24794	19725	21040	22096	23131	19271	15152	20306
Srrm3	Srrm3	NM_021403	58212	chr5	serine/arginine repetitive matrix 3	2057	27.9362	0.200028	-0.200028	0.00212502	0.00212502	0.128429	0.128429	0.216417	0.18292	0.285607	0.109944	-0.096709	-0.106395	-0.304177	-0.307624	27.6877	30.5312	28.094	24.3996	24.4726	29.1174	31.2509	27.949	20174.2	21818.2	20039.2	17471.8	17430.1	21317.5	22890.2	20265.9	23002	20964	19295	18191	16765	22337	19738	21233
Pde6d	Pde6d	NM_008801	18582	chr1	phosphodiesterase 6D, cGMP-specific, rod, delta	2082	100.054	0.151663	-0.151663	0.00557961	0.00557961	0.226026	0.226026	0.127555	0.204332	0.209487	0.0603585	-0.11976	-0.169891	-0.13658	-0.181535	95.8297	104.402	94.5479	96.381	93.9274	107.477	107.811	98.2103	19391.8	20720.2	18729.5	19167	18579	21852.9	21931.1	19777.2	22110	19909	18034	19956	17870	22898	18911	20721
Ano2	Ano2	NM_153589	243634	chr6	anoctamin 2	2086	27.1396	0.209933	-0.209933	0.000257842	0.000257842	0.032742	0.032742	0.158525	0.255291	0.112438	0.304961	-0.249379	-0.166721	-0.194594	-0.229977	24.7641	28.9661	26.7885	26.1739	25.6774	30.2352	27.3718	31.5972	18021	20673.4	19083.7	18718.5	18265	22107.7	20023.4	22882.1	20547	19864	18375	19489	17568	23165	17266	23974
Asph	Asph	NM_133723	65973	chr4	aspartate-beta-hydroxylase	2136	15.9997	-0.201724	0.201724	0.00192361	0.00192361	0.123308	0.123308	-0.191133	-0.300193	-0.285641	-0.0447616	0.174367	0.15095	0.170485	0.306013	16.7001	15.2009	16.7847	16.9475	18.7172	13.7572	13.8901	16.5809	20548.7	18344.2	20217.8	20493.4	22512	17008.5	17181	20303.2	23429	17626	19467	21337	21653	17822	14815	21272
Dpysl4	Dpysl4	NM_011993	26757	chr7	dihydropyrimidinase-like 4	2168	40.2148	-0.172633	0.172633	0.00163443	0.00163443	0.111734	0.111734	-0.110797	-0.239295	-0.198519	-0.145359	0.101287	0.191533	0.223553	0.171476	39.885	39.5707	43.3732	44.1745	42.838	35.3332	36.3291	38.0754	19505	18979.1	20764.1	21230.1	20477.4	17361.6	17859.4	18529.8	22239	18236	19993	22104	19696	18192	15400	19414
Arntl	Arntl	NM_007489	11865	chr7	aryl hydrocarbon receptor nuclear translocator-like	2173	35.8579	0.236916	-0.236916	0.000113365	0.000113365	0.0200365	0.0200365	0.327006	0.244802	0.181965	0.189086	-0.217851	-0.112029	-0.290138	-0.337648	33.2529	41.9734	36.5536	32.1827	31.3079	38.7008	37.0339	37.595	17919.2	22183.5	19283.1	17043.5	16491.3	20954.8	20061.7	20160.9	20431	21315	18567	17745	15862	21957	17299	21123
Pcp2	Pcp2	NM_008790	18545	chr8	Purkinje cell protein 2 (L7)	2181	212.502	-0.179581	0.179581	0.00129732	0.00129732	0.0987093	0.0987093	-0.177166	-0.175136	-0.100897	-0.269837	0.141028	0.14433	0.183563	0.24663	213.825	198.036	218.925	224.087	235.363	193.574	203.701	183.03	19851.4	18032	19896.9	20445.4	21359	18057.4	19011	16910.1	22634	17326	19158	21287	20544	18921	16393	17717
Rbfox2	Rbfox2	NA	NA	NA	NA	2216	16.7108	-1.40606	1.40606	1.28796e-126	1.28796e-126	2.25393e-122	2.25393e-122	-1.4771	-1.34149	-1.47773	-1.335	1.34078	1.40857	1.47568	1.39637	21.5862	8.27199	23.1115	24.118	22.951	8.87014	8.06694	8.99635	26248.7	9865.25	27511.7	28821.6	27280	10837.7	9860.94	10886.5	29928	9479	26490	30008	26239	11356	8503	11406
Rdh8	Rdh8	NM_001030290	235033	chr9	retinol dehydrogenase 8	2241	68.909	0.243092	-0.243092	5.44303e-05	5.44303e-05	0.0122119	0.0122119	0.178931	0.180258	0.264079	0.342885	-0.150383	-0.259688	-0.222524	-0.346934	68.2495	73.8709	64.6304	66.0596	60.9281	72.1714	76.4532	81.5654	18338.5	19467.2	17000.3	17444	16002.7	19485.1	20650.8	21810.2	20909	18705	16369	18162	15392	20417	17807	22851
Sec22c	Sec22c	NM_178677	215474	chr9	SEC22 vesicle trafficking protein homolog C (S. cerevisiae)	2257	17.5189	0.163023	-0.163023	0.00655648	0.00655648	0.236574	0.236574	0.137014	0.155039	0.235577	0.122315	-0.0235677	-0.217157	-0.175274	-0.247043	18.1077	18.4299	16.1744	16.5863	15.8663	18.2155	19.2524	17.9794	19405	19370.4	16968.1	17468	16620.2	19613.9	20740.1	19174	22125	18612	16338	18187	15986	20552	17884	20089
Itpr1	Itpr1	NM_010585	16438	chr6	inositol 1,4,5-trisphosphate receptor 1	2333	9.91718	0.203433	-0.203433	0.000107983	0.000107983	0.0194815	0.0194815	0.153887	0.24217	0.201086	0.214924	-0.226289	-0.162983	-0.226869	-0.19829	9.08883	10.4753	9.70084	9.24459	9.48038	10.8702	10.5601	10.7701	16635.2	18804.2	17381.5	16628.5	16961.2	19990.9	19429.6	19616.9	18967	18068	16736	17313	16314	20947	16754	20553
Usp11	Usp11	NM_145628	236733	chrX	ubiquitin specific peptidase 11	2342	28.8663	-0.164234	0.164234	0.00168716	0.00168716	0.113622	0.113622	-0.164575	-0.146938	-0.152247	-0.193666	0.119579	0.212249	0.175161	0.148364	28.9526	27.1658	31.5376	30.6178	30.2164	26.8426	26.7315	26.2386	18584.9	17102.6	19818	19315	18959.5	17313	17249.4	16761.2	21190	16433	19082	20110	18236	18141	14874	17561
Dalrd3	Dalrd3	NM_026378	67789	chr9	DALR anticodon binding domain containing 3	2347	57.0235	0.216898	-0.216898	0.00231328	0.00231328	0.135393	0.135393	0.228354	0.207645	0.351335	0.0664241	-0.186553	-0.0784045	-0.269963	-0.346782	53.1199	62.1269	58.4869	51.0154	48.6306	59.7776	66.0073	54.7277	17098.3	19612.9	18429.4	16137.7	15300.9	19333.4	21358.2	17530.5	19495	18845	17745	16802	14717	20258	18417	18367
Igfbp5	Igfbp5	NM_010518	16011	chr1	insulin-like growth factor binding protein 5	2387	17.2601	-0.721559	0.721559	0.00272615	0.00272615	0.1495	0.1495	-0.270961	-0.995055	-1.01335	-0.737204	-0.0893989	0.981222	0.146462	1.36453	11.6513	17.2732	24.9991	13.9616	32.6558	10.2065	10.0731	12.3221	12639.3	18377.5	26547.9	14884.3	34627.3	11124.9	10984.7	13302.2	14411	17658	25562	15497	33306	11657	9472	13937
Arl6	Arl6	NM_019665	56297	chr16	ADP-ribosylation factor-like 6	2392	64.3106	0.221904	-0.221904	0.000939937	0.000939937	0.0809765	0.0809765	0.152495	0.23155	0.31895	0.179476	-0.0484653	-0.330743	-0.281892	-0.243251	66.7868	67.1094	56.099	57.806	59.6953	69.1951	73.4823	67.3879	18514.8	18246.4	15224.4	15748.7	16176.3	19274.2	20478	18590.9	21110	17532	14659	16397	15559	20196	17658	19478
Trim35	Trim35	NM_029979	66854	chr14	tripartite motif-containing 35	2441	26.2373	-0.162436	0.162436	0.00555569	0.00555569	0.225579	0.225579	-0.0996273	-0.144774	-0.226891	-0.181814	0.0588141	0.138333	0.20017	0.245949	25.2644	25.8326	27.2703	28.3542	29.4262	24.4382	23.0752	24.0493	17247.4	17296.2	18224.8	19023	19636.3	16763.3	15835.7	16338.3	19665	16619	17548	19806	18887	17565	13655	17118
Ccdc97	Ccdc97	NM_028771	52132	chr7	coiled-coil domain containing 97	2486	31.5292	0.152226	-0.152226	0.00768252	0.00768252	0.25805	0.25805	0.141244	0.229988	0.177304	0.0549535	-0.0919952	-0.141928	-0.187618	-0.189777	30.7738	33.1887	30.3664	29.3055	29.4194	34.4508	33.1998	30.8098	17028.1	18011.2	16448.8	15936	15912.2	19153.9	18467.1	16965.4	19415	17306	15838	16592	15305	20070	15924	17775
Mfsd6	Mfsd6	NM_178081	98682	chr1	major facilitator superfamily domain containing 6	2532	19.5109	0.225801	-0.225801	0.00758007	0.00758007	0.255723	0.255723	0.290872	0.353824	0.173627	0.0679309	-0.490638	-0.184865	-0.0922266	-0.166228	14.7487	22.106	18.6231	19.7811	18.8933	22.54	19.8839	18.6668	13034	19160.2	16111.3	17179.8	16320.8	20014.8	17664.6	16416.6	14861	18410	15513	17887	15698	20972	15232	17200
Elmod2	Elmod2	NM_178736	244548	chr8	ELMO domain containing 2	2550	19.2486	0.220591	-0.220591	0.000284072	0.000284072	0.034764	0.034764	0.129662	0.30032	0.211719	0.235537	-0.126742	-0.218994	-0.26602	-0.275496	19.0365	19.8976	18.2414	17.5879	17.5669	21.861	20.5491	21.1033	16594	17011	15566.1	15066.8	14968.2	19147.3	18006.7	18306.4	18920	16345	14988	15687	14397	20063	15527	19180
Aldh7a1	Aldh7a1	NM_138600	110695	chr18	aldehyde dehydrogenase family 7, member A1	2635	28.4069	0.168562	-0.168562	0.00319262	0.00319262	0.162889	0.162889	0.1475	0.1989	0.154437	0.172918	-0.0859142	-0.194158	-0.237062	-0.161428	28.3033	30.185	26.8222	25.9352	27.4785	30.5322	29.5916	30.2774	16285.3	17033.9	15108.1	14665.3	15454.7	17651.8	17116	17336.7	18568	16367	14547	15269	14865	18496	14759	18164
Ubqln4	Ubqln4	NM_033526	94232	chr3	ubiquilin 4	2646	26.4841	0.183732	-0.183732	0.00377749	0.00377749	0.1768	0.1768	0.244021	0.21656	0.228234	0.0368598	-0.107535	-0.169854	-0.239443	-0.222102	25.7506	29.4931	25.1925	23.9129	24.3325	28.2453	28.4614	25.1786	16090.6	18074.7	15410.3	14684.6	14862.1	17733.9	17877.9	15656.9	18346	17367	14838	15289	14295	18582	15416	16404
Tnr	Tnr	NM_022312	21960	chr1	tenascin R	2661	16.4618	-0.252742	0.252742	8.18693e-05	8.18693e-05	0.015573	0.015573	-0.260535	-0.221837	-0.391151	-0.148385	0.319889	0.184177	0.226561	0.276996	18.5029	15.0331	17.2039	17.6481	18.3745	15.0727	13.3972	16.0135	18498.1	14740.1	16837.3	17339.3	17956.2	15140.9	13464.1	15931.7	21091	14163	16212	18053	17271	15865	11610	16692
Vgf	Vgf	NM_001039385	381677	chr5	VGF nerve growth factor inducible	2671	34.2695	0.279061	-0.279061	0.00089784	0.00089784	0.0789558	0.0789558	0.340552	0.465793	0.0856426	0.195299	-0.221536	-0.1756	-0.263543	-0.472847	32.0778	39.7979	33.8281	31.7039	27.57	42.3697	32.5393	35.4656	15175.8	18466	15666.8	14740.3	12749.5	20140.7	15475.1	16697.2	17303	17743	15085	15347	12263	21104	13344	17494
Scn1a	Scn1a	NM_018733	20265	chr2	sodium channel, voltage-gated, type I, alpha	2714	10.7369	-0.259229	0.259229	0.00465928	0.00465928	0.202326	0.202326	-0.171845	-0.141877	-0.327918	-0.412593	-0.0592404	0.313521	0.414293	0.32469	9.0416	10.2056	11.9593	12.7748	12.0702	10.1707	8.93593	8.51208	13884.7	15370.8	17978.7	19279.4	18118.4	15693.4	13794.6	13008.2	15831	14769	17311	20073	17427	16444	11895	13629
Spc25	Spc25	NM_025565	66442	chr2	SPC25, NDC80 kinetochore complex component, homolog (S. cerevisiae)	2781	62.15	0.173647	-0.173647	0.00719018	0.00719018	0.249819	0.249819	0.0392219	0.199169	0.276731	0.169465	-0.213203	-0.124293	-0.130523	-0.229766	56.7571	61.1173	61.6637	61.1597	57.4014	66.6513	70.2999	65.9249	14177.7	14973.2	15079	15014	14015.8	16728.9	17653	16388	16165	14387	14519	15632	13481	17529	15222	17170
Cacna1a	Cacna1a	NM_007578	12286	chr8	calcium channel, voltage-dependent, P/Q type, alpha 1A subunit	2794	10.9907	-0.202696	0.202696	0.00125071	0.00125071	0.0959975	0.0959975	-0.195255	-0.18738	-0.148543	-0.282711	0.132616	0.193493	0.29147	0.188438	10.8984	10.1882	11.6127	12.3805	11.5892	9.99906	10.2671	9.45024	15728.3	14420.6	16406.3	17559.2	16348.9	14499.5	14895.2	13572.3	17933	13856	15797	18282	15725	15193	12844	14220
Utrn	Utrn	NM_011682	22288	chr10	utrophin	2808	6.79263	-0.304491	0.304491	6.17215e-06	6.17215e-06	0.00220434	0.00220434	-0.304165	-0.299153	-0.437928	-0.188037	0.264907	0.300855	0.261952	0.387167	7.19197	6.10473	7.53205	7.30319	8.00834	5.97954	5.42856	6.52083	16501.9	13737.9	16918.3	16468.1	17961.4	13785.7	12521.3	14889.5	18815	13200	16290	17146	17276	14445	10797	15600
Ranbp6	Ranbp6	NM_177721	240614	chr19	RAN binding protein 6	2835	17.1254	0.218062	-0.218062	0.00180937	0.00180937	0.11813	0.11813	0.188825	0.324441	0.291716	0.0520161	-0.169214	-0.189271	-0.275566	-0.240807	16.1312	18.1229	16.2507	15.2477	15.7037	19.4333	18.9885	16.2449	14548.7	16030.6	14347.8	13514.7	13844.3	17610.7	17215.7	14580.2	16588	15403	13815	14071	13316	18453	14845	15276
Klc4	Klc4	NM_029091	74764	chr17	kinesin light chain 4	2842	35.8482	0.198997	-0.198997	0.00617354	0.00617354	0.232897	0.232897	0.25013	0.263573	0.257855	0.00905667	-0.144581	-0.12143	-0.277553	-0.259122	34.0277	39.7348	35.322	31.5759	32.1543	39.1481	38.9749	33.1338	14641.7	16768.5	14878.5	13352.4	13524.1	16925.5	16858.6	14188	16694	16112	14326	13902	13008	17735	14537	14865
Stim1	Stim1	NM_009287	20866	chr7	stromal interaction molecule 1	2884	22.7939	-0.163102	0.163102	0.00908895	0.00908895	0.285048	0.285048	-0.117603	-0.180476	-0.2071	-0.149074	0.0551017	0.147295	0.203307	0.24029	21.9537	22.2368	23.9059	24.7559	25.5357	20.7796	20.39	21.4424	14661.8	14565.3	15629.4	16248.2	16670.1	13944.1	13689.1	14251	16717	13995	15049	16917	16034	14611	11804	14931
Atf6b	Atf6b	NM_017406	12915	chr17	activating transcription factor 6 beta	2925	31.4826	0.194352	-0.194352	0.00335637	0.00335637	0.166835	0.166835	0.184338	0.271555	0.26746	0.0425637	-0.142472	-0.190211	-0.252408	-0.194662	29.986	33.5127	29.6339	28.2733	29.5866	34.7503	34.6356	29.9368	14258.4	15628.9	13794.3	13212.2	13751.8	16602.9	16555.9	14166	16257	15017	13282	13756	13227	17397	14276	14842
Rbm6	Rbm6	NM_029169	19654	chr9	RNA binding motif protein 6	2926	20.1807	0.189219	-0.189219	0.00544368	0.00544368	0.22258	0.22258	0.215424	0.268624	0.19101	0.0750838	-0.107452	-0.110709	-0.257461	-0.291018	19.7257	22.0645	20.1046	18.0895	17.7688	22.3461	21.1657	19.7297	14581.1	15996.3	14548.3	13141.1	12838.9	16597.2	15727.9	14513.4	16625	15370	14008	13682	12349	17391	13562	15206
Myrip	Myrip	NM_144557	245049	chr9	myosin VIIA and Rab interacting protein	2942	16.8536	0.178997	-0.178997	0.00944962	0.00944962	0.289562	0.289562	0.156894	0.225273	0.275345	0.0490525	-0.0532663	-0.219231	-0.252004	-0.200119	17.0176	17.7288	15.4945	15.0877	15.7246	18.145	18.7771	16.214	15017	15343.7	13385.1	13084.4	13563.6	16088.5	16656.8	14238.5	17122	14743	12888	13623	13046	16858	14363	14918
Tnfsf12	Tnfsf12	NM_011614	21944	chr11	tumor necrosis factor (ligand) superfamily, member 12	2959	47.1255	0.236464	-0.236464	0.00149442	0.00149442	0.107182	0.107182	0.172469	0.295259	0.368719	0.0942822	-0.106276	-0.256849	-0.242092	-0.351861	46.8017	49.1343	43.07	43.344	40.3847	52.2208	54.9231	45.8694	14691.7	15127.3	13235.5	13371.6	12391.9	16471.2	17331.7	14329.2	16751	14535	12744	13922	11919	17259	14945	15013
Chst2	Chst2	NM_018763	54371	chr9	carbohydrate sulfotransferase 2	3042	12.6137	-0.23255	0.23255	0.00100261	0.00100261	0.083951	0.083951	-0.130819	-0.304296	-0.219471	-0.281727	0.20219	0.0898478	0.255054	0.368927	12.9933	12.3565	12.2784	13.7148	14.9212	10.6945	11.3369	10.9683	15029.3	14017.8	13903.3	15590.3	16870.8	12429.5	13182.3	12625.5	17136	13469	13387	16232	16227	13024	11367	13228
1110002L01Rik	1110002L01Rik	NR_030694	100043040	chr12	RIKEN cDNA 1110002L01 gene	3080	22.7681	0.305248	-0.305248	4.5078e-06	4.5078e-06	0.00179287	0.00179287	0.265681	0.400601	0.223164	0.325309	-0.190238	-0.400965	-0.327539	-0.310199	22.2392	25.172	19.6301	20.575	20.936	26.9791	23.8455	25.855	13599.7	15097.1	11751.4	12365	12514.5	16577.2	14658.6	15734.2	15506	14506	11315	12874	12037	17370	12640	16485
Ppm1n	Ppm1n	NA	NA	NA	NA	3096	46.6439	0.256056	-0.256056	0.000225585	0.000225585	0.0313439	0.0313439	0.25789	0.203315	0.412334	0.13667	-0.212198	-0.20929	-0.268848	-0.338203	43.4325	51.3623	44.4564	42.4928	40.7164	48.2733	55.7736	46.54	13127	15225.1	13153.5	12621.5	12029	14659.9	16945.5	13998	14967	14629	12665	13141	11570	15361	14612	14666
Pdia6	Pdia6	NM_027959	71853	chr12	protein disulfide isomerase associated 6	3110	35.5327	0.316107	-0.316107	2.41728e-05	2.41728e-05	0.00682298	0.00682298	0.270032	0.527508	0.245675	0.197377	-0.327824	-0.244018	-0.374394	-0.320851	31.2042	38.681	33.7821	30.7431	32.0776	45.1339	37.1068	36.2494	12287.6	14938.9	13022.6	11897.3	12347.2	17857.9	14688.8	14205.1	14010	14354	12539	12387	11876	18712	12666	14883
Car14	Car14	NM_011797	23831	chr3	carbonic anhydrase 14	3178	46.4301	-0.440809	0.440809	1.97917e-07	1.97917e-07	0.000230903	0.000230903	-0.454617	-0.51095	-0.480222	-0.324638	0.383875	0.261835	0.407931	0.677113	50.2394	38.8833	47.1572	51.9806	62.9815	36.5003	37.2686	41.9343	15128.4	11483.6	13901.2	15382.8	18538.4	11043.8	11281.6	12566.3	17249	11034	13385	16016	17831	11572	9728	13166
Gid4	Gid4	NA	NA	NA	NA	3201	16.777	0.19014	-0.19014	0.00454652	0.00454652	0.19929	0.19929	0.151827	0.301397	0.195614	0.104432	-0.103972	-0.204044	-0.230494	-0.225864	16.4923	17.5983	15.718	15.3725	15.5051	19.0543	17.6988	16.7834	13447.1	14073	12545.9	12318	12357.6	15610.4	14506.7	13618.1	15332	13522	12080	12825	11886	16357	12509	14268
Vamp1	Vamp1	NM_009496	22317	chr6	vesicle-associated membrane protein 1	3225	27.8603	-0.56385	0.56385	2.39729e-06	2.39729e-06	0.00119864	0.00119864	-0.455572	-0.548105	-0.543651	-0.720723	0.0461485	0.744241	0.689272	0.671562	22.0596	23.4821	36.5596	35.0562	34.8151	21.4967	21.5531	19.2569	11208.8	11702.2	18185.3	17505.4	17291.8	10975.1	11009	9737.33	12780	11244	17510	18226	16632	11500	9493	10202
B4galt6	B4galt6	NM_019737	56386	chr18	UDP-Gal:betaGlcNAc beta 1,4-galactosyltransferase, polypeptide 6	3227	12.8803	-0.261966	0.261966	0.00132816	0.00132816	0.100185	0.100185	-0.255774	-0.179927	-0.273115	-0.343588	0.288514	0.0038617	0.341597	0.384152	13.8787	11.6352	11.6385	14.6515	15.1715	11.9702	11.2162	10.7898	14937.2	12281.9	12262.4	15497.1	15961.1	12944.9	12135.1	11556.5	17031	11801	11807	16135	15352	13564	10464	12108
Cux2	Cux2	NM_007804	13048	chr5	cut-like homeobox 2	3245	14.4649	-0.167985	0.167985	0.00851924	0.00851924	0.274561	0.274561	-0.111107	-0.147015	-0.171217	-0.245872	0.137679	0.231222	0.19578	0.103772	14.6053	14.0803	15.919	15.4723	14.5946	13.4059	13.1766	12.6391	13838.3	13084.3	14765.3	14407	13516.8	12762.6	12550.3	11917.3	15778	12572	14217	15000	13001	13373	10822	12486
Lpin1	Lpin1	NM_172950	14245	chr12	lipin 1	3251	12.7321	0.177854	-0.177854	0.00645817	0.00645817	0.235879	0.235879	0.0928121	0.257573	0.120844	0.232856	-0.23229	-0.168062	-0.129114	-0.183385	11.5632	13.058	12.3498	12.6385	12.2374	14.288	12.9898	14.1812	12055.2	13351.8	12604.1	12949	12470.9	14967.2	13613.7	14712.9	13745	12829	12136	13482	11995	15683	11739	15415
Gpr124	Gpr124	NM_054044	78560	chr8	G protein-coupled receptor 124	3308	13.1367	-0.212245	0.212245	0.00562775	0.00562775	0.226404	0.226404	-0.0475734	-0.328316	-0.28334	-0.205907	0.176292	0.239348	0.101136	0.323072	13.468	13.6222	14.3724	13.0086	15.2539	10.9451	11.2864	12.0297	13769	13658.8	14384.2	13070	15243.7	11243.3	11599.3	12239	15699	13124	13850	13608	14662	11781	10002	12823
Wdr78	Wdr78	NM_146254	242584	chr4	WD repeat domain 78	3359	17.7072	0.264799	-0.264799	0.00933361	0.00933361	0.289094	0.289094	-0.0308938	0.212556	0.297229	0.525664	-0.0672651	-0.339881	-0.322337	-0.34943	19.1241	16.6433	16.1715	16.3059	16.0888	19.232	20.385	24.1251	13441.8	11473.2	11127.2	11263.4	11053.8	13582.4	14403.5	16874.8	15326	11024	10714	11727	10632	14232	12420	17680
Zfand6	Zfand6	NM_022985	65098	chr7	zinc finger, AN1-type domain 6	3372	41.9506	0.173787	-0.173787	0.00759725	0.00759725	0.255723	0.255723	0.160021	0.219683	0.153424	0.161133	-0.0688503	-0.167514	-0.23965	-0.225572	42.3056	44.8132	40.3588	38.2413	38.8244	45.589	43.522	44.1995	12998	13503.7	12138.8	11546.7	11659.9	14073.9	13442.1	13514.1	14820	12975	11688	12022	11215	14747	11591	14159
Sorcs1	Sorcs1	NM_021377	58178	chr19	VPS10 domain receptor protein SORCS 1	3387	15.9922	-0.201012	0.201012	0.00113812	0.00113812	0.0922088	0.0922088	-0.156726	-0.219307	-0.265207	-0.165622	0.191677	0.193796	0.20909	0.209556	16.7011	15.3751	17.0854	17.2005	17.2988	14.3705	13.9139	15.0597	13605	12283.9	13625	13770.2	13774.6	11762.4	11394.1	12208.4	15512	11803	13119	14337	13249	12325	9825	12791
Zfp704	Zfp704	NM_133218	170753	chr3	zinc finger protein 704	3399	5.02653	-0.182443	0.182443	0.00719479	0.00719479	0.249819	0.249819	-0.215009	-0.188632	-0.245184	-0.085961	0.293032	0.169138	0.13147	0.129878	5.71143	4.64683	5.35415	5.19591	5.21815	4.61945	4.43977	5.00821	14652.2	11691.8	13446.3	13099.8	13085.3	11907.5	11449.7	12785.9	16706	11234	12947	13639	12586	12477	9873	13396
Sulf1	Sulf1	NM_172294	240725	chr1	sulfatase 1	3420	14.5515	0.210248	-0.210248	0.00969308	0.00969308	0.294033	0.294033	0.145937	0.253923	0.0888183	0.339277	-0.0158298	-0.279493	-0.305669	-0.259212	15.6828	15.462	13.3441	13.0533	13.5532	16.2655	14.4996	17.4239	13441	12996.9	11195.8	10994.4	11354.3	14007.1	12492.3	14860.9	15325	12488	10780	11447	10921	14677	10772	15570
Il33	Il33	NM_133775	77125	chr19	interleukin 33	3461	26.9057	-0.270723	0.270723	0.00178219	0.00178219	0.116811	0.116811	-0.183873	-0.432596	-0.414693	-0.083133	0.209211	0.204596	0.239341	0.419022	28.0037	26.2322	28.5148	29.0965	33.1336	21.55	21.8088	27.7229	13149.8	12081	13107.8	13427.3	15208.3	10167.7	10294.7	12954.8	14993	11608	12621	13980	14628	10654	8877	13573
P4ha1	P4ha1	NM_011030	18451	chr10	procollagen-proline, 2-oxoglutarate 4-dioxygenase (proline 4-hydroxylase), alpha 1 polypeptide	3480	16.6489	0.214625	-0.214625	0.00388959	0.00388959	0.179598	0.179598	0.0810281	0.249567	0.32532	0.191958	-0.0980666	-0.291362	-0.298922	-0.180157	16.6948	16.6071	14.9153	14.7797	16.1345	18.219	19.1923	17.6752	12507.8	12202.8	10939.2	10882.1	11815.9	13715.1	14454.5	13178.1	14261	11725	10533	11330	11365	14371	12464	13807
Ebpl	Ebpl	NM_026598	68177	chr14	emopamil binding protein-like	3497	32.6155	-0.224648	0.224648	0.00906159	0.00906159	0.285048	0.285048	-0.32096	-0.268227	-0.177688	-0.138754	0.180423	-0.0266142	0.372529	0.338337	33.6276	28.3013	29.7584	39.0916	38.3818	28.6533	30.495	31.6473	12942.8	10683.3	11212.4	14786.4	14440	11081	11798.8	12121.6	14757	10265	10796	15395	13889	11611	10174	12700
Calb1	Calb1	NM_009788	12307	chr4	calbindin 1	3519	23.955	-0.397411	0.397411	2.42829e-10	2.42829e-10	6.07071e-07	6.07071e-07	-0.427398	-0.330756	-0.393824	-0.439982	0.423154	0.353008	0.419946	0.392258	26.8064	19.9636	26.0834	27.2162	26.8427	20.8366	19.9359	19.5041	14241.7	10402.3	13565.8	14210.1	13939.9	11123	10647.2	10311.9	16238	9995	13062	14795	13408	11655	9181	10804
Hsph1	Hsph1	NM_013559	15505	chr5	heat shock 105kDa/110kDa protein 1	3554	19.4329	0.370677	-0.370677	0.000270402	0.000270402	0.0338003	0.0338003	0.435254	0.614869	0.371105	-0.00731156	-0.293113	-0.42947	-0.422667	-0.341994	17.3982	22.7312	16.1695	16.1829	17.2059	25.1297	21.2128	16.484	11213.2	14368.6	10201.9	10250.1	10839.6	16273.7	13743.6	10572.5	12785	13806	9823	10672	10426	17052	11851	11077
Serinc4	Serinc4	NM_001025371	574418	chr2	serine incorporator 4	3569	25.3105	0.319528	-0.319528	6.45865e-05	6.45865e-05	0.0134555	0.0134555	0.320494	0.158389	0.337429	0.447192	-0.300789	-0.18796	-0.323843	-0.480484	23.3025	29.2875	25.7403	23.3355	21.0471	25.5489	28.9114	31.5138	10942.2	13488.1	11832.4	10768.7	9660.65	12054.5	13647.4	14726.3	12476	12960	11393	11212	9292	12631	11768	15429
Kdm6a	Kdm6a	NM_009483	22289	chrX	4lysine (K)-specific demethylase 6A	3609	12.7486	0.517415	-0.517415	0.00304807	0.00304807	0.15876	0.15876	-0.0215007	0.932747	0.882205	-0.0171026	-0.510504	-0.482638	-0.500877	-0.57737	10.1896	10.1868	10.6118	10.4378	9.95211	19.2669	18.5948	10.0702	9941.48	9747.65	10135.4	10008	9491.18	18887.7	18237.4	9777.42	11335	9366	9759	10420	9129	19791	15726	10244
Ptprt	Ptprt	NM_021464	19281	chr2	protein tyrosine phosphatase, receptor type, T	3634	5.38115	-0.213015	0.213015	0.00341577	0.00341577	0.16744	0.16744	-0.242831	-0.188501	-0.307628	-0.119714	0.311383	0.0873719	0.278569	0.163621	6.11093	4.91836	5.34456	6.07832	5.64303	4.98505	4.58776	5.27912	13714.6	10825.9	11742.1	13406.2	12379.4	11241.4	10350.3	11790.4	15637	10402	11306	13958	11907	11779	8925	12353
Nrbp2	Nrbp2	NM_144847	223649	chr15	nuclear receptor binding protein 2	3679	26.0282	-0.240116	0.240116	0.00902078	0.00902078	0.284953	0.284953	-0.138898	-0.427824	-0.222886	-0.187314	0.0866777	0.496162	0.193337	0.14874	24.886	25.6313	33.7657	27.2659	26.5784	20.4776	23.5925	24.427	11510.5	11627.2	15288.8	12393.8	12016.5	9516.84	10969.6	11243.5	13124	11172	14721	12904	11558	9972	9459	11780
Exd2	Exd2	NM_133798	97827	chr12	exonuclease 3'-5' domain containing 2	3680	19.3855	0.212441	-0.212441	0.00367889	0.00367889	0.174473	0.174473	0.185773	0.271839	0.288558	0.0957163	-0.158382	-0.112685	-0.255942	-0.333117	18.4462	20.6051	19.4495	17.5424	16.7182	21.349	21.5878	19.0783	11358.8	12444.2	11724.4	10616	10063	13209.2	13363.2	11691.1	12951	11957	11289	11053	9679	13841	11523	12249
Tpm1	Tpm1	NM_024427	22003	chr9	tropomyosin 1, alpha	3684	38.353	-0.205957	0.205957	0.00520223	0.00520223	0.216998	0.216998	-0.146415	-0.150308	-0.272249	-0.260132	0.0265941	0.252265	0.247391	0.283824	35.3499	36.8786	42.2251	41.9193	43.2232	35.9	32.9746	33.5903	11149.2	11407.6	13037.1	12993.2	13325.5	11376.9	10454.7	10542.9	12712	10961	12553	13528	12817	11921	9015	11046
Lamp5	Lamp5	NA	NA	NA	NA	3694	33.2525	-0.245645	0.245645	0.000189274	0.000189274	0.0288026	0.0288026	-0.274105	-0.191135	-0.245812	-0.272783	0.346082	0.167387	0.233805	0.22918	37.7306	29.672	34.0519	35.5179	35.595	30.6773	29.5225	29.2698	13669	10542.8	12076.5	12645.5	12605	11166.9	10751.6	10552.4	15585	10130	11628	13166	12124	11701	9271	11056
Hdc	Hdc	NM_008230	15186	chr2	histidine decarboxylase	3700	27.1556	-0.229502	0.229502	0.00328946	0.00328946	0.165866	0.165866	-0.200527	-0.271396	-0.143206	-0.307787	0.379702	0.277734	0.192596	0.0467931	31.6196	25.2784	30.0955	28.2607	25.6816	23.4913	25.6623	23.1278	14056.7	11021.5	13097.4	12346.8	11159.9	10493.1	11468.3	10231.7	16027	10590	12611	12855	10734	10995	9889	10720
Isl1	Isl1	NM_021459	16392	chr13	ISL1 transcription factor, LIM/homeodomain	3716	25.6032	-0.186085	0.186085	0.00347796	0.00347796	0.169275	0.169275	-0.171528	-0.189875	-0.133248	-0.252061	0.154477	0.2257	0.143081	0.219004	25.9864	24.046	27.8889	26.2343	27.801	23.1746	24.0911	22.4116	12164	11039.2	12779.6	12068.2	12720.4	10899.7	11336.1	10439.8	13869	10607	12305	12565	12235	11421	9775	10938
Ngfr	Ngfr	NM_033217	18053	chr11	nerve growth factor receptor (TNFR superfamily, member 16)	3732	18.2254	0.193658	-0.193658	0.00701237	0.00701237	0.246914	0.246914	0.137849	0.246675	0.0785951	0.30032	-0.250299	-0.102438	-0.170703	-0.25612	16.539	19.2994	18.7183	17.7839	16.8518	20.3141	18.0714	21.2878	10438.8	11946.7	11565.5	11030.9	10396.7	12882.9	11466	13370.9	11902	11479	11136	11485	10000	13499	9887	14009
Chst3	Chst3	NM_016803	53374	chr10	carbohydrate (chondroitin 6/keratan) sulfotransferase 3	3741	9.99969	0.419216	-0.419216	5.37353e-07	5.37353e-07	0.000469789	0.000469789	0.263404	0.490785	0.394342	0.514636	-0.346324	-0.266164	-0.592264	-0.493942	9.21273	10.7202	9.94866	7.90496	8.50815	12.2504	11.4528	12.5751	10434.4	11908.2	11030.6	8798.82	9419.44	13941.2	13039.7	14173.6	11897	11442	10621	9161	9060	14608	11244	14850
Flnb	Flnb	NM_134080	286940	chr14	filamin, beta	3749	6.99395	-0.248113	0.248113	0.000733226	0.000733226	0.0697362	0.0697362	-0.244512	-0.370513	-0.206356	-0.178324	0.193667	0.382967	0.259269	0.145282	7.19187	6.42754	8.37672	7.65853	7.11482	5.74915	6.43904	6.63204	12082.4	10590.6	13776.6	12644.5	11683.9	9704.84	10874.5	11087.9	13776	10176	13265	13165	11238	10169	9377	11617
Pkia	Pkia	NM_008862	18767	chr3	protein kinase inhibitor, alpha	3769	17.1877	-0.207246	0.207246	0.00104184	0.00104184	0.0851968	0.0851968	-0.187506	-0.208445	-0.242842	-0.19098	0.170374	0.151841	0.246908	0.257049	17.6092	16.1746	17.7584	18.8945	19.1303	15.5604	15.1867	15.9024	12014.9	10823.8	11861.5	12669.5	12758.9	10667.8	10416.4	10797.7	13699	10400	11421	13191	12272	11178	8982	11313
Camk2a	Camk2a	NM_177407	12322	chr18	calcium/calmodulin-dependent protein kinase II alpha	3797	12.7707	-0.223483	0.223483	0.00259047	0.00259047	0.144798	0.144798	-0.217808	-0.172813	-0.225366	-0.280162	0.037722	0.230339	0.347688	0.260918	11.7742	11.7417	13.7455	14.8526	14.0609	11.8242	11.3958	11.0824	10813.3	10576.1	12357.9	13405.2	12622.7	10911.2	10520.8	10128.7	12329	10162	11899	13957	12141	11433	9072	10612
Ptpn2	Ptpn2	NM_008977	19255	chr18	protein tyrosine phosphatase, non-receptor type 2	3826	7.35458	0.302835	-0.302835	0.000723183	0.000723183	0.0691568	0.0691568	0.202054	0.28763	0.54602	0.14244	-0.17926	-0.262006	-0.338511	-0.44547	7.10003	7.64318	6.84845	6.4695	6.03954	7.91644	9.46489	7.22775	11057.1	11674.1	10440.7	9901.43	9193.84	12387.5	14817.5	11201.5	12607	11217	10053	10309	8843	12980	12777	11736
Zswim6	Zswim6	NM_145456	67263	chr13	zinc finger, SWIM domain containing 6	3927	11.1281	-0.17404	0.17404	0.00989873	0.00989873	0.297132	0.297132	-0.0548451	-0.223851	-0.209267	-0.214768	0.224704	0.160728	0.197472	0.110381	11.9439	11.3185	11.6716	11.9262	11.288	9.82657	9.92175	9.98435	12078	11225.5	11554.1	11852.1	11157.8	9984.47	10085.9	10047.5	13771	10786	11125	12340	10732	10462	8697	10527
Acaa1a	Acaa1a	NM_130864	113868	chr9	acetyl-Coenzyme A acyltransferase 1A	3935	33.9283	0.16881	-0.16881	0.00927292	0.00927292	0.288306	0.288306	0.196336	0.129439	0.225517	0.121532	-0.141457	-0.107633	-0.213763	-0.215686	32.3528	37.0849	33.8328	31.311	31.4378	34.5582	36.9208	34.7019	10539.6	11848.9	10789.7	10024.4	10011	11312	12091	11250.1	12017	11385	10389	10437	9629	11853	10426	11787
Necab2	Necab2	NM_054095	117148	chr8	N-terminal EF-hand calcium binding protein 2	4002	30.4161	-0.318688	0.318688	0.00603043	0.00603043	0.230956	0.230956	-0.0861228	-0.363237	-0.499722	-0.357915	0.0527396	0.387551	0.120574	0.638314	27.2212	31.4416	35.0709	29.0324	41.7913	25.3261	23.0289	25.6658	9942.34	11263	12539.7	10421	14920.3	9294.47	8455.4	9328.83	11336	10822	12074	10850	14351	9739	7291	9774
Tmem237	Tmem237	NA	NA	NA	NA	4040	30.8874	0.240488	-0.240488	0.000349731	0.000349731	0.0405318	0.0405318	0.137406	0.316094	0.30769	0.193084	-0.168234	-0.271629	-0.25128	-0.273699	29.7052	31.6854	28.2454	28.5355	28.2469	35.0064	34.7867	32.4562	10282.7	10757.2	9571.45	9707.42	9557.72	12175.7	12105	11180.5	11724	10336	9216	10107	9193	12758	10438	11714
Slx1b	Slx1b	NA	NA	NA	NA	4119	15.6792	0.205681	-0.205681	0.00633792	0.00633792	0.235135	0.235135	0.170994	0.194324	0.341566	0.105865	-0.132076	-0.123946	-0.296122	-0.27997	15.1819	16.5594	15.5962	13.7878	14.0182	16.4271	18.1839	15.5996	10240.6	10954.9	10298.4	9139.78	9242.7	11133.5	12329.9	10471.3	11676	10526	9916	9516	8890	11666	10632	10971
Nrm	Nrm	NM_134122	106582	chr17	nurim (nuclear envelope membrane protein)	4135	38.5355	0.170122	-0.170122	0.00717129	0.00717129	0.249819	0.249819	0.158247	0.190151	0.167239	0.164761	-0.139937	-0.197995	-0.135537	-0.208643	36.9651	41.188	36.2707	37.7286	36.0575	41.1025	40.4358	40.7763	10028.3	10959.1	9632.72	10059	9561.88	11204.1	11027.6	11008.7	11434	10530	9275	10473	9197	11740	9509	11534
Gm11961	Gm11961	NR_027798	327860	chr11	predicted gene 11961	4183	42.1065	0.251353	-0.251353	0.00163451	0.00163451	0.111734	0.111734	0.277256	0.123689	0.350966	0.244855	-0.114397	-0.1966	-0.291423	-0.421573	42.3779	47.6175	40.8917	38.1416	35.0388	41.7856	48.8929	45.8867	10358.1	11414.9	9784.35	9161.87	8371.46	10262.2	12013.3	11161.4	11810	10968	9421	9539	8052	10753	10359	11694
Tns1	Tns1	NM_027884	21961	chr1	tensin 1	4253	5.57002	-0.523931	0.523931	0.000393625	0.000393625	0.0435977	0.0435977	-0.336488	-0.734373	-0.837111	-0.270667	0.146848	0.615994	0.321808	0.896951	4.97803	5.22078	7.03947	5.71853	8.5658	3.86757	3.59998	5.38551	9193.33	9456.23	12726.6	10378.8	15463.1	7176.75	6683.39	9897.69	10482	9086	12254	10806	14873	7520	5763	10370
Slc7a5	Slc7a5	NM_011404	20539	chr8	solute carrier family 7 (cationic amino acid transporter, y+ system), member 5	4261	15.659	-0.261849	0.261849	0.00161662	0.00161662	0.111381	0.111381	-0.252338	-0.248949	-0.462255	-0.106606	0.163721	0.1987	0.285389	0.389643	15.8035	14.4815	16.5397	17.4959	18.9085	14.1686	12.2153	15.7893	10287.9	9246	10540.4	11193.3	12032.1	9267.75	7993.84	10228.9	11730	8884	10149	11654	11573	9711	6893	10717
Gldc	Gldc	NM_138595	104174	chr19	glycine decarboxylase	4271	14.513	-0.474175	0.474175	0.00168063	0.00168063	0.113622	0.113622	-0.16064	-0.817324	-0.86286	-0.205173	0.311367	0.456643	0.279596	0.790437	14.9029	15.2185	16.8365	14.8341	21.2514	9.42236	9.12522	14.5426	10452.8	10468.9	11560.3	10225.1	14570	6640.4	6434.05	10150.6	11918	10059	11131	10646	14014	6958	5548	10635
Slc26a2	Slc26a2	NM_007885	13521	chr18	solute carrier family 26 (sulfate transporter), member 2	4314	14.0755	-0.184162	0.184162	0.00943989	0.00943989	0.289562	0.289562	-0.308038	-0.236348	-0.101067	-0.101944	0.139657	0.157369	0.24347	0.193778	14.3484	12.1866	14.8381	15.6896	15.24	12.5014	13.7241	13.855	10271.3	8555.99	10398.1	11037.7	10663.9	8991.94	9876.01	9870.01	11711	8221	10012	11492	10257	9422	8516	10341
Klf13	Klf13	NM_021366	50794	chr7	Kruppel-like factor 13	4326	8.61247	-0.288364	0.288364	0.000529973	0.000529973	0.0531507	0.0531507	-0.217569	-0.264523	-0.342078	-0.332855	0.258763	0.0548924	0.377916	0.433248	9.01382	8.06767	7.99419	9.96173	10.407	7.62263	7.22023	7.34033	10683.5	9378.17	9275.46	11603.4	12057.1	9077.84	8602.67	8657.85	12181	9011	8931	12081	11597	9512	7418	9071
St6galnac2	St6galnac2	NM_009180	20446	chr11	ST6 (alpha-N-acetyl-neuraminyl-2,3-beta-galactosyl-1,3)-N-acetylgalactosaminide alpha-2,6-sialyltransferase 2	4351	26.1545	0.17716	-0.17716	0.00859841	0.00859841	0.276603	0.276603	0.218098	0.08848	0.20638	0.192401	-0.129802	-0.148141	-0.170967	-0.263724	25.3853	29.1335	25.6038	25.104	23.6675	25.9934	28.1938	28.2054	9563.47	10764.5	9442.66	9294.42	8715.59	9839.41	10677.4	10574.4	10904	10343	9092	9677	8383	10310	9207	11079
Dct	Dct	NM_010024	13190	chr14	dopachrome tautomerase	4357	26.2439	-2.25617	2.25617	0.000252403	0.000252403	0.0327188	0.0327188	-0.975538	-4.20989	-3.78032	-2.30684	-0.963012	2.44821	0.0823021	3.59408	4.16828	20.1323	45.3201	8.75582	100.436	2.08601	2.80876	7.88362	1747.92	8280.14	18604.9	3608.45	41170	878.939	1184.13	3290	1993	7956	17914	3757	39599	921	1021	3447
Cd59a	Cd59a	NM_007652	12509	chr2	CD59a antigen	4501	26.412	0.333134	-0.333134	0.00812439	0.00812439	0.26725	0.26725	0.0407777	0.477469	0.178161	0.571484	-0.433912	-0.00445847	-0.395537	-0.560213	22.6128	25.4361	31.1093	23.6299	21.1942	33.6058	27.2961	36.216	7823.37	8630.93	10536.3	8034.29	7167.51	11682.3	9493.33	12469	8920	8293	10145	8365	6894	12241	8186	13064
Lman2l	Lman2l	NM_001013374	214895	chr1	lectin, mannose-binding 2-like	4615	22.6911	0.233183	-0.233183	0.00696947	0.00696947	0.245899	0.245899	0.200435	0.313459	0.364567	0.0327403	-0.0807695	-0.257564	-0.324043	-0.283143	22.7842	24.0149	20.5898	19.5861	20.258	25.3514	26.2533	21.0703	9394.21	9711.22	8310.62	7936.32	8164.56	10502.7	10881.5	8645.44	10711	9331	8002	8263	7853	11005	9383	9058
Isyna1	Isyna1	NM_023627	71780	chr8	myo-inositol 1-phosphate synthase A1	4616	27.3153	0.248891	-0.248891	0.00582407	0.00582407	0.230096	0.230096	0.443985	0.311465	0.108535	0.102221	-0.261251	-0.0963121	-0.347669	-0.302687	24.4374	34.1903	27.9869	23.4202	24.2923	30.4438	26.4363	26.5881	8323.3	11421.2	9331.53	7839.31	8087.62	10418.7	9051.48	9011.95	9490	10974	8985	8162	7779	10917	7805	9442
Wbp1	Wbp1	NM_016757	22377	chr6	WW domain binding protein 1	4776	35.956	0.22362	-0.22362	0.0016881	0.0016881	0.113622	0.113622	0.199298	0.219984	0.265896	0.208439	-0.192981	-0.148052	-0.293589	-0.264492	33.8832	38.8322	35.7071	32.1551	32.9871	38.4514	39.6762	38.5141	8294.36	9323.02	8556.76	7735.58	7893.2	9457.67	9763.52	9382.28	9457	8958	8239	8054	7592	9910	8419	9830
Oplah	Oplah	NM_153122	75475	chr15	5-oxoprolinase (ATP-hydrolysing)	4785	12.2733	-0.210863	0.210863	0.00503648	0.00503648	0.211387	0.211387	-0.137733	-0.260114	-0.175142	-0.274903	0.137176	0.193548	0.180465	0.325215	12.1806	11.8798	12.9384	12.7719	14.196	10.6526	11.2937	10.646	8960.92	8571.6	9318.03	9233.91	10208.6	7874.39	8352.17	7794.07	10217	8236	8972	9614	9819	8251	7202	8166
Nebl	Nebl	NM_028757	74103	chr2	nebulette	4826	16.215	-0.253202	0.253202	0.000457885	0.000457885	0.0476963	0.0476963	-0.240189	-0.218147	-0.23633	-0.319846	0.322131	0.17994	0.215662	0.29021	17.9742	14.7907	16.6374	16.9883	17.9857	14.6594	14.469	13.7938	9925.7	8010.63	8994	9219.5	9708.47	8133.98	8032.09	7580.27	11317	7697	8660	9599	9338	8523	6926	7942
Gngt2	Gngt2	NM_023121	14710	chr11	guanine nucleotide binding protein (G protein), gamma transducing activity polypeptide 2	4893	80.349	0.258517	-0.258517	0.000244494	0.000244494	0.0321881	0.0321881	0.243504	0.256888	0.298803	0.234071	-0.225054	-0.245255	-0.332901	-0.233464	74.936	88.3805	75.4835	70.758	76.2162	87.072	89.597	86.5352	7970.73	9219.98	7859.88	7396.54	7924.39	9305.93	9580.29	9159.89	9088	8859	7568	7701	7622	9751	8261	9597
Rps4l	Rps4l	NA	NA	NA	NA	4908	49.8039	-0.265002	0.265002	0.00154972	0.00154972	0.108481	0.108481	-0.114758	-0.327422	-0.411509	-0.223604	0.286737	0.137227	0.310731	0.317996	54.0796	50.1625	49.8041	55.9515	56.5371	42.2518	39.8404	45.8443	9430.16	8578.88	8501.72	9588.32	9636.73	7402.94	6983.74	7955.37	10752	8243	8186	9983	9269	7757	6022	8335
Pde10a	Pde10a	NM_011866	23984	chr17	phosphodiesterase 10A	5036	5.6051	0.423293	-0.423293	7.49613e-06	7.49613e-06	0.0025722	0.0025722	0.32732	0.575825	0.306557	0.466349	-0.333355	-0.268269	-0.489467	-0.62862	5.18475	6.23246	5.54072	4.73458	4.32235	7.22715	5.99372	6.76381	7458.53	8793.28	7802.76	6693.48	6077.94	10446.4	8667.62	9682.94	8504	8449	7513	6969	5846	10946	7474	10145
Ahnak	Ahnak	NM_009643	66395	chr19	AHNAK nucleoprotein (desmoyokin)	5064	2.43993	-0.465619	0.465619	0.000137085	0.000137085	0.0226319	0.0226319	-0.437475	-0.666384	-0.681992	-0.144445	0.532998	0.302442	0.288785	0.697824	2.95223	2.12131	2.57028	2.53618	3.3858	1.76676	1.74692	2.56154	9902.02	6978.21	8439.41	8359.88	11100.6	5954.22	5890.14	8550.01	11290	6705	8126	8704	10677	6239	5079	8958
Rbm28	Rbm28	NM_133925	68272	chr6	RNA binding motif protein 28	5130	10.3625	0.27473	-0.27473	0.00142598	0.00142598	0.103978	0.103978	0.240383	0.308022	0.336975	0.210395	-0.11244	-0.198674	-0.383514	-0.428108	10.4711	11.2695	10.0757	8.82948	8.60683	11.5282	11.7564	10.8781	8122.47	8573.68	7651.13	6730.94	6526.04	8985.26	9167.43	8397.28	9261	8238	7367	7008	6277	9415	7905	8798
Fgfr1	Fgfr1	NM_010206	14182	chr8	fibroblast growth factor receptor 1	5183	8.62016	-0.280892	0.280892	0.00958875	0.00958875	0.292559	0.292559	-0.052082	-0.450171	-0.499636	-0.170848	0.124016	0.228575	0.252616	0.492935	8.3517	9.15772	9.17268	9.29064	11.034	6.78308	6.55131	8.31202	7776.89	8363.44	8361.51	8502.04	10043.2	6346.46	6132.52	7702.44	8867	8036	8051	8852	9660	6650	5288	8070
Rnf208	Rnf208	NM_176834	68846	chr2	ring finger protein 208	5249	32.5267	-0.246641	0.246641	0.00492699	0.00492699	0.209277	0.209277	-0.215298	-0.141239	-0.274744	-0.364955	0.0404862	0.363592	0.285927	0.277162	29.598	29.9896	37.8251	35.7034	35.6784	30.8149	28.0777	26.6434	7311.16	7265.46	9146.67	8667.24	8614.74	7648.21	6972.13	6549.46	8336	6981	8807	9024	8286	8014	6012	6862
Plcg1	Plcg1	NM_021280	18803	chr2	phospholipase C, gamma 1	5276	9.55621	-0.191304	0.191304	0.00901002	0.00901002	0.284953	0.284953	-0.160674	-0.269456	-0.17653	-0.161155	0.181337	0.249396	0.187299	0.145023	9.94512	9.13387	10.6498	10.1615	9.92123	8.26793	8.81393	8.99883	8173.33	7362.25	8568.19	8207.17	7970.14	6827.46	7281.77	7359.79	9319	7074	8250	8545	7666	7154	6279	7711
Gckr	Gckr	NM_144909	231103	chr5	glucokinase regulatory protein	5335	20.1274	0.33998	-0.33998	4.70868e-06	4.70868e-06	0.00183115	0.00183115	0.311581	0.306725	0.374861	0.365626	-0.31872	-0.329851	-0.281262	-0.43472	18.2198	22.718	18.4687	19.0273	17.1992	22.1005	23.1585	23.2444	6799.85	8315.57	6747.58	6978.74	6274.43	8287.63	8688.48	8633.04	7753	7990	6497	7266	6035	8684	7492	9045
Ppp1r1a	Ppp1r1a	NM_021391	58200	chr15	protein phosphatase 1, regulatory (inhibitor) subunit 1A	5443	31.5768	-0.312207	0.312207	0.00101708	0.00101708	0.0841601	0.0841601	-0.154235	-0.360845	-0.434107	-0.314908	0.122586	0.316813	0.264011	0.517786	29.8488	31.1924	34.8855	33.5011	40.1603	26.3838	25.0654	27.5011	7162.94	7341.43	8195.34	7900.78	9420.48	6361.74	6046.7	6567.6	8167	7054	7891	8226	9061	6666	5214	6881
Sft2d2	Sft2d2	NM_145512	108735	chr1	SFT2 domain containing 2	5462	7.23463	-0.252093	0.252093	0.00667815	0.00667815	0.238775	0.238775	-0.160125	-0.36478	-0.386641	-0.117186	0.170079	0.201641	0.174504	0.444064	7.3487	7.09844	7.67283	7.50061	9.09048	6.01228	5.91905	7.2072	7525.17	7129.12	7691.64	7548.29	9099.22	6186.13	6093.09	7344.53	8580	6850	7406	7859	8752	6482	5254	7695
Fkbp5	Fkbp5	NM_010220	14229	chr17	FK506 binding protein 5	5469	10.4236	-0.405565	0.405565	0.000243866	0.000243866	0.0321881	0.0321881	-0.395511	-0.506609	-0.388438	-0.336537	0.466145	-0.0119054	0.501584	0.593657	12.0859	8.98182	8.86328	12.6038	13.507	8.11723	8.80607	9.22138	8698.69	6340.24	6244.92	8915.04	9502.61	5870.24	6371.4	6604.82	9918	6092	6013	9282	9140	6151	5494	6920
Per2	Per2	NM_011066	18627	chr1	period homolog 2 (Drosophila)	5473	7.00914	-0.426843	0.426843	8.83276e-06	8.83276e-06	0.00290961	0.00290961	-0.524277	-0.53491	-0.182983	-0.494399	0.555668	0.271165	0.438835	0.426274	8.47427	5.49293	7.10708	7.95212	7.92567	5.32226	6.78969	5.52683	9166.17	5827.15	7525.47	8453.05	8379.77	5784.35	7382.64	5949.11	10451	5599	7246	8801	8060	6061	6366	6233
Slc30a1	Slc30a1	NM_009579	22782	chr1	solute carrier family 30 (zinc transporter), member 1	5474	7.63539	-0.258496	0.258496	0.0010234	0.0010234	0.0841601	0.0841601	-0.336026	-0.318793	-0.247406	-0.140143	0.203062	0.200593	0.319497	0.306578	7.90488	6.63521	8.06111	8.71975	8.68859	6.55445	6.88374	7.49041	7661.12	6306.93	7648.02	8305.14	8231.1	6382.73	6706.55	7224.26	8735	6060	7364	8647	7917	6688	5783	7569
Mt1	Mt1	NM_013602	17748	chr8	metallothionein 1	5479	73.0764	-0.482739	0.482739	8.58032e-05	8.58032e-05	0.016016	0.016016	-0.642495	-0.694115	-0.48446	-0.169939	0.260262	0.561126	0.331368	0.729893	72.5228	55.2674	91.2635	77.524	102.743	52.05	60.1643	75.5824	7283.97	5444.16	8973.23	7652.02	10086.9	5252.77	6074.52	7554.51	8305	5231	8640	7967	9702	5504	5238	7915
Psat1	Psat1	NM_177420	107272	chr19	phosphoserine aminotransferase 1	5495	17.5626	-0.218006	0.218006	0.00731384	0.00731384	0.251046	0.251046	-0.220767	-0.2219	-0.152304	-0.27979	0.0536086	0.219746	0.326844	0.257941	16.4035	16.0839	18.8018	20.1722	19.335	15.6871	16.4548	15.2159	6976.13	6708.66	7827.69	8430.96	8037.72	6703.4	7034.75	6439.7	7954	6446	7537	8778	7731	7024	6066	6747
Radil	Radil	NM_178702	231858	chr5	Ras association and DIL domains	5547	10.3632	0.217381	-0.217381	0.00888057	0.00888057	0.282464	0.282464	0.0973696	0.18048	0.294781	0.287909	-0.154762	-0.129237	-0.247547	-0.348396	10.1017	10.5505	10.5032	9.6386	9.03617	10.9091	11.8032	11.8663	6926.15	7094.78	7049.8	6494.66	6056.1	7515.55	8135.3	8096.63	7897	6817	6788	6762	5825	7875	7015	8483
Hcls1	Hcls1	NM_008225	15163	chr16	hematopoietic cell specific Lyn substrate 1	5565	18.9677	0.50752	-0.50752	8.47291e-08	8.47291e-08	0.000114058	0.000114058	0.43594	0.419314	0.73101	0.419287	-0.339838	-0.538253	-0.624794	-0.543482	17.7123	21.7479	15.7681	14.7923	15.7344	20.9848	26.0341	21.1875	6623.57	7976.29	5772.36	5436.23	5751.48	7884.89	9786.7	7884.74	7552	7664	5558	5660	5532	8262	8439	8261
Ahrr	Ahrr	NM_009644	11624	chr13	aryl-hydrocarbon receptor repressor	5566	8.0685	0.280513	-0.280513	0.00030262	0.00030262	0.036273	0.036273	0.152458	0.330951	0.314217	0.317108	-0.21348	-0.294408	-0.340463	-0.27654	7.70059	8.33066	7.43706	7.17541	7.54096	9.20261	9.0922	9.20294	6752.49	7164.51	6384.08	6183.47	6463.65	8108.21	8014.69	8030.78	7699	6884	6147	6438	6217	8496	6911	8414
Snn	Snn	NM_009223	20621	chr16	stannin	5635	13.3406	-0.265635	0.265635	0.00273372	0.00273372	0.1495	0.1495	-0.111065	-0.310828	-0.360399	-0.293115	0.0777245	0.229552	0.390037	0.345557	12.4475	13.3866	14.1265	15.7276	15.3323	11.3768	10.9873	11.6288	6700.73	7067.71	7444.46	8320.51	8067.87	6153.69	5945.8	6229.72	7640	6791	7168	8663	7760	6448	5127	6527
Cyp2d22	Cyp2d22	NM_019823	56448	chr15	cytochrome P450, family 2, subfamily d, polypeptide 22	5638	13.9201	-0.28594	0.28594	0.000386867	0.000386867	0.0433985	0.0433985	-0.281504	-0.243168	-0.39181	-0.233506	0.122377	0.382158	0.325923	0.301274	13.3776	12.5708	16.3618	15.6752	15.4927	12.6008	11.3616	12.8083	6856.85	6319.42	8209.88	7895.98	7762.2	6489.62	5854.19	6533.24	7818	6072	7905	8221	7466	6800	5048	6845
Sntg2	Sntg2	NM_172951	268534	chr12	syntrophin, gamma 2	5670	16.1691	-0.239327	0.239327	0.00361283	0.00361283	0.173218	0.173218	-0.220846	-0.383684	-0.244735	-0.119943	0.241339	0.111977	0.331352	0.26368	17.334	15.143	16.188	18.7738	18.01	13.2032	14.5314	16.0055	7506.76	6431.82	6862.86	7990.11	7623.93	5745.22	6326.17	6897.84	8559	6180	6608	8319	7333	6020	5455	7227
Tjap1	Tjap1	NM_028751	74094	chr17	tight junction associated protein 1	5721	14.3687	0.331336	-0.331336	0.00126604	0.00126604	0.0967499	0.0967499	0.3472	0.28482	0.498244	0.177092	-0.0860234	-0.280124	-0.481089	-0.521462	14.9558	16.3628	13.3541	11.5723	11.3135	15.2957	17.7264	14.3324	7191.91	7717.14	6286.45	5468.88	5317.94	7390.53	8569.02	6858.7	8200	7415	6053	5694	5115	7744	7389	7186
Decr2	Decr2	NM_011933	26378	chr17	2-4-dienoyl-Coenzyme A reductase 2, peroxisomal	5758	17.9048	0.210118	-0.210118	0.0062669	0.0062669	0.234116	0.234116	0.117989	0.30441	0.238711	0.172554	-0.151412	-0.186825	-0.272445	-0.232683	17.2427	18.3184	17.1864	16.1332	16.6734	20.3473	19.4322	18.7496	6553.4	6828.35	6394.47	6025.95	6194.38	7770.37	7424.41	7091.59	7472	6561	6157	6274	5958	8142	6402	7430
Hrh3	Hrh3	NM_133849	99296	chr2	histamine receptor H3	5761	14.4705	-0.330576	0.330576	8.69438e-05	8.69438e-05	0.016016	0.016016	-0.301973	-0.389486	-0.204628	-0.436413	0.260308	0.229971	0.365804	0.454475	14.8147	12.8621	14.8184	16.2184	17.3396	11.8156	13.4248	11.5481	7195.4	6126.88	7045.65	7741.35	8232.13	5766.22	6554.62	5581.64	8204	5887	6784	8060	7918	6042	5652	5848
Prdm9	Prdm9	NM_144809	213389	chr17	PR domain containing 9	5868	10.0326	0.283497	-0.283497	0.00455521	0.00455521	0.19929	0.19929	0.159013	0.193736	0.323701	0.440167	-0.177733	-0.0994744	-0.408672	-0.482728	9.96661	10.5442	10.7486	8.64113	8.25291	10.543	11.5315	12.6281	6390.27	6630.61	6746.54	5444.87	5172.38	6792.15	7432.52	8057.5	7286	6371	6496	5669	4975	7117	6409	8442
Mpped2	Mpped2	NM_029837	77015	chr2	metallophosphoesterase domain containing 2	5900	13.0713	0.216748	-0.216748	0.00654847	0.00654847	0.236574	0.236574	0.0914014	0.277454	0.176456	0.31108	-0.14193	-0.182285	-0.263181	-0.283961	12.8868	13.2921	12.8008	12.0557	11.9473	14.7605	13.7559	15.2549	6356.94	6430.78	6181.56	5844.43	5760.83	7316.09	6821.37	7488.65	7248	6179	5952	6085	5541	7666	5882	7846
Wwox	Wwox	NM_019573	80707	chr8	WW domain-containing oxidoreductase	5918	16.0283	-0.213222	0.213222	0.00489289	0.00489289	0.208335	0.208335	-0.211545	-0.159332	-0.190877	-0.294421	0.14389	0.168099	0.296077	0.239664	15.9462	14.732	16.5649	18.0314	17.4333	14.9099	14.5805	13.7084	6651.62	6026.97	6764.2	7391.74	7108.25	6249.12	6113.95	5690.45	7584	5791	6513	7696	6837	6548	5272	5962
Lama5	Lama5	NM_001081171	16776	chr2	laminin, alpha 5	5929	3.07262	-0.32683	0.32683	0.0063952	0.0063952	0.235499	0.235499	-0.275681	-0.628582	-0.426909	-0.0406244	0.179532	0.5819	0.189289	0.319355	3.08716	2.87981	4.16814	3.16264	3.47972	2.20091	2.52999	3.34048	6514.79	5960.36	8610.76	6559.01	7177.91	4666.79	5367.11	7015.24	7428	5727	8291	6829	6904	4890	4628	7350
Tmem191c	Tmem191c	NM_177473	224019	chr16	transmembrane protein 191C	5930	25.3409	-0.250603	0.250603	0.00460853	0.00460853	0.201121	0.201121	-0.222164	-0.339478	-0.232384	-0.211865	0.261554	0.475295	0.114763	0.120278	27.2079	23.6012	32.2321	25.0066	25.2376	21.2376	22.8636	23.4267	7098.93	6039.46	8232.73	6412.06	6436.62	5567.71	5996.82	6082.73	8094	5803	7927	6676	6191	5834	5171	6373
Gpc6	Gpc6	NM_011821	23888	chr14	glypican 6	5937	5.25401	-0.185262	0.185262	0.00808945	0.00808945	0.266602	0.266602	-0.165667	-0.226548	-0.207213	-0.143197	0.176639	0.148144	0.170434	0.244113	5.46992	5.00193	5.47828	5.542	5.86386	4.68059	4.74151	5.00701	6841.95	6136.25	6708.11	6812.58	7169.59	5882.65	5962.03	6232.58	7801	5896	6459	7093	6896	6164	5141	6530
Tada2a	Tada2a	NM_172562	217031	chr11	transcriptional adaptor 2A	5986	16.3121	0.193726	-0.193726	0.00712945	0.00712945	0.249819	0.249819	0.207886	0.250989	0.151353	0.162423	-0.120387	-0.168981	-0.259914	-0.229589	15.959	17.863	15.7622	14.7418	15.1362	17.9649	16.758	17.0586	6266.6	6879.34	6059.01	5688.83	5809.7	7088	6614.94	6665.9	7145	6610	5834	5923	5588	7427	5704	6984
Rbm3	Rbm3	NM_016809	19652	chrX	RNA binding motif protein 3	5997	11.8615	-0.492187	0.492187	4.92901e-07	4.92901e-07	0.000453987	0.000453987	-0.521029	-0.733236	-0.331411	-0.413256	0.307764	0.431664	0.604167	0.603101	11.8547	9.57032	13.1958	14.8143	14.8832	8.06355	10.649	10.1637	6541.98	5179.8	7128.73	8034.29	8028.36	4471.15	5907.51	5581.65	7459	4977	6864	8365	7722	4685	5094	5848
B2m	B2m	NM_009735	12010	chr2	beta-2 microglobulin	6031	40.6089	-0.391748	0.391748	5.97635e-05	5.97635e-05	0.0129119	0.0129119	-0.348656	-0.446088	-0.447422	-0.329474	0.0922391	0.397091	0.41889	0.612275	36.5013	35.9737	46.061	46.5809	53.5506	32.8203	32.7745	35.9283	5803.49	5609.63	7169.24	7278.4	8322.58	5243.23	5238.38	5684.73	6617	5390	6903	7578	8005	5494	4517	5956
Cgnl1	Cgnl1	NM_026599	68178	chr9	cingulin-like 1	6106	5.06907	-0.695026	0.695026	7.57661e-05	7.57661e-05	0.0152403	0.0152403	-0.413187	-1.02487	-0.992921	-0.462214	0.304427	0.614339	0.476417	1.21332	4.64818	4.66576	5.88615	5.32866	8.92911	2.98017	3.04545	4.44463	5817.52	5727.23	7211.82	6554.21	10923.8	3747.75	3831.68	5535.84	6633	5503	6944	6824	10507	3927	3304	5800
Tmem151b	Tmem151b	NM_001013749	210573	chr17	transmembrane protein 151B	6156	6.86664	0.399167	-0.399167	0.000203263	0.000203263	0.0293975	0.0293975	0.461877	0.563343	0.351468	0.193188	-0.71879	-0.252422	-0.272083	-0.398896	4.69005	8.22192	6.61968	6.50471	5.98937	8.61022	7.43053	6.72595	4216.01	7248.81	5825.33	5746.46	5262.83	7777.05	6714.68	6016.87	4807	6965	5609	5983	5062	8149	5790	6304
Gsto1	Gsto1	NM_010362	14873	chr19	glutathione S-transferase omega 1	6196	16.3428	1.35719	-1.35719	0.00305985	0.00305985	0.158894	0.158894	-0.0433975	0.0860344	0.19717	2.82118	-1.16016	-1.39112	-1.59281	-1.31694	18.0962	15.6207	15.7502	13.6415	16.6061	16.679	18.0062	112.154	3893.28	3296.07	3317.19	2884.27	3492.26	3605.54	3894.34	24012.2	4439	3167	3194	3003	3359	3778	3358	25158
Taf4b	Taf4b	NM_001100449	72504	chr18	TAF4B RNA polymerase II, TATA box binding protein (TBP)-associated factor	6201	6.21187	0.308018	-0.308018	0.000192833	0.000192833	0.0288425	0.0288425	0.171612	0.310961	0.326978	0.412016	-0.276498	-0.203794	-0.350026	-0.409784	5.77719	6.49158	6.20654	5.58641	5.38858	6.97908	7.05369	7.55799	5512.32	6074.85	5797.29	5238.37	5025.79	6690.99	6765.7	7176.54	6285	5837	5582	5454	4834	7011	5834	7519
Grm5	Grm5	NM_001143834	108071	chr7	glutamate receptor, metabotropic 5	6257	3.85972	-0.212403	0.212403	0.00667305	0.00667305	0.238775	0.238775	-0.245864	-0.179819	-0.189416	-0.235085	0.281339	0.0659553	0.239952	0.252143	4.24824	3.48194	3.7377	4.20052	4.259	3.55795	3.53269	3.45735	6710.39	5394.2	5779.64	6520.6	6575.94	5646.92	5609.48	5434.66	7651	5183	5565	6789	6325	5917	4837	5694
Zfp703	Zfp703	NM_001110508	353310	chr8	zinc finger protein 703	6273	10.3919	-0.248429	0.248429	0.00476795	0.00476795	0.205515	0.205515	-0.0853094	-0.391127	-0.215885	-0.319322	0.216338	0.155248	0.241311	0.371532	10.7167	10.53	10.4933	11.0952	12.2089	8.31469	9.38435	8.82366	6297.29	6068.6	6036.16	6407.26	7012.6	4909.2	5543.37	5159.77	7180	5831	5812	6671	6745	5144	4780	5406
Ago4	Ago4	NA	NA	NA	NA	6336	4.84014	0.242782	-0.242782	0.00314213	0.00314213	0.161643	0.161643	0.168392	0.348969	0.231822	0.215844	-0.145841	-0.162687	-0.260458	-0.418169	4.74168	5.0801	4.78745	4.45633	4.0163	5.61996	5.17915	5.17411	5729.84	6020.73	5663.31	5292.16	4744.04	6823.65	6291.38	6222.08	6533	5785	5453	5510	4563	7150	5425	6519
Pcnxl2	Pcnxl2	NM_175561	270109	chr8	pecanex-like 2 (Drosophila)	6347	4.53625	-0.450909	0.450909	1.1751e-05	1.1751e-05	0.00367218	0.00367218	-0.411403	-0.378388	-0.452703	-0.568343	0.101527	0.497032	0.649875	0.500289	3.94022	3.84848	5.29468	5.86365	5.31455	3.84346	3.64874	3.40183	5283.39	5061.16	6950.1	7726.95	6965.81	5178.34	4918.3	4539.38	6024	4863	6692	8045	6700	5426	4241	4756
Gpr137c	Gpr137c	NM_027518	70713	chr14	G protein-coupled receptor 137C	6354	12.637	0.276404	-0.276404	0.000310261	0.000310261	0.03644	0.03644	0.169644	0.303062	0.240616	0.383208	-0.294341	-0.264515	-0.196298	-0.354472	11.4761	13.3273	11.9679	12.4988	11.261	14.2694	13.6584	15.2306	5197.46	5919.78	5306.05	5563.01	4985.24	6493.44	6218.33	6864.43	5926	5688	5109	5792	4795	6804	5362	7192
Fam107a	Fam107a	NM_183187	268709	chr14	family with sequence similarity 107, member A	6446	10.1913	-0.912303	0.912303	8.27592e-10	8.27592e-10	1.81036e-06	1.81036e-06	-0.711165	-1.0803	-1.17287	-0.74176	0.537196	0.75084	0.886419	1.34814	9.81821	7.9303	11.6305	12.7271	17.6226	5.99286	5.61758	7.65161	5720.16	4531.41	6633.34	7287.05	10036	3508.21	3290.1	4436.3	6522	4354	6387	7587	9653	3676	2837	4648
Ucp2	Ucp2	NM_011671	22228	chr7	uncoupling protein 2 (mitochondrial, proton carrier)	6544	7.68091	-1.19949	1.19949	6.68522e-05	6.68522e-05	0.0137637	0.0137637	-0.748215	-1.61422	-1.49133	-1.10709	0.166377	1.30517	0.496407	2.06397	4.90017	6.08666	11.0235	6.26806	18.6815	3.25913	3.5473	4.67729	3752.89	4571.99	8264.92	4717.79	13985.7	2508.04	2731.13	3564.89	4279	4393	7958	4912	13452	2628	2355	3735
Nt5dc2	Nt5dc2	NM_027289	70021	chr14	5'-nucleotidase domain containing 2	6591	21.14	-0.329598	0.329598	0.00585991	0.00585991	0.230096	0.230096	-0.257296	-0.439923	-0.402315	-0.230707	-0.103021	0.398956	0.337323	0.598509	17.1092	19.7013	24.7519	23.6245	28.4665	16.9434	17.3828	19.7778	4470.35	5048.67	6331.11	6066.3	7270.43	4448.25	4565.76	5142.6	5097	4851	6096	6316	6993	4661	3937	5388
Mkks	Mkks	NM_021527	59030	chr2	McKusick-Kaufman syndrome protein	6611	9.24261	0.225113	-0.225113	0.00759864	0.00759864	0.255723	0.255723	0.182138	0.352535	0.285401	0.0644523	-0.131079	-0.256877	-0.286774	-0.230916	8.96805	9.71914	8.39585	8.19171	8.56105	10.6764	10.1861	8.82818	5307.97	5641.89	4864.66	4764.86	4953.01	6349.33	6060.6	5199.86	6052	5421	4684	4961	4764	6653	5226	5448
Fkbp2	Fkbp2	NM_008020	14227	chr19	FK506 binding protein 2	6677	45.3754	0.241437	-0.241437	0.00121285	0.00121285	0.0951792	0.0951792	0.245939	0.30672	0.180867	0.228878	-0.24585	-0.200234	-0.229924	-0.290689	41.4982	50.3361	43.7528	42.6951	41.1544	51.2475	46.9435	49.0251	4836.98	5754.29	4992.4	4890.69	4688.93	6001.95	5500.47	5686.63	5515	5529	4807	5092	4510	6289	4743	5958
Tenc1	Tenc1	NM_153533	209039	chr15	tensin like C1 domain-containing phosphatase	6738	6.09871	-0.333925	0.333925	0.00172601	0.00172601	0.115054	0.115054	-0.138896	-0.484773	-0.548907	-0.206267	0.204394	0.368974	0.227091	0.514218	6.11456	6.19481	7.00099	6.32051	7.75416	4.7575	4.54842	5.82665	5333.39	5299.48	5978	5417.98	6611.28	4169.58	3988.24	5057.65	6081	5092	5756	5641	6359	4369	3439	5299
Bbs12	Bbs12	NM_001255992	241950	chr3	Bardet-Biedl syndrome 12 (human)	6792	11.6708	0.339414	-0.339414	0.000301003	0.000301003	0.036273	0.036273	0.234232	0.389621	0.312365	0.414688	-0.170182	-0.267074	-0.393981	-0.555081	11.781	12.5654	11.2526	10.2649	9.22952	13.6602	12.9417	14.0341	5123.8	5359.85	4790.92	4387.4	3923.73	5969.5	5658.19	6074.14	5842	5150	4613	4568	3774	6255	4879	6364
Slc7a1	Slc7a1	NM_007513	11987	chr5	solute carrier family 7 (cationic amino acid transporter, y+ system), member 1	6967	3.7406	-0.376744	0.376744	0.00120244	0.00120244	0.0951792	0.0951792	-0.457645	-0.396795	-0.553987	-0.133776	0.111943	0.498517	0.58347	0.265934	3.49155	3.11487	4.66285	4.92652	3.97439	3.17144	2.84261	3.84266	4644.89	4064.12	6072.51	6440.88	5168.22	4239.25	3801.52	5087.24	5296	3905	5847	6706	4971	4442	3278	5330
Etnppl	Etnppl	NA	NA	NA	NA	7027	10.5463	-1.22629	1.22629	4.57745e-14	4.57745e-14	2.00263e-10	2.00263e-10	-1.52106	-1.19099	-1.04153	-1.19177	0.89735	0.797567	1.65755	1.37911	11.0091	4.91052	10.4942	18.9749	15.7285	6.02587	6.68072	6.08091	5412.32	2367.71	5050.57	9167.65	7558.42	2976.63	3301.66	2975.03	6171	2275	4863	9545	7270	3119	2847	3117
0610009B22Rik	0610009B22Rik	NM_025319	66050	chr11	RIKEN cDNA 0610009B22 gene	7045	32.8113	0.210823	-0.210823	0.00906655	0.00906655	0.285048	0.285048	0.131629	0.320201	0.203826	0.180649	-0.178673	-0.218307	-0.232167	-0.214417	31.0352	33.9048	30.8435	30.43	30.9728	37.7164	34.7765	34.5698	4572.11	4898.8	4448.19	4405.65	4460.2	5582.98	5150.24	5068.15	5213	4707	4283	4587	4290	5850	4441	5310
Ccna2	Ccna2	NM_009828	12428	chr3	cyclin A2	7057	8.8034	0.393635	-0.393635	0.00451	0.00451	0.198304	0.198304	0.175136	0.264925	0.405432	0.677696	-0.180567	-0.159515	-0.541333	-0.785706	9.24875	9.1855	9.58663	7.32844	6.21956	9.54182	10.5131	12.826	4817.7	4692.74	4888.54	3751.57	3166.85	4994.14	5505.11	6648.73	5493	4509	4707	3906	3046	5233	4747	6966
LOC100503496	LOC100503496	NA	NA	NA	NA	7090	14.1644	0.323903	-0.323903	0.000525631	0.000525631	0.0531507	0.0531507	0.187826	0.223834	0.415607	0.450585	-0.161491	-0.372627	-0.404599	-0.370727	14.3935	14.9351	12.7009	12.3743	12.7366	14.9467	17.064	17.6603	4737.01	4820.75	4091.96	4002.25	4097.36	4942.61	5645.42	5783.99	5401	4632	3940	4167	3941	5179	4868	6060
Adamtsl5	Adamtsl5	NM_025629	66548	chr10	ADAMTS-like 5	7178	6.9052	0.268545	-0.268545	0.00649678	0.00649678	0.235879	0.235879	0.31824	0.181235	0.106268	0.444178	-0.243198	-0.101103	-0.381627	-0.365193	6.5298	8.15806	7.36084	6.03633	6.1384	7.24151	6.87149	8.77365	4302.86	5272.43	4748.33	3909.09	3953.88	4794.68	4551.85	5753.45	4906	5066	4572	4070	3803	5024	3925	6028
Scd1	Scd1	NM_009127	20249	chr19	stearoyl-Coenzyme A desaturase 1	7238	5.08013	0.323699	-0.323699	0.000414919	0.000414919	0.0453818	0.0453818	0.281996	0.436965	0.214192	0.350661	-0.46481	-0.329932	-0.325605	-0.186378	4.13022	5.64829	4.63263	4.62852	5.12504	6.13859	5.25761	5.83804	3702.06	4965.41	4064.96	4077.17	4490.35	5528.59	4737.4	5207.5	4221	4771	3914	4245	4319	5793	4085	5456
Pltp	Pltp	NM_011125	18830	chr2	phospholipid transfer protein	7259	13.6735	-0.316758	0.316758	0.00539312	0.00539312	0.221616	0.221616	-0.372572	-0.412106	-0.489116	-0.037254	0.16362	0.508547	0.149286	0.412832	13.6407	11.9475	17.6983	13.7428	16.5867	11.3466	10.7515	14.8565	4565.09	3921.54	5798.32	4519.94	5426.06	3815.51	3617.13	4947.89	5205	3768	5583	4706	5219	3998	3119	5184
Rab27b	Rab27b	NM_030554	80718	chr18	RAB27b, member RAS oncogene family	7293	3.56571	-0.24476	0.24476	0.00814055	0.00814055	0.267279	0.267279	-0.22305	-0.235825	-0.36901	-0.160016	0.150754	0.176818	0.189793	0.442768	3.56822	3.32735	3.71142	3.73043	4.46952	3.21918	2.93384	3.42574	4613.33	4219.19	4697.45	4739.89	5648.54	4181.99	3813.12	4407.67	5260	4054	4523	4935	5433	4382	3288	4618
Spata1	Spata1	NM_027617	70951	chr3	spermatogenesis associated 1	7325	12.3794	0.290914	-0.290914	0.00329871	0.00329871	0.165866	0.165866	0.112862	0.216488	0.411369	0.401588	-0.173678	-0.269554	-0.253956	-0.485118	12.3008	12.5027	11.7573	11.839	10.1402	13.1129	15.0028	15.0527	4376.54	4362.82	4095.08	4139.6	3526.58	4687.79	5365.93	5329.67	4990	4192	3943	4310	3392	4912	4627	5584
Axl	Axl	NM_009465	26362	chr7	AXL receptor tyrosine kinase	7377	5.03472	-0.333132	0.333132	0.00246699	0.00246699	0.141086	0.141086	-0.218894	-0.477254	-0.539904	-0.137051	0.150759	0.328816	0.307443	0.522159	4.89788	4.86979	5.66059	5.55569	6.48218	3.97383	3.80309	5.07959	4350.2	4242.09	4921.78	4849.39	5627.75	3546.38	3395.63	4489.75	4960	4076	4739	5049	5413	3716	2928	4704
Lgals3bp	Lgals3bp	NM_011150	19039	chr11	lectin, galactoside-binding, soluble, 3 binding protein	7419	11.071	-0.534877	0.534877	0.00160717	0.00160717	0.111168	0.111168	-0.26243	-0.877999	-0.847025	-0.273961	0.0214949	0.468582	0.811687	0.714964	9.02933	10.9563	12.5751	15.8901	14.9397	6.97908	7.12714	10.7119	3627.49	4317.02	4945.66	6273.76	5866.88	2817.25	2878.41	4282.64	4136	4148	4762	6532	5643	2952	2482	4487
Zfp324	Zfp324	NM_178732	243834	chr7	zinc finger protein 324	7432	5.52527	0.218169	-0.218169	0.00971034	0.00971034	0.294033	0.294033	0.228134	0.265694	0.243703	0.132254	-0.10752	-0.249789	-0.226674	-0.296156	5.47454	6.05487	5.06702	5.1289	4.91402	6.06606	5.97147	5.58358	4351.1	4719.79	3942.41	4006.1	3817.69	4844.31	4771.02	4416.25	4961	4535	3796	4171	3672	5076	4114	4627
Slc25a35	Slc25a35	NM_028048	71998	chr11	solute carrier family 25, member 35	7550	12.6371	0.337697	-0.337697	0.000556728	0.000556728	0.0550438	0.0550438	0.34929	0.398116	0.459432	0.122556	-0.278691	-0.200515	-0.400695	-0.488285	11.4633	14.2926	12.3621	10.7183	10.1411	14.4312	15.0509	12.037	3880.99	4745.81	4097.15	3566.2	3356.07	4909.21	5122.4	4055.47	4425	4560	3945	3713	3228	5144	4417	4249
Ptprb	Ptprb	NM_029928	19263	chr10	protein tyrosine phosphatase, receptor type, B	7579	1.91643	-0.403478	0.403478	0.000992447	0.000992447	0.0834991	0.0834991	-0.523299	-0.223753	-0.729395	-0.204132	0.194304	0.58425	0.318552	0.487142	1.86307	1.52823	2.49392	2.0663	2.33501	1.83603	1.29245	1.87919	4112.52	3308.54	5389.13	4482.49	5038.26	4072.24	2867.97	4128.02	4689	3179	5189	4667	4846	4267	2473	4325
Macrod1	Macrod1	NM_134147	107227	chr19	MACRO domain containing 1	7618	17.4078	0.246053	-0.246053	0.00404802	0.00404802	0.183051	0.183051	0.223162	0.260316	0.244068	0.255587	-0.266106	-0.119622	-0.387622	-0.222824	15.7617	19.0252	17.8219	14.7424	16.6159	19.055	18.8327	19.1765	3723.99	4408.61	4122.08	3423.09	3837.44	4523.65	4472.97	4508.84	4246	4236	3969	3564	3691	4740	3857	4724
Spice1	Spice1	NA	NA	NA	NA	7619	5.18857	0.256642	-0.256642	0.00416459	0.00416459	0.186872	0.186872	0.225309	0.308245	0.371125	0.109653	-0.148817	-0.249211	-0.292735	-0.343933	5.0371	5.5708	4.79948	4.63874	4.50109	5.75947	6.01328	5.06723	4052.9	4396.12	3780.39	3668.01	3540.09	4656.3	4863.78	4057.38	4621	4224	3640	3819	3405	4879	4194	4251
Mina	Mina	NM_025910	67014	chr16	myc induced nuclear antigen	7647	10.1783	0.296511	-0.296511	0.000708529	0.000708529	0.0685042	0.0685042	0.16749	0.297626	0.380311	0.332415	-0.203286	-0.370131	-0.367481	-0.252789	9.84036	10.5628	8.95395	8.93562	9.72734	11.2839	11.944	11.6712	3918.71	4125.53	3490.63	3497.05	3786.49	4515.06	4781.45	4625.28	4468	3964	3361	3641	3642	4731	4123	4846
Gstm1	Gstm1	NM_010358	14862	chr3	glutathione S-transferase, mu 1	7654	17.08	-0.346283	0.346283	0.00726442	0.00726442	0.250664	0.250664	-0.165215	-0.529306	-0.72371	-0.0653531	0.24236	0.424848	0.231751	0.471256	17.7541	17.3519	20.582	17.9332	21.2866	13.1585	11.4936	18.3269	4257.24	4080.77	4831.42	4226.04	4989.39	3170.36	2770.56	4373.31	4854	3921	4652	4400	4799	3322	2389	4582
Slc4a4	Slc4a4	NM_018760	54403	chr5	solute carrier family 4 (anion exchanger), member 4	7664	3.15903	-1.01522	1.01522	3.1262e-05	3.1262e-05	0.00821917	0.00821917	-0.743275	-1.09472	-1.29093	-0.986118	0.260406	1.09217	0.410098	1.77645	2.35913	2.42453	4.28976	2.66303	6.90396	1.85477	1.61804	2.01919	3232.8	3258.58	5754.71	3586.36	9247.87	2553.85	2228.98	2753.6	3686	3131	5541	3734	8895	2676	1922	2885
Fam13a	Fam13a	NM_153574	58909	chr6	family with sequence similarity 13, member A	7679	5.23298	-0.277043	0.277043	0.00877114	0.00877114	0.27959	0.27959	-0.224236	-0.359493	-0.26925	-0.25907	0.0271453	0.252935	0.228677	0.550736	4.70982	4.88874	5.62641	5.51111	6.92697	4.34473	4.62307	4.7031	3746.78	3814.34	4381.72	4308.64	5386.54	3472.9	3697.14	3723.32	4272	3665	4219	4486	5181	3639	3188	3901
Ano6	Ano6	NM_175344	105722	chr15	anoctamin 6	7680	3.99072	-0.273667	0.273667	0.00734688	0.00734688	0.251073	0.251073	-0.0957778	-0.313804	-0.409702	-0.294562	0.0830285	0.361761	0.189519	0.434649	3.72571	4.05757	4.61718	4.08156	4.86372	3.40494	3.18439	3.48407	3899.39	4165.07	4730.68	4198.19	4975.88	3580.74	3350.4	3628.83	4446	4002	4555	4371	4786	3752	2889	3802
Bmp1	Bmp1	NR_033241	12153	chr14	bone morphogenetic protein 1	7797	4.90355	-0.320606	0.320606	0.000840394	0.000840394	0.0752542	0.0752542	-0.157309	-0.536052	-0.330609	-0.283675	0.179654	0.395205	0.349877	0.348288	4.82224	4.86116	5.71995	5.52148	5.54513	3.64911	4.20576	4.389	3980.09	3935.06	4621.63	4478.65	4473.72	3026.26	3489.55	3604.97	4538	3781	4450	4663	4303	3171	3009	3777
Pnpla2	Pnpla2	NR_028142	66853	chr7	patatin-like phospholipase domain containing 2	7798	8.79063	-0.252154	0.252154	0.00587321	0.00587321	0.230096	0.230096	-0.157282	-0.288127	-0.39739	-0.179472	0.108632	0.252054	0.25165	0.384227	8.50477	8.5908	9.59597	9.55606	10.5325	7.65821	7.09609	8.33734	3887.99	3851.81	4294.48	4293.28	4706.6	3517.75	3261.1	3793	4433	3701	4135	4470	4527	3686	2812	3974
Ltbp4	Ltbp4	NM_175641	108075	chr7	latent transforming growth factor beta binding protein 4	7819	4.23835	-0.327706	0.327706	0.000238549	0.000238549	0.0321881	0.0321881	-0.250494	-0.32129	-0.488466	-0.263605	0.323084	0.291583	0.237766	0.450634	4.60217	3.95754	4.5996	4.41395	5.14347	3.67791	3.27381	3.86504	4351.09	3669.68	4257.09	4101.18	4753.39	3493.9	3111.5	3636.47	4961	3526	4099	4270	4572	3661	2683	3810
A2m	A2m	NM_175628	232345	chr6	alpha-2-macroglobulin	7831	4.59408	-0.679907	0.679907	0.00300569	0.00300569	0.15876	0.15876	-0.431555	-1.07484	-1.01849	-0.345594	0.195878	0.981555	-0.0214828	1.20349	3.971	4.19889	6.99366	3.47535	8.16905	2.62368	2.7269	4.39231	3437.17	3564.56	5926.06	2956.3	6911.74	2281.85	2372.78	3783.46	3919	3425	5706	3078	6648	2391	2046	3964
Fkbp9	Fkbp9	NM_012056	27055	chr6	FK506 binding protein 9	7849	7.12069	-0.398133	0.398133	0.00527741	0.00527741	0.218362	0.218362	-0.143887	-0.633266	-0.586721	-0.287234	0.133263	0.405331	0.171229	0.786129	6.59095	7.30875	8.13036	6.88546	10.6026	5.0813	5.24545	6.52162	3677.49	3999.59	4440.92	3775.58	5782.66	2848.75	2942.19	3621.2	4193	3843	4276	3931	5562	2985	2537	3794
Wnk4	Wnk4	NM_175638	69847	chr11	WNK lysine deficient protein kinase 4	7858	5.10919	-0.314492	0.314492	0.00154546	0.00154546	0.108481	0.108481	-0.172628	-0.529557	-0.421246	-0.168691	0.29857	0.400419	0.21142	0.341224	5.52713	5.05549	6.0591	5.29435	5.82412	3.85282	4.15132	4.99602	4248.47	3811.22	4559.31	3999.37	4375.99	2975.67	3207.75	3821.63	4844	3662	4390	4164	4209	3118	2766	4004
Ift22	Ift22	NA	NA	NA	NA	7873	23.0312	0.235863	-0.235863	0.00470924	0.00470924	0.203486	0.203486	0.265939	0.325695	0.194115	0.151265	-0.237593	-0.221149	-0.179067	-0.30841	20.9841	25.7595	21.6812	22.2365	20.4387	26.2073	23.911	23.4469	3542.44	4264.98	3583.06	3689.15	3372.7	4445.39	4057.81	3939.03	4039	4098	3450	3841	3244	4658	3499	4127
Idh2	Idh2	NM_173011	269951	chr7	isocitrate dehydrogenase 2 (NADP+), mitochondrial	8008	12.0799	-0.334022	0.334022	0.00205487	0.00205487	0.126621	0.126621	-0.182885	-0.527672	-0.398289	-0.251911	0.227948	0.312451	0.184259	0.578298	12.2607	11.8532	13.2801	12.1036	15.9916	9.10977	9.96003	11.136	3866.95	3666.55	4100.27	3751.57	4930.13	2886.92	3157.88	3495.21	4409	3523	3948	3906	4742	3025	2723	3662
C2cd2	C2cd2	NM_174847	207781	chr16	C2 calcium-dependent domain containing 2	8122	3.01853	0.227695	-0.227695	0.00980652	0.00980652	0.295886	0.295886	0.278597	0.275087	0.251594	0.0978383	-0.216785	-0.144903	-0.318658	-0.235632	2.76932	3.39952	2.97345	2.62574	2.79632	3.31019	3.25518	2.95574	3364.4	4050.59	3536.33	3134.95	3320.72	4040.74	3975.46	3573.47	3836	3892	3405	3264	3194	4234	3428	3744
Frmpd4	Frmpd4	NM_001033330	333605	chrX	FERM and PDZ domain containing 4	8155	2.43065	-0.421126	0.421126	3.1883e-06	3.1883e-06	0.00150798	0.00150798	-0.402315	-0.429633	-0.522481	-0.337167	0.280759	0.439869	0.435718	0.518932	2.46282	2.0944	2.8092	2.79026	2.9719	2.00598	1.88001	2.1595	3722.23	3104.55	4156.35	4144.4	4390.54	3046.3	2856.36	3248.01	4244	2983	4002	4315	4223	3192	2463	3403
Folh1	Folh1	NM_016770	53320	chr7	folate hydrolase	8184	6.58856	-0.629162	0.629162	1.53585e-10	1.53585e-10	4.47956e-07	4.47956e-07	-0.688652	-0.565703	-0.596121	-0.669679	0.403398	0.590623	0.728313	0.766705	6.5426	4.83936	7.60966	8.3394	8.61052	5.14406	5.03432	4.83258	3694.16	2679.93	4206.2	4627.52	4752.35	2918.42	2857.51	2715.42	4212	2575	4050	4818	4571	3058	2464	2845
Kcnn1	Kcnn1	NM_032397	84036	chr8	potassium intermediate/small conductance calcium-activated channel, subfamily N, member 1	8189	4.64751	0.352027	-0.352027	0.000358613	0.000358613	0.0412877	0.0412877	0.404824	0.434673	0.103392	0.438087	-0.247186	-0.379807	-0.352922	-0.433758	4.47068	5.61309	4.16564	4.22755	4.01865	5.59348	4.44347	5.661	3348.62	4123.44	3054.43	3111.9	2942.28	4209.66	3345.77	4219.64	3818	3962	2941	3240	2830	4411	2885	4421
Nnat	Nnat	NM_180960	18111	chr2	neuronatin	8209	15.0314	0.250583	-0.250583	0.00567116	0.00567116	0.227627	0.227627	0.239192	0.23138	0.179655	0.346641	-0.128611	-0.22905	-0.376607	-0.278846	15.147	16.7525	14.432	12.9779	13.963	16.2638	15.6834	17.7873	3502.98	3799.77	3267.34	2949.58	3156.45	3779.25	3646.11	4093.65	3994	3651	3146	3071	3036	3960	3144	4289
Tmem107	Tmem107	NM_028336	66910	chr11	transmembrane protein 107	8215	18.5612	0.289311	-0.289311	0.00245779	0.00245779	0.141086	0.141086	0.314135	0.351758	0.396226	0.0749607	-0.214529	-0.270077	-0.381434	-0.296851	17.3057	20.8279	17.01	15.685	16.722	20.8673	21.5106	17.3901	3331.95	3932.99	3206.06	2967.83	3147.09	4036.93	4163.33	3331.99	3799	3779	3087	3090	3027	4230	3590	3491
F2r	F2r	NM_010169	14062	chr13	coagulation factor II (thrombin) receptor	8223	5.88825	-0.646975	0.646975	8.4797e-09	8.4797e-09	1.64883e-05	1.64883e-05	-0.537453	-0.723212	-0.963043	-0.42198	0.599983	0.565958	0.706388	0.710737	6.78642	4.92549	6.77076	7.43417	7.49681	4.22672	3.57738	5.25892	4144.98	2950.52	4048.34	4462.32	4475.8	2593.94	2196.51	3196.47	4726	2835	3898	4646	4305	2718	1894	3349
Fnbp1l	Fnbp1l	NM_153118	214459	chr3	formin binding protein 1-like	8238	3.53161	-0.304069	0.304069	0.00218501	0.00218501	0.13006	0.13006	-0.287875	-0.455237	-0.399583	-0.100306	0.184858	0.364243	0.294373	0.366149	3.56756	3.23649	4.12692	3.91651	4.13853	2.81301	2.92228	3.63271	3554.71	3162.83	4025.49	3835.13	4030.82	2816.3	2927.1	3602.11	4053	3039	3876	3993	3877	2951	2524	3774
Fam129a	Fam129a	NM_022018	63913	chr1	family with sequence similarity 129, member A	8250	4.95551	-1.25167	1.25167	0.00415531	0.00415531	0.186872	0.186872	-0.446963	-2.38953	-2.73835	-0.722949	0.231335	1.491	0.500435	2.04391	3.31272	5.0257	8.10437	4.06228	11.9078	1.27521	1.00044	4.09037	2418.01	3597.84	5791.05	2914.04	8496.19	935.249	734.168	2971.23	2757	3457	5576	3034	8172	980	633	3113
Slc12a7	Slc12a7	NM_011390	20499	chr13	solute carrier family 12, member 7	8323	3.65524	-0.423326	0.423326	7.67698e-05	7.67698e-05	0.0152667	0.0152667	-0.269638	-0.528364	-0.626279	-0.300955	0.369618	0.41845	0.292119	0.596284	3.94784	3.46599	4.17162	3.80695	4.72603	2.82755	2.64067	3.34251	3752.93	3231.52	3882.17	3556.6	4391.58	2700.82	2523.54	3162.11	4279	3105	3738	3703	4224	2830	2176	3313
Cdkn1c	Cdkn1c	NM_009876	12577	chr7	cyclin-dependent kinase inhibitor 1C (P57)	8397	9.54466	-0.306941	0.306941	0.00727643	0.00727643	0.250664	0.250664	-0.235811	-0.506878	-0.351931	-0.157403	0.0467778	0.284369	0.336834	0.52101	8.70032	9.02273	10.479	10.825	12.3657	7.298	8.1219	9.38911	3069.69	3122.24	3619.41	3753.5	4264.74	2587.25	2880.71	3296.68	3500	3000	3485	3908	4102	2711	2484	3454
Prodh	Prodh	NM_011172	19125	chr16	proline dehydrogenase	8429	7.93341	-0.478975	0.478975	2.27151e-06	2.27151e-06	0.00116916	0.00116916	-0.507482	-0.57201	-0.564377	-0.291159	0.306101	0.504194	0.581676	0.510325	8.04378	6.50399	9.42647	9.9081	9.48071	6.07075	6.10004	7.44729	3402.98	2698.66	3903.98	4119.43	3920.61	2580.57	2594.27	3135.38	3880	2593	3759	4289	3771	2704	2237	3285
BC055402	BC055402	NA	NA	NA	NA	8458	5.30532	-0.355678	0.355678	0.00725784	0.00725784	0.250664	0.250664	-0.559101	-0.433484	-0.467897	-0.0240235	0.231456	0.58718	0.453705	0.101613	5.48504	4.1371	7.17023	6.5111	5.12822	4.40575	4.2998	5.90882	3358.25	2484.27	4297.59	3917.74	3069.12	2710.37	2646.46	3600.21	3829	2387	4138	4079	2952	2840	2282	3772
Vwa5b2	Vwa5b2	NM_182636	328643	chr16	von Willebrand factor A domain containing 5B2	8459	7.58846	-0.329291	0.329291	0.00931547	0.00931547	0.289044	0.289044	-0.0908042	-0.555324	-0.2956	-0.415598	0.0042905	0.480597	0.496767	0.281982	6.51302	7.81093	9.25648	9.32451	8.07768	5.52476	6.61182	6.14574	2897.78	3408.44	4031.72	4077.18	3513.06	2469.87	2957.24	2721.14	3304	3275	3882	4245	3379	2588	2550	2851
Irf7	Irf7	NM_016850	54123	chr7	interferon regulatory factor 7	8502	10.1385	-0.539326	0.539326	3.86092e-05	3.86092e-05	0.00993619	0.00993619	-0.499559	-0.837326	-0.428174	-0.429244	0.297297	0.316929	0.807768	0.66642	9.86796	8.41454	10.2183	14.3049	13.0395	6.49837	8.62613	8.70725	3229.32	2700.74	3273.57	4600.63	4171.17	2136.79	2837.79	2835.68	3682	2595	3152	4790	4012	2239	2447	2971
Egfr	Egfr	NM_207655	13649	chr11	epidermal growth factor receptor	8506	6.52634	-0.361021	0.361021	0.0025958	0.0025958	0.144798	0.144798	-0.468386	-0.442107	-0.44249	-0.120549	0.441877	0.0268216	0.434671	0.494128	7.71627	5.37574	5.91109	7.81254	8.1852	5.34375	5.33978	6.7431	3829.25	2616.44	2871.65	3810.16	3970.51	2664.56	2663.85	3330.09	4366	2514	2765	3967	3819	2792	2297	3489
Arrdc2	Arrdc2	NM_027560	70807	chr8	arrestin domain containing 2	8519	7.64111	-0.611406	0.611406	8.57214e-07	8.57214e-07	0.00060005	0.00060005	-0.655375	-0.678055	-0.599581	-0.51798	0.292982	0.458677	0.683038	0.930603	7.15797	5.77768	8.20206	9.54536	11.3938	5.5516	5.85927	6.26335	3111.79	2463.45	3490.63	4078.13	4841.75	2425.01	2560.63	2709.69	3548	2367	3361	4246	4657	2541	2208	2839
Gulp1	Gulp1	NM_028450	70676	chr1	GULP, engulfment adaptor PTB domain containing 1	8570	5.46891	0.406413	-0.406413	0.000378549	0.000378549	0.0427394	0.0427394	0.221634	0.345692	0.297673	0.708409	-0.532806	-0.446737	-0.360363	-0.295121	4.52941	5.88036	4.91135	5.19426	5.46392	6.25539	6.04767	8.12181	2497.85	3180.53	2651.47	2815.12	2945.4	3466.22	3352.71	4457.31	2848	3056	2553	2931	2833	3632	2891	4670
Zfp961	Zfp961	NA	NA	NA	NA	8639	6.12997	0.274126	-0.274126	0.0058563	0.0058563	0.230096	0.230096	0.270481	0.352329	0.16821	0.298618	-0.189235	-0.126291	-0.371273	-0.430799	5.9258	6.87255	6.3233	5.31475	5.12731	7.09998	6.24609	6.90664	2984.64	3394.92	3117.78	2630.71	2524.33	3593.15	3162.52	3461.8	3403	3262	3002	2739	2428	3765	2727	3627
Gulo	Gulo	NM_178747	268756	chr14	gulonolactone (L-) oxidase	8675	7.39699	0.307299	-0.307299	0.00296092	0.00296092	0.157018	0.157018	0.234896	0.292343	0.538979	0.131761	-0.390374	-0.283377	-0.287987	-0.271137	6.16645	7.83749	6.78417	6.73629	6.85218	7.96103	9.44129	7.19114	2588.19	3226.32	2787.52	2778.62	2811.28	3357.42	3983.56	3003.66	2951	3100	2684	2893	2704	3518	3435	3147
Rgs5	Rgs5	NM_009063	19737	chr1	regulator of G-protein signaling 5	8681	9.36278	-0.338322	0.338322	0.000979133	0.000979133	0.0827769	0.0827769	-0.258229	-0.313042	-0.493426	-0.300451	0.32953	0.524879	0.172824	0.304726	10.141	8.69885	11.8616	9.25647	10.1976	8.17426	7.20972	8.32575	3399.48	2859.97	3892.55	3049.47	3341.51	2753.32	2429.6	2777.46	3876	2748	3748	3175	3214	2885	2095	2910
Hspa2	Hspa2	NM_008301	15512	chr12	heat shock protein 2	8702	6.75037	-0.284621	0.284621	0.00324926	0.00324926	0.165297	0.165297	-0.154057	-0.21338	-0.329594	-0.459693	0.297035	0.22995	0.292811	0.316693	7.19142	6.53248	7.01222	7.29619	7.45799	6.11937	5.64292	5.20853	3360.89	2994.23	3208.14	3351.06	3407.01	2873.57	2651.09	2422.4	3832	2877	3089	3489	3277	3011	2286	2538
Ltbp1	Ltbp1	NM_206958	268977	chr17	latent transforming growth factor beta binding protein 1	8785	2.04209	-0.803408	0.803408	0.00561426	0.00561426	0.226404	0.226404	-0.312726	-1.57203	-1.54993	-0.305592	0.230877	0.916312	0.343796	1.40632	1.72685	2.10813	2.83722	1.90024	3.99095	0.859228	0.872039	2.08795	2531.16	3030.65	4071.19	2737.32	5718.19	1265.46	1285.01	3045.68	2886	2912	3920	2850	5500	1326	1108	3191
Rec8	Rec8	NM_020002	56739	chr14	REC8 homolog (yeast)	8819	8.11007	-0.566414	0.566414	3.76642e-06	3.76642e-06	0.0016204	0.0016204	-0.391196	-0.540005	-0.606736	-0.750848	0.207486	0.634022	0.659136	0.711578	7.1605	7.13922	9.83156	9.96543	10.3901	6.28536	5.99827	5.48297	2726.75	2666.39	3665.11	3729.49	3867.58	2404.98	2296.22	2077.84	3109	2562	3529	3883	3720	2520	1980	2177
Tspan4	Tspan4	NM_053082	64540	chr7	tetraspanin 4	8837	10.9982	-0.348548	0.348548	0.000549065	0.000549065	0.0545946	0.0545946	-0.376419	-0.383851	-0.28136	-0.35427	0.276502	0.18494	0.371614	0.536821	11.3913	9.4038	10.9205	12.3814	13.9588	9.13187	9.79983	9.41132	3103.03	2512.37	2912.15	3314.56	3716.83	2499.45	2683.55	2551.25	3538	2414	2804	3451	3575	2619	2314	2673
Tyrp1	Tyrp1	NM_031202	22178	chr4	tyrosinase-related protein 1	8839	6.29977	-2.03594	2.03594	0.00132059	0.00132059	0.100045	0.100045	-0.987665	-3.7679	-3.13344	-1.81463	-0.285766	2.00254	-0.0468	3.40587	1.8431	4.73788	9.20403	2.21354	24.3854	0.671561	1.04288	2.6313	935.76	2359.34	4574.9	1104.51	12102.8	342.591	532.372	1329.56	1067	2267	4405	1150	11641	359	459	1393
Gpr125	Gpr125	NM_133911	70693	chr5	G protein-coupled receptor 125	8889	3.50616	-0.459851	0.459851	0.00382309	0.00382309	0.178411	0.178411	-0.183852	-0.790959	-0.715159	-0.250649	0.107019	0.557281	0.296835	0.786754	3.12641	3.58429	4.36387	3.62875	5.12406	2.29648	2.41924	3.37259	2592.56	2915.13	3542.56	2957.27	4153.49	1913.47	2016.75	2783.19	2956	2801	3411	3079	3995	2005	1739	2916
Plvap	Plvap	NM_032398	84094	chr8	plasmalemma vesicle associated protein	9022	7.53099	-0.261982	0.261982	0.00503706	0.00503706	0.211387	0.211387	-0.284631	-0.301602	-0.214578	-0.248704	0.161512	0.291503	0.225911	0.361352	7.48918	6.72059	8.37182	7.96856	8.80033	6.48322	6.88323	6.79054	2797.81	2462.41	3061.7	2925.57	3213.63	2433.6	2584.98	2524.53	3190	2366	2948	3046	3091	2550	2229	2645
Ifit3	Ifit3	NM_010501	15959	chr19	interferon-induced protein with tetratricopeptide repeats 3	9031	7.78779	-0.942692	0.942692	1.52436e-05	1.52436e-05	0.00438586	0.00438586	-0.727384	-1.0931	-1.16321	-0.831005	0.321932	0.648444	1.67596	0.743565	6.33906	6.00157	8.12058	16.4925	8.68714	4.54579	4.32792	5.50468	2346.98	2179.32	2943.31	6001.01	3143.98	1691.11	1610.85	2028.21	2676	2094	2834	6248	3024	1772	1389	2125
Acaa2	Acaa2	NM_177470	52538	chr18	acetyl-Coenzyme A acyltransferase 2 (mitochondrial 3-oxoacyl-Coenzyme A thiolase)	9052	10.1005	-0.44433	0.44433	0.000232175	0.000232175	0.0317426	0.0317426	-0.438762	-0.554694	-0.390211	-0.399716	0.171111	0.510427	0.302616	0.730445	9.35236	8.50183	12.0876	10.4249	14.1006	7.65759	8.57871	8.60891	2599.58	2317.75	3289.15	2847.77	3831.19	2138.71	2397.11	2381.36	2964	2227	3167	2965	3685	2241	2067	2495
Serpina3n	Serpina3n	NM_009252	20716	chr12	serine (or cysteine) peptidase inhibitor, clade A, member 3N	9127	7.38766	-1.44862	1.44862	0.00755306	0.00755306	0.255723	0.255723	-0.44629	-2.92449	-2.50049	-1.2391	-0.291957	1.59531	-0.0451441	2.61034	3.01231	7.53361	11.3898	3.63742	23.0552	1.31765	1.76762	4.28454	1163.8	2854.74	4307.98	1381.13	8707.22	511.513	686.611	1647.39	1327	2743	4148	1438	8375	536	592	1726
B3galt5	B3galt5	NM_033149	93961	chr16	UDP-Gal:betaGlcNAc beta 1,3-galactosyltransferase, polypeptide 5	9180	2.76629	-0.502768	0.502768	2.76439e-07	2.76439e-07	0.000285839	0.000285839	-0.52817	-0.417933	-0.618632	-0.454725	0.516817	0.516657	0.564416	0.409011	3.17354	2.22182	3.24144	3.33757	3.01278	2.34101	2.03586	2.30412	3105.67	2132.5	3105.32	3209.87	2881.98	2301.91	2002.82	2243.92	3541	2049	2990	3342	2772	2412	1727	2351
Prdm1	Prdm1	NM_007548	12142	chr10	PR domain containing 1, with ZNF domain	9185	2.70572	0.427533	-0.427533	3.14677e-05	3.14677e-05	0.00821917	0.00821917	0.308673	0.38398	0.55212	0.454179	-0.403576	-0.556782	-0.464101	-0.297969	2.38259	2.95952	2.18852	2.32475	2.62266	3.04364	3.41838	3.22638	2270.7	2766.31	2041.83	2177.37	2443.23	2914.6	3274.99	3059.98	2589	2658	1966	2267	2350	3054	2824	3206
Gpr116	Gpr116	NM_001081178	224792	chr17	G protein-coupled receptor 116	9194	1.69786	-0.701423	0.701423	5.63747e-07	5.63747e-07	0.000469789	0.000469789	-0.690365	-0.616889	-1.09367	-0.476274	0.362065	0.828376	0.721968	0.844686	1.61537	1.29155	2.27998	2.1096	2.30934	1.32658	0.952604	1.47661	2554.85	2003.44	3530.09	3279.03	3570.24	2108.17	1514.61	2324.1	2913	1925	3399	3414	3434	2209	1306	2435
Tnxb	Tnxb	NM_031176	81877	chr17	tenascin XB	9197	1.49155	-0.413712	0.413712	0.00268562	0.00268562	0.148458	0.148458	-0.430474	-0.55748	-0.455755	-0.229705	0.803431	0.213202	0.158185	0.386072	2.20203	1.27108	1.49395	1.43245	1.68671	1.1361	1.21855	1.43983	3904.7	2210.55	2593.31	2496.24	2923.57	2024.18	2172.13	2540.76	4452	2124	2497	2599	2812	2121	1873	2662
1700019G17Rik	1700019G17Rik	NM_029331	75541	chr6	RIKEN cDNA 1700019G17 gene	9199	4.59088	-0.323887	0.323887	0.00465475	0.00465475	0.202326	0.202326	-0.325789	-0.468381	-0.472485	-0.0682141	0.298363	0.294735	0.218414	0.472681	5.00088	4.14113	5.0956	4.8142	5.77332	3.66159	3.64942	4.87937	2848.68	2313.58	2841.53	2695.06	3214.67	2095.76	2089.8	2766.01	3248	2223	2736	2806	3092	2196	1802	2898
Tgfbr3	Tgfbr3	NM_011578	21814	chr5	transforming growth factor, beta receptor III	9206	2.40007	-0.627627	0.627627	0.00123515	0.00123515	0.0959975	0.0959975	-0.373943	-0.752119	-0.93366	-0.514866	0.149415	0.799129	0.165467	1.14392	2.02049	2.2147	3.23851	2.07893	4.11917	1.66308	1.4656	1.97947	2266.29	2436.39	3556.06	2291.66	4516.33	1874.35	1652.61	2209.56	2584	2341	3424	2386	4344	1964	1425	2315
Selenbp1	Selenbp1	NM_009150	20341	chr3	selenium binding protein 1	9207	8.39936	-0.507221	0.507221	0.00138455	0.00138455	0.101615	0.101615	-0.698397	-0.757082	-0.443653	-0.198897	0.153302	0.237637	0.757741	0.768048	7.6486	6.14104	8.28355	11.8344	11.9836	5.75523	7.14914	8.55757	2388.21	1880.64	2532.04	3631.52	3657.57	1805.63	2244.03	2659.11	2723	1807	2438	3781	3518	1892	1935	2786
Iqcg	Iqcg	NM_178378	69707	chr16	IQ motif containing G	9269	3.4105	0.282229	-0.282229	0.00314974	0.00314974	0.161643	0.161643	0.234616	0.351758	0.312411	0.22569	-0.314981	-0.2128	-0.282019	-0.321153	3.00409	3.68727	3.29403	3.12747	3.06014	3.90367	3.79682	3.61155	2241.76	2698.66	2406.36	2293.59	2232.18	2927.01	2848.23	2682.01	2556	2593	2317	2388	2147	3067	2456	2810
Rdm1	Rdm1	NM_025654	66599	chr11	RAD52 motif 1	9270	12.5474	0.33935	-0.33935	0.000798143	0.000798143	0.0727474	0.0727474	0.257726	0.440611	0.428286	0.21716	-0.298513	-0.273412	-0.382333	-0.407597	11.3367	13.4347	11.7839	10.8842	10.7528	14.8865	14.7529	12.8733	2306.66	2680.97	2347.17	2176.41	2138.61	3043.44	3017.54	2606.61	2630	2576	2260	2266	2057	3189	2602	2731
Parp12	Parp12	NM_172893	243771	chr6	poly (ADP-ribose) polymerase family, member 12	9307	4.24419	-0.398514	0.398514	0.00115239	0.00115239	0.0925543	0.0925543	-0.308597	-0.629009	-0.482651	-0.209533	0.185041	0.406491	0.60411	0.367711	4.10416	3.91752	4.88823	5.58433	4.76562	3.062	3.38748	4.13543	2455.75	2299.01	2863.33	3283.83	2787.37	1840.94	2037.61	2462.49	2800	2209	2757	3419	2681	1929	1757	2580
Mt2	Mt2	NM_008630	17750	chr8	metallothionein 2	9328	23.9629	-0.62695	0.62695	0.000460967	0.000460967	0.0477332	0.0477332	-0.867119	-0.983044	-0.750572	-0.0869766	0.267218	0.628079	0.591551	0.942397	22.8477	16.3862	29.9744	29.1114	37.3288	14.759	17.3328	27.7403	2354	1655.84	3023.27	2947.66	3759.45	1527.91	1795.24	2844.29	2684	1591	2911	3069	3616	1601	1548	2980
Rad51c	Rad51c	NM_053269	114714	chr11	RAD51 homolog c (S. cerevisiae)	9431	4.40625	0.31045	-0.31045	0.00144783	0.00144783	0.105133	0.105133	0.229894	0.395181	0.37461	0.234263	-0.242436	-0.356855	-0.330459	-0.314879	4.11612	4.69512	3.88392	3.94033	4.00459	5.13944	5.06426	4.64131	2253.17	2520.69	2081.29	2119.74	2142.77	2826.8	2786.77	2528.34	2569	2422	2004	2207	2061	2962	2403	2649
Vwf	Vwf	NM_011708	22371	chr6	Von Willebrand factor homolog	9504	1.44915	-0.536182	0.536182	0.00101244	0.00101244	0.0841601	0.0841601	-0.651397	-0.358995	-1.08117	-0.203427	0.343253	0.758157	0.349067	0.649544	1.48836	1.10458	2.02718	1.52059	1.88292	1.32055	0.799855	1.48522	2436.45	1773.44	3248.64	2446.3	3012.97	2172.12	1316.31	2419.55	2778	1704	3128	2547	2898	2276	1135	2535
Thsd7b	Thsd7b	NM_172485	210417	chr1	thrombospondin, type I, domain containing 7B	9527	2.05898	-0.281374	0.281374	0.00365203	0.00365203	0.174143	0.174143	-0.211651	-0.353722	-0.285944	-0.276514	0.359428	0.211869	0.252413	0.296446	2.32826	1.94147	2.14703	2.19968	2.2801	1.71726	1.79905	1.82925	2697.84	2206.39	2435.45	2504.89	2582.55	1999.37	2095.59	2109.34	3076	2120	2345	2608	2484	2095	1807	2210
Ephx1	Ephx1	NM_010145	13849	chr1	epoxide hydrolase 1, microsomal	9542	7.62675	-0.512894	0.512894	0.00304652	0.00304652	0.15876	0.15876	-0.274971	-0.780974	-0.853897	-0.249446	0.273955	0.508937	0.192485	0.95116	7.49032	7.44951	9.00542	7.20305	12.2551	5.1194	4.86447	7.4729	2311.03	2254.26	2720.01	2184.09	3696.03	1587.09	1508.81	2294.51	2635	2166	2619	2274	3555	1663	1301	2404
Pmel	Pmel	NA	NA	NA	NA	9582	6.39823	-2.13769	2.13769	0.000872382	0.000872382	0.0771045	0.0771045	-1.19521	-3.57702	-2.89787	-1.9715	-0.69138	2.2348	0.0261165	3.49111	1.32657	4.19938	10.3159	2.22102	24.6835	0.784475	1.25679	2.41533	523.541	1625.62	3986.02	861.517	9523.35	311.098	498.73	948.728	597	1562	3838	897	9160	326	430	994
Zcchc24	Zcchc24	NM_001101433	71918	chr14	zinc finger, CCHC domain containing 24	9619	2.85926	-0.296843	0.296843	0.00634934	0.00634934	0.235135	0.235135	-0.168805	-0.307405	-0.39868	-0.321715	0.404194	0.171003	0.161598	0.428434	3.30389	2.78141	2.87105	2.84133	3.43727	2.46613	2.31374	2.46541	2678.54	2211.59	2278.62	2263.81	2723.94	2008.92	1885.69	1989.08	3054	2125	2194	2357	2620	2105	1626	2084
Mthfd1l	Mthfd1l	NM_172308	270685	chr10	methylenetetrahydrofolate dehydrogenase (NADP+ dependent) 1-like	9642	3.40544	-0.266181	0.266181	0.00636671	0.00636671	0.235135	0.235135	-0.291198	-0.315374	-0.229805	-0.230238	0.174247	0.231724	0.267274	0.383253	3.41746	3.0347	3.6329	3.70913	4.04141	2.91293	3.08954	3.11999	2294.38	1998.24	2387.67	2447.26	2652.21	1965.01	2085.15	2084.53	2616	1920	2299	2548	2551	2059	1798	2184
Olfml3	Olfml3	NM_133859	99543	chr3	olfactomedin-like 3	9644	6.82221	0.524527	-0.524527	3.15039e-07	3.15039e-07	0.000306288	0.000306288	0.597212	0.554668	0.385376	0.549191	-0.631936	-0.396398	-0.590541	-0.488173	5.29461	8.80405	6.36818	5.54439	5.98438	8.3438	7.41607	8.39262	1703.24	2777.76	2005.48	1752.84	1881.81	2697.01	2398.28	2686.79	1942	2669	1931	1825	1810	2826	2068	2815
A930024E05Rik	A930024E05Rik	NA	NA	NA	NA	9690	6.24224	0.371854	-0.371854	0.000197312	0.000197312	0.0290165	0.0290165	0.344592	0.370084	0.413237	0.357996	-0.361957	-0.226746	-0.458369	-0.452074	5.52097	7.10052	6.19412	5.25449	5.3059	7.05442	7.26525	7.06324	1935.66	2441.6	2125.95	1810.47	1818.39	2485.14	2560.63	2464.4	2207	2346	2047	1885	1749	2604	2208	2582
Hes5	Hes5	NM_010419	15208	chr4	hairy and enhancer of split 5 (Drosophila)	9702	9.23888	0.499081	-0.499081	0.000148165	0.000148165	0.023788	0.023788	0.545841	0.557548	0.458387	0.431698	-0.195239	-0.671699	-0.372874	-0.846359	9.53287	11.4933	6.99784	8.57595	6.20863	11.3101	10.5535	10.4652	2248.8	2659.11	1616.02	1988.16	1431.64	2680.79	2502.65	2456.76	2564	2555	1556	2070	1377	2809	2158	2574
Pnpla7	Pnpla7	NM_146251	241274	chr2	patatin-like phospholipase domain containing 7	9722	2.59409	-0.279845	0.279845	0.00594675	0.00594675	0.230956	0.230956	-0.427607	-0.310521	-0.246434	-0.149044	0.259711	0.284202	0.235015	0.338493	2.7713	2.13009	2.87939	2.77204	2.99431	2.25507	2.35643	2.54668	2356.65	1776.56	2397.02	2316.64	2488.98	1926.84	2014.41	2155.16	2687	1707	2308	2412	2394	2019	1737	2258
Kctd21	Kctd21	NM_001039039	622320	chr7	potassium channel tetramerisation domain containing 21	9733	4.04923	0.338854	-0.338854	0.00869745	0.00869745	0.278255	0.278255	0.339973	0.52923	0.459038	-0.035063	-0.202482	-0.478221	-0.457766	-0.238995	3.82077	4.48599	3.22362	3.257	3.81103	4.99281	4.75339	3.40868	2104.95	2423.9	1738.57	1763.41	2052.32	2763.82	2632.52	1868.81	2400	2329	1674	1836	1974	2896	2270	1958
1700048O20Rik	1700048O20Rik	NA	NA	NA	NA	9786	6.11174	0.688485	-0.688485	2.77672e-07	2.77672e-07	0.000285839	0.000285839	0.520517	0.690284	0.890162	0.625208	-1.07921	-0.470897	-0.609922	-0.659867	3.63169	6.96901	5.65694	5.11704	4.96945	7.65228	8.78574	7.38545	1243.64	2340.65	1896.42	1722.11	1663.48	2633.07	3024.49	2516.89	1418	2249	1826	1793	1600	2759	2608	2637
Ctxn1	Ctxn1	NM_183315	330695	chr8	cortexin 1	9828	9.35125	0.410721	-0.410721	0.000278954	0.000278954	0.0343781	0.0343781	0.409053	0.52615	0.502927	0.180159	-0.279668	-0.369941	-0.508771	-0.49769	8.68227	10.7335	8.33081	7.53675	7.63579	11.3632	11.1764	9.02581	1972.51	2391.64	1852.81	1682.73	1695.71	2593.94	2552.5	2040.61	2249	2298	1784	1752	1631	2718	2201	2138
Slc7a11	Slc7a11	NM_011990	26570	chr3	solute carrier family 7 (cationic amino acid transporter, y+ system), member 11	9847	1.24437	-0.890754	0.890754	3.08093e-06	3.08093e-06	0.00149768	0.00149768	-0.656553	-1.19129	-1.47112	-0.465379	0.879465	0.830108	0.56529	1.21384	1.57014	1.0234	1.54994	1.28492	2.02542	0.68937	0.567425	1.15159	2684.67	1716.19	2594.35	2159.12	3385.17	1184.35	975.359	1959.5	3061	1649	2498	2248	3256	1241	841	2053
Ccpg1os	Ccpg1os	NA	NA	NA	NA	9879	15.5864	0.299875	-0.299875	0.00578134	0.00578134	0.230096	0.230096	0.219009	0.4535	0.209333	0.303338	-0.185092	-0.24629	-0.380305	-0.398152	15.2217	16.6859	14.903	13.5277	13.4332	19.1629	16.1704	17.4351	1997.07	2147.07	1914.08	1744.2	1722.74	2526.18	2132.71	2276.37	2277	2063	1843	1816	1657	2647	1839	2385
Slc41a3	Slc41a3	NM_027868	71699	chr6	solute carrier family 41, member 3	9894	4.99647	-0.460829	0.460829	9.57765e-05	9.57765e-05	0.0174593	0.0174593	-0.523456	-0.489958	-0.530078	-0.312024	0.204606	0.420682	0.545841	0.63735	4.74346	4.0189	5.6287	6.11523	6.55096	4.01506	3.90299	4.58635	1983.89	1648.55	2304.59	2513.54	2678.2	1687.3	1640.99	1908.91	2262	1584	2219	2617	2576	1768	1415	2000
Fzd1	Fzd1	NM_021457	14362	chr5	frizzled homolog 1 (Drosophila)	9920	2.58636	-0.484288	0.484288	0.00509196	0.00509196	0.21318	0.21318	-0.0486597	-0.756271	-0.75878	-0.495228	0.0950546	0.506464	0.393718	0.842634	2.21838	2.86452	3.01424	2.77674	3.81118	1.71164	1.70781	2.07123	1799.7	2279.23	2393.9	2213.87	3022.32	1395.26	1392.83	1672.2	2052	2190	2305	2305	2907	1462	1201	1752
Hif3a	Hif3a	NM_016868	53417	chr7	hypoxia inducible factor 3, alpha subunit	9946	1.62451	-0.933587	0.933587	8.23453e-08	8.23453e-08	0.000114058	0.000114058	-1.04443	-1.03412	-0.866138	-0.80285	0.911579	0.21486	1.16018	1.23926	2.00506	1.00565	1.26336	2.42405	2.57449	0.988664	1.11032	1.17193	2581.18	1269.72	1592.14	3066.77	3239.62	1278.83	1436.88	1501.36	2943	1220	1533	3193	3116	1340	1239	1573
Senp8	Senp8	NM_027838	71599	chr9	SUMO/sentrin specific peptidase 8	9951	2.91714	0.33033	-0.33033	0.00194591	0.00194591	0.123382	0.123382	0.204461	0.482488	0.350153	0.268869	-0.259748	-0.38759	-0.340043	-0.336588	2.71613	3.03895	2.53913	2.61408	2.63447	3.59708	3.28013	3.13185	1853.23	2033.63	1695.99	1752.85	1757.05	2466.06	2249.83	2126.52	2113	1954	1633	1825	1690	2584	1940	2228
Ciart	Ciart	NA	NA	NA	NA	9954	8.01135	-0.723121	0.723121	1.02579e-06	1.02579e-06	0.000631695	0.000631695	-0.67825	-0.923529	-0.653143	-0.652985	0.696637	0.225116	0.852918	1.00355	9.40488	6.09998	6.92757	10.6652	11.9032	5.02268	6.0559	6.11808	2431.2	1546.55	1753.11	2709.47	3007.77	1304.6	1573.72	1573.89	2772	1486	1688	2821	2893	1367	1357	1649
Aebp1	Aebp1	NM_009636	11568	chr11	AE binding protein 1	10000	2.70902	-0.720186	0.720186	0.000226878	0.000226878	0.0313439	0.0313439	-0.360497	-0.97389	-0.983677	-0.65651	0.284411	0.834901	0.319811	1.22628	2.38694	2.56409	3.57164	2.48916	4.69214	1.63552	1.62364	2.05801	1790.93	1886.87	2623.42	1835.44	3441.31	1233.02	1224.68	1536.67	2042	1813	2526	1911	3310	1292	1056	1610
Tsga10	Tsga10	NM_207228	211484	chr1	testis specific 10	10020	2.8452	0.296982	-0.296982	0.00649277	0.00649277	0.235879	0.235879	0.193287	0.301464	0.281296	0.403929	-0.149759	-0.26626	-0.402809	-0.383371	2.87889	3.0307	2.71256	2.45789	2.50466	3.18873	3.14294	3.45668	1924.27	1986.79	1774.92	1614.54	1636.45	2141.57	2111.83	2299.28	2194	1909	1709	1681	1574	2244	1821	2409
4831440E17Rik	4831440E17Rik	NR_030700	320965	chr5	RIKEN cDNA 4831440E17 gene	10027	2.16501	0.385631	-0.385631	0.00240057	0.00240057	0.139106	0.139106	0.349924	0.282866	0.360298	0.537009	-0.240182	-0.235113	-0.381271	-0.742409	2.13626	2.50998	2.18991	1.97113	1.54262	2.33867	2.4665	2.81637	1851.48	2133.54	1858	1678.89	1306.88	2036.59	2148.94	2429.09	2111	2050	1789	1748	1257	2134	1853	2545
Katnal2	Katnal2	NM_027721	71206	chr18	katanin p60 subunit A-like 2	10031	6.17354	0.283702	-0.283702	0.00917198	0.00917198	0.286624	0.286624	0.240486	0.321435	0.266689	0.305022	-0.105161	-0.266016	-0.422795	-0.361226	6.34835	6.7567	5.80038	5.18258	5.43781	6.97603	6.71295	6.96384	1968.13	2054.44	1760.38	1579	1647.89	2173.07	2092.11	2148.47	2244	1974	1695	1644	1585	2277	1804	2251
Lpp	Lpp	NM_178665	210126	chr16	LIM domain containing preferred translocation partner in lipoma	10049	0.659878	-0.338093	0.338093	0.00892406	0.00892406	0.282919	0.282919	-0.450446	-0.319751	-0.568831	-0.0649124	0.221562	0.348865	0.205127	0.55173	0.678386	0.548894	0.756932	0.682463	0.872566	0.586611	0.493296	0.706784	1967.23	1561.13	2148.8	1944.94	2473.38	1709.25	1438.06	2039.67	2243	1500	2069	2025	2379	1791	1240	2137
Txnip	Txnip	NM_023719	56338	chr3	thioredoxin interacting protein	10058	3.83829	-0.927833	0.927833	8.58008e-06	8.58008e-06	0.00288753	0.00288753	-0.862231	-0.864642	-1.30934	-0.73771	0.00623471	1.21844	0.976992	1.20815	2.54072	2.69948	6.01565	5.06855	5.98178	2.63056	1.93128	2.90046	1317.3	1372.75	3053.39	2582.69	3031.68	1370.45	1006.66	1496.59	1502	1319	2940	2689	2916	1436	868	1568
Cd320	Cd320	NM_019421	54219	chr17	CD320 antigen	10100	4.63015	0.296717	-0.296717	0.00717781	0.00717781	0.249819	0.249819	0.338998	0.262544	0.427236	0.144885	-0.176263	-0.393444	-0.336776	-0.290916	4.47158	5.30388	3.92904	4.0707	4.22489	4.90977	5.50119	4.56886	1830.43	2129.37	1574.47	1637.59	1690.51	2019.41	2263.74	1861.18	2087	2046	1516	1705	1626	2116	1952	1950
Slc26a11	Slc26a11	NM_178743	268512	chr11	solute carrier family 26, member 11	10120	3.75482	0.285372	-0.285372	0.0083974	0.0083974	0.272051	0.272051	0.195566	0.377463	0.374854	0.181898	-0.205431	-0.25209	-0.328663	-0.36103	3.55676	3.92894	3.51757	3.3227	3.26644	4.35063	4.34072	3.83563	1774.29	1922.27	1717.79	1628.94	1592.78	2180.7	2176.76	1904.13	2023	1847	1654	1696	1532	2285	1877	1995
Abcb1a	Abcb1a	NM_011076	18671	chr5	ATP-binding cassette, sub-family B (MDR/TAP), member 1A	10170	2.05837	-0.653116	0.653116	1.15187e-06	1.15187e-06	0.000631695	0.000631695	-0.583923	-0.5639	-0.969389	-0.538568	0.440273	0.817596	0.509138	0.807158	2.09689	1.65338	2.7826	2.23803	2.76664	1.63643	1.23459	1.68156	1933.9	1495.56	2512.3	2028.5	2494.18	1516.47	1144.66	1543.35	2205	1437	2419	2112	2399	1589	987	1617
E130012A19Rik	E130012A19Rik	NM_175332	103551	chr11	RIKEN cDNA E130012A19 gene	10178	4.3682	-0.296539	0.296539	0.00705056	0.00705056	0.247761	0.247761	-0.143678	-0.323267	-0.335792	-0.395137	0.272516	0.232211	0.300778	0.376057	4.57859	4.29605	4.54813	4.75113	5.03272	3.70228	3.66849	3.55635	1976.88	1819.23	1922.39	2016.01	2124.05	1606.18	1592.28	1528.08	2254	1748	1851	2099	2043	1683	1373	1601
Hmgb3	Hmgb3	NM_008253	15354	chrX	high mobility group box 3	10179	5.53887	-0.451838	0.451838	0.00049208	0.00049208	0.0506553	0.0506553	-0.562622	-0.614723	-0.450394	-0.213615	0.218678	0.378877	0.571062	0.605686	5.3779	4.36329	6.13903	6.98703	7.19539	4.10786	4.60159	5.47795	1791.81	1425.83	2002.36	2287.83	2343.42	1375.22	1541.25	1816.33	2043	1370	1928	2382	2254	1441	1329	1903
Parp14	Parp14	NM_001039530	547253	chr16	poly (ADP-ribose) polymerase family, member 14	10224	1.35247	-0.571275	0.571275	0.00154756	0.00154756	0.108481	0.108481	-0.526087	-0.752956	-0.705502	-0.3375	0.272164	0.522466	1.1182	0.173429	1.2885	1.12222	1.5657	2.35734	1.2309	0.935904	0.966748	1.26055	1731.29	1478.9	2059.48	3112.88	1616.7	1263.56	1305.85	1685.57	1974	1421	1983	3241	1555	1324	1126	1766
Itga7	Itga7	NM_008398	16404	chr10	integrin alpha 7	10247	2.42098	-0.367195	0.367195	0.00607897	0.00607897	0.232275	0.232275	-0.161485	-0.543075	-0.552169	-0.254612	0.120116	0.552913	0.335292	0.427352	2.25228	2.43729	3.10608	2.66062	2.8513	1.82582	1.81344	2.25182	1677.79	1780.72	2265.12	1947.82	2076.23	1366.63	1358.04	1669.34	1913	1711	2181	2028	1997	1432	1171	1749
Tprn	Tprn	NA	NA	NA	NA	10248	3.51489	-0.438952	0.438952	5.2559e-05	5.2559e-05	0.0119485	0.0119485	-0.406617	-0.447035	-0.440583	-0.461722	0.399168	0.51883	0.333959	0.495774	3.80256	3.00596	4.22042	3.69819	4.15966	2.85301	2.86443	2.85143	1978.64	1534.06	2149.84	1891.15	2115.74	1491.66	1498.35	1476.54	2256	1474	2070	1969	2035	1563	1292	1547
Ddx58	Ddx58	NM_172689	230073	chr4	DEAD (Asp-Glu-Ala-Asp) box polypeptide 58	10287	1.9282	-0.490582	0.490582	0.00350157	0.00350157	0.169275	0.169275	-0.450156	-0.637068	-0.619353	-0.283882	0.268914	0.334889	1.00462	0.197519	1.89874	1.65201	2.03036	3.21796	1.8486	1.41645	1.43326	1.82715	1739.19	1484.11	1820.62	2896.77	1655.17	1303.64	1319.76	1665.52	1983	1426	1753	3016	1592	1366	1138	1745
Zbtb16	Zbtb16	NM_001033324	235320	chr9	zinc finger and BTB domain containing 16	10333	1.903	-0.780617	0.780617	3.12596e-05	3.12596e-05	0.00821917	0.00821917	-0.718848	-0.585522	-0.967236	-0.879568	0.851426	-0.00476548	0.938228	1.10616	2.39148	1.40977	1.34899	2.58441	2.91924	1.5094	1.15769	1.24282	2266.32	1310.3	1251.49	2406.93	2704.19	1437.26	1102.9	1172.06	2584	1259	1205	2506	2601	1506	951	1228
Papss2	Papss2	NM_011864	23972	chr19	3'-phosphoadenosine 5'-phosphosulfate synthase 2	10362	2.65763	-0.957376	0.957376	0.000952931	0.000952931	0.0809765	0.0809765	-0.650051	-1.17669	-1.31548	-0.788621	0.0261545	1.04	0.246263	1.80949	1.753	2.17187	3.61736	2.07795	6.17669	1.47116	1.33539	1.9443	1169.07	1420.62	2361.7	1361.93	4026.63	985.842	895.328	1290.42	1333	1365	2274	1418	3873	1033	772	1352
Sardh	Sardh	NM_138665	192166	chr2	sarcosine dehydrogenase	10398	1.97989	-0.427164	0.427164	0.00217274	0.00217274	0.129771	0.129771	-0.549023	-0.643178	-0.415063	-0.150052	0.317177	0.216238	0.442432	0.688572	2.09028	1.57169	1.99085	2.31996	2.7666	1.43714	1.68271	2.0428	1765.51	1301.98	1646.14	1925.73	2284.16	1219.66	1428.76	1717.07	2013	1251	1585	2005	2197	1278	1232	1799
Tnfrsf8	Tnfrsf8	NM_009401	21941	chr4	tumor necrosis factor receptor superfamily, member 8	10400	5.49516	0.501055	-0.501055	0.00024463	0.00024463	0.0321881	0.0321881	0.167416	0.375804	0.743599	0.647186	-0.45307	-0.397203	-0.498817	-0.66928	4.87121	5.39556	5.17258	4.80185	4.2893	6.08559	7.85003	7.41686	1421.71	1544.48	1477.88	1377.3	1223.7	1784.64	2303.15	2154.2	1621	1484	1423	1434	1177	1870	1986	2257
Itpripl2	Itpripl2	NM_001033380	319622	chr7	inositol 1,4,5-triphosphate receptor interacting protein-like 2	10457	1.29567	-0.41262	0.41262	0.00437601	0.00437601	0.194861	0.194861	-0.179124	-0.578921	-0.689455	-0.26578	0.333005	0.450479	0.161486	0.66057	1.37356	1.3073	1.52219	1.2409	1.76356	0.967016	0.895185	1.21324	1747.09	1630.85	1895.39	1551.14	2192.67	1235.88	1144.66	1535.72	1992	1567	1825	1615	2109	1295	987	1609
Etv4	Etv4	NM_008815	18612	chr11	ets variant gene 4 (E1A enhancer binding protein, E1AF)	10470	3.70002	0.597527	-0.597527	0.00549313	0.00549313	0.223558	0.223558	0.547067	0.859462	0.509093	0.435846	-0.407902	-0.121483	-0.671581	-1.5426	3.36738	4.40023	4.19579	2.85374	1.56761	5.33401	4.18141	4.01471	1457.68	1868.15	1778.02	1214.02	663.328	2320.04	1819.59	1729.46	1662	1795	1712	1264	638	2431	1569	1812
Itpr3	Itpr3	NM_080553	16440	chr17	inositol 1,4,5-triphosphate receptor 3	10530	0.942818	-0.646388	0.646388	0.000453835	0.000453835	0.0476963	0.0476963	-0.390731	-1.09494	-1.06689	-0.239427	0.425869	0.73255	0.519165	0.866586	0.979236	0.887309	1.23736	1.06301	1.35991	0.531371	0.541527	0.971235	1631.31	1449.76	2017.94	1740.36	2214.5	889.447	906.928	1610.17	1860	1393	1943	1812	2130	932	782	1687
Wls	Wls	NA	NA	NA	NA	10535	3.19122	-0.619214	0.619214	0.0097363	0.0097363	0.294275	0.294275	-0.413937	-0.990479	-0.790224	-0.373285	0.0229219	0.813865	-0.0288964	1.25696	2.49855	2.89091	4.41735	2.45257	6.01517	1.89158	2.17243	2.93059	1244.51	1412.29	2153.99	1200.57	2928.74	946.71	1087.83	1452.68	1419	1357	2074	1250	2817	992	938	1522
Sfrp1	Sfrp1	NM_013834	20377	chr8	secreted frizzled-related protein 1	10568	2.00251	-1.09871	1.09871	0.00275458	0.00275458	0.150172	0.150172	-0.531841	-1.65674	-1.57121	-0.935077	-0.131094	1.3018	0.132609	2.03169	1.09989	1.81931	3.0354	1.34383	5.0426	0.813618	0.862909	1.35548	891.038	1445.58	2407.4	1069.94	3993.36	662.309	702.824	1092.85	1016	1389	2318	1114	3841	694	606	1145
Islr	Islr	NM_012043	26968	chr9	immunoglobulin superfamily containing leucine-rich repeat	10599	3.93608	-1.52757	1.52757	0.00585593	0.00585593	0.230096	0.230096	-0.537545	-2.87573	-2.68337	-1.29517	-0.493633	1.84797	0.138995	2.61192	1.33679	3.81333	6.93078	2.11007	11.7887	0.734196	0.838637	2.22181	551.608	1543.4	2799.97	855.756	4755.43	304.418	347.981	912.461	629	1483	2696	891	4574	319	300	956
Tgfbr2	Tgfbr2	NM_029575	21813	chr9	transforming growth factor, beta receptor II	10621	1.7511	-0.406945	0.406945	0.00584395	0.00584395	0.230096	0.230096	-0.27323	-0.45351	-0.618928	-0.309236	0.00985128	0.631702	0.335436	0.572522	1.48025	1.64515	2.32745	1.88781	2.23719	1.41706	1.2628	1.58137	1292.76	1409.17	1989.89	1620.3	1909.88	1243.52	1108.7	1374.41	1474	1354	1916	1687	1837	1303	956	1440
Col4a6	Col4a6	NM_053185	94216	chrX	collagen, type IV, alpha 6	10634	1.24393	-0.841102	0.841102	0.00339802	0.00339802	0.167075	0.167075	-0.234376	-1.73114	-1.35297	-0.53417	0.175252	1.13046	0.464543	1.30213	0.975357	1.34116	1.93248	1.21299	2.18002	0.463367	0.602133	1.0736	1201.53	1620.43	2330.54	1468.54	2625.17	573.55	745.735	1316.2	1370	1557	2244	1529	2525	601	643	1379
Fkbp10	Fkbp10	NM_010221	14230	chr11	FK506 binding protein 10	10655	3.08458	-0.517318	0.517318	0.001361	0.001361	0.101351	0.101351	-0.333128	-0.719116	-0.857181	-0.250142	0.261207	0.446871	0.471396	0.830488	2.99816	2.89845	3.4835	3.52953	4.55204	2.16456	1.96581	3.02579	1444.49	1369.62	1643.02	1671.21	2143.8	1047.88	952.152	1450.77	1647	1316	1582	1740	2062	1098	821	1520
Ddr2	Ddr2	NM_022563	18214	chr1	discoidin domain receptor family, member 2	10723	0.935299	-0.811266	0.811266	0.00602334	0.00602334	0.230956	0.230956	-0.294255	-1.68667	-1.50204	-0.320705	0.336678	0.91143	0.33975	1.38331	0.847254	0.978811	1.28935	0.863944	1.79115	0.36355	0.413029	0.947109	1301.52	1474.73	1939.01	1304.3	2689.62	561.144	637.891	1447.92	1484	1417	1867	1358	2587	588	550	1517
I830012O16Rik	I830012O16Rik	NM_001005858	667370	chr19	RIKEN cDNA I830012O16 gene	10724	3.92368	-0.664104	0.664104	0.00105463	0.00105463	0.085842	0.085842	-0.485744	-0.835067	-0.882464	-0.498945	0.126607	0.447378	1.28425	0.532485	3.21175	3.39375	4.09829	7.294	4.35397	2.5997	2.51431	3.3142	1198.03	1241.61	1496.58	2673.95	1587.59	974.39	942.866	1230.29	1366	1193	1441	2784	1527	1021	813	1289
Epb4.1l4b	Epb4.1l4b	NM_019427	54357	chr4	erythrocyte protein band 4.1-like 4b	10743	2.58123	-0.533563	0.533563	0.00193081	0.00193081	0.123318	0.123318	-0.325471	-0.767803	-0.971203	-0.205416	0.212262	0.657857	0.497245	0.716896	2.42074	2.46163	3.36827	3.00152	3.51427	1.76785	1.53433	2.63671	1330.47	1326.95	1812.3	1621.26	1888.05	976.298	847.785	1442.19	1517	1275	1745	1688	1816	1023	731	1511
Ccnd2	Ccnd2	NM_009829	12444	chr6	cyclin D2	10749	1.32388	-0.998474	0.998474	0.00440084	0.00440084	0.194974	0.194974	-0.47668	-2.10705	-1.84544	-0.370274	0.318779	1.03421	0.506182	1.71098	1.08913	1.27805	1.82735	1.26207	2.92605	0.402336	0.482202	1.35603	1164.69	1340.47	1913.04	1326.39	3058.7	432.303	518.448	1443.15	1328	1288	1842	1381	2942	453	447	1512
Fcgrt	Fcgrt	NM_010189	14132	chr7	Fc receptor, IgG, alpha chain transporter	10809	4.27571	-0.5293	0.5293	0.00272266	0.00272266	0.1495	0.1495	-0.305626	-0.750456	-0.972063	-0.221568	0.274114	0.64866	0.325062	0.802883	4.18561	4.12184	5.54392	4.4122	6.17895	2.95501	2.53246	4.30613	1348.02	1301.97	1747.91	1396.51	1945.23	956.256	819.952	1380.15	1537	1251	1683	1454	1871	1002	707	1446
Prdm16	Prdm16	NM_027504	70673	chr4	PR domain containing 16	10832	0.850372	-0.421847	0.421847	0.00626878	0.00626878	0.234116	0.234116	-0.346538	-0.414543	-0.896566	-0.134638	0.376538	0.586037	0.328696	0.384377	0.938345	0.776611	1.10843	0.92364	0.965179	0.723118	0.517283	0.886575	1496.25	1214.55	1730.25	1447.42	1504.41	1158.59	829.231	1406.87	1706	1167	1666	1507	1447	1214	715	1474
Prkg2	Prkg2	NM_008926	19092	chr5	protein kinase, cGMP-dependent, type II	10854	1.52844	0.331295	-0.331295	0.00594232	0.00594232	0.230956	0.230956	0.355088	0.367919	0.284259	0.316765	-0.185848	-0.434185	-0.315411	-0.403098	1.50576	1.77548	1.29473	1.40049	1.32493	1.74854	1.64917	1.70392	1310.33	1515.33	1102.96	1197.7	1127.01	1528.88	1442.68	1475.58	1494	1456	1062	1247	1084	1602	1244	1546
Jpx	Jpx	NA	NA	NA	NA	10856	1.86502	0.366389	-0.366389	0.00969989	0.00969989	0.294033	0.294033	-0.0424922	0.492675	0.476403	0.471748	-0.236135	-0.411799	-0.429821	-0.395792	1.82365	1.64952	1.64914	1.62234	1.67004	2.33386	2.30659	2.3225	1278.75	1134.43	1132.04	1117.98	1144.68	1644.36	1625.9	1620.66	1458	1090	1090	1164	1101	1723	1402	1698
Mgst1	Mgst1	NM_019946	56615	chr6	microsomal glutathione S-transferase 1	10860	7.88459	-1.02776	1.02776	0.00355157	0.00355157	0.171219	0.171219	-0.467365	-1.82161	-1.76366	-0.595591	-0.0483003	1.18344	0.451183	1.82685	4.85845	7.55426	11.6627	6.99099	18.2478	2.88075	2.99721	6.81129	848.942	1294.68	1995.09	1200.57	3116.92	505.792	526.562	1184.49	968	1244	1921	1250	2998	530	454	1241
Ifitm3	Ifitm3	NM_025378	66141	chr7	interferon induced transmembrane protein 3	10948	10.8358	-0.665753	0.665753	0.00525692	0.00525692	0.218362	0.218362	-0.115883	-1.31293	-1.34696	-0.31606	0.41546	0.537372	0.742195	0.916216	10.9998	12.31	12.2277	14.0396	15.9259	5.2363	5.11104	10.5591	1320.83	1449.75	1437.38	1656.8	1869.33	631.768	617.016	1261.79	1506	1393	1384	1725	1798	662	532	1322
Gbp6	Gbp6	NM_194336	100702	chr5	guanylate binding protein 6	10954	1.64316	-0.631861	0.631861	0.00289423	0.00289423	0.155266	0.155266	-0.589474	-0.749677	-0.761619	-0.448297	0.244787	0.441998	1.32872	0.190787	1.48591	1.31618	1.74034	3.20644	1.46419	1.14957	1.13951	1.43063	1188.39	1032.42	1362.61	2520.28	1144.69	923.81	916.187	1138.66	1355	992	1312	2624	1101	968	790	1193
Mdk	Mdk	NM_010784	17242	chr2	midkine	10956	9.07699	-0.735997	0.735997	0.00260637	0.00260637	0.144798	0.144798	-0.431089	-1.13589	-0.973354	-0.523282	0.0769326	0.822396	0.258276	1.40181	6.95175	8.30149	11.9097	8.02186	17.826	4.96886	5.55931	7.67454	1011.21	1184.37	1695.98	1146.78	2534.71	726.253	812.981	1110.99	1153	1138	1633	1194	2438	761	701	1164
Suclg2	Suclg2	NM_011507	20917	chr6	succinate-Coenzyme A ligase, GDP-forming, beta subunit	10976	2.06368	-0.791296	0.791296	0.000691	0.000691	0.0671805	0.0671805	-0.398101	-1.24079	-1.21168	-0.519162	0.380126	0.775835	0.389857	1.37734	1.90817	1.96306	2.5648	1.95477	3.89823	1.06776	1.08896	1.77881	1206.8	1217.67	1587.97	1214.98	2409.95	678.535	692.384	1119.58	1376	1170	1529	1265	2318	711	597	1173
Atp2a3	Atp2a3	NM_016745	53313	chr11	ATPase, Ca++ transporting, ubiquitous	11010	1.48361	-0.375628	0.375628	0.00660218	0.00660218	0.237245	0.237245	-0.428831	-0.553745	-0.404361	-0.146799	0.149429	0.352807	0.520767	0.453087	1.42	1.25799	1.67029	1.86938	1.79327	1.12599	1.24835	1.50775	1208.57	1050.12	1391.68	1563.64	1491.93	962.938	1068.1	1277.06	1378	1009	1340	1628	1435	1009	921	1338
Hist1h2be	Hist1h2be	NM_178194	319179	chr13	histone cluster 1, H2be	11035	2.59149	0.504331	-0.504331	0.000127418	0.000127418	0.0218609	0.0218609	0.458422	0.625323	0.349479	0.56654	-0.364504	-0.4299	-0.684703	-0.556691	2.41748	3.07572	2.35995	1.96986	2.16442	3.37068	2.78234	3.26734	1122.64	1400.85	1072.84	898.989	982.496	1572.78	1298.89	1509.94	1280	1346	1033	936	945	1648	1120	1582
Tsku	Tsku	NM_001168541	244152	chr7	tsukushin	11050	2.59723	-0.479508	0.479508	0.00252586	0.00252586	0.143351	0.143351	-0.328709	-0.460239	-0.753744	-0.410519	0.386113	0.210031	0.372949	0.863298	2.75307	2.38455	2.48889	2.7759	3.92141	2.12456	1.7322	2.22041	1336.63	1135.46	1182.94	1324.48	1861.01	1036.43	845.455	1072.8	1524	1091	1139	1379	1790	1086	729	1124
Irgm1	Irgm1	NM_008326	15944	chr11	immunity-related GTPase family M member 1	11054	3.00502	-0.491886	0.491886	0.00832687	0.00832687	0.271866	0.271866	-0.439411	-0.560052	-0.766024	-0.250528	0.104469	0.554919	0.974719	0.158038	2.64596	2.60222	3.69419	4.92351	2.80929	2.33608	2.02391	2.92368	1091.91	1053.24	1492.42	1996.82	1133.25	968.666	839.657	1200.71	1245	1012	1437	2079	1090	1015	724	1258
Foxj1	Foxj1	NM_008240	15223	chr11	forkhead box J1	11056	2.4917	0.396081	-0.396081	0.00367364	0.00367364	0.174473	0.174473	0.462951	0.325585	0.249604	0.528225	-0.221346	-0.293272	-0.606937	-0.494232	2.49317	3.10533	2.42284	1.94144	2.11065	2.75563	2.61287	3.20219	1191.05	1454.97	1133.08	911.474	985.616	1322.73	1254.82	1522.35	1358	1398	1091	949	948	1386	1082	1595
Cnksr1	Cnksr1	NM_001081047	194231	chr4	connector enhancer of kinase suppressor of Ras 1	11060	2.6542	0.461802	-0.461802	0.00194433	0.00194433	0.123382	0.123382	0.419121	0.155257	0.81649	0.376245	-0.529567	-0.354768	-0.457998	-0.512186	2.13914	3.05703	2.46687	2.28747	2.21492	2.48487	3.92909	2.92457	977.909	1370.67	1104	1027.69	989.773	1141.4	1805.63	1330.5	1115	1317	1063	1070	952	1196	1557	1394
Ephb4	Ephb4	NM_010144	13846	chr5	Eph receptor B4	11137	1.48669	-0.445433	0.445433	0.00377841	0.00377841	0.1768	0.1768	-0.281733	-0.652547	-0.656579	-0.244965	0.304423	0.501044	0.226489	0.702778	1.52997	1.41509	1.79124	1.47487	2.06333	1.06792	1.06439	1.43066	1228.74	1114.64	1408.3	1164.08	1619.81	861.775	859.367	1143.44	1401	1071	1356	1212	1558	903	741	1198
Dok3	Dok3	NM_013739	27261	chr13	docking protein 3	11153	4.05938	0.546432	-0.546432	0.00245786	0.00245786	0.141086	0.141086	0.632983	0.261911	0.843262	0.377535	-0.241481	-0.321952	-0.853289	-0.891889	4.07477	5.21527	3.93647	2.71205	2.65453	3.93534	5.88722	4.30527	1167.38	1465.37	1104	763.561	743.376	1132.81	1695.47	1227.42	1331	1408	1063	795	715	1187	1462	1286
Gsta3	Gsta3	NM_010356	14859	chr1	glutathione S-transferase, alpha 3	11178	4.61157	-1.67862	1.67862	0.000948465	0.000948465	0.0809765	0.0809765	-0.856805	-2.54961	-2.31572	-1.61289	-0.37895	1.90168	0.307621	2.81739	1.54546	3.62284	7.68409	2.53296	14.5211	1.09136	1.28321	2.11253	420.926	967.871	2049.09	678.07	3866.51	298.696	351.443	572.67	480	930	1973	706	3719	313	303	600
Serpine3	Serpine3	NA	NA	NA	NA	11194	3.24796	1.51471	-1.51471	0.000239695	0.000239695	0.0321881	0.0321881	0.351869	0.423048	1.71007	2.46663	-2.19436	-0.628983	-2.07726	-1.73974	1.42124	2.96941	4.30403	1.56866	1.99375	3.04536	7.43327	12.6882	369.2	756.641	1094.63	400.501	506.329	794.959	1941.33	3280.49	421	727	1054	417	487	833	1674	3437
Notch3	Notch3	NM_008716	18131	chr17	Notch gene homolog 3 (Drosophila)	11205	0.791244	-0.755725	0.755725	0.00121073	0.00121073	0.0951792	0.0951792	-0.402822	-1.06966	-1.38192	-0.410487	0.261195	1.01009	0.409488	1.14633	0.690015	0.749777	1.18495	0.778186	1.30432	0.460739	0.370723	0.73501	1015.6	1082.37	1707.4	1125.66	1876.6	681.4	548.592	1076.63	1158	1040	1644	1172	1805	714	473	1128
Tap1	Tap1	NM_013683	21354	chr17	transporter 1, ATP-binding cassette, sub-family B (MDR/TAP)	11252	2.13207	-0.50378	0.50378	0.00156309	0.00156309	0.10898	0.10898	-0.347479	-0.612373	-0.798653	-0.311456	0.244511	0.488189	0.809857	0.413333	2.04776	1.96409	2.47701	3.08417	2.35517	1.59525	1.40106	1.98468	1087.53	1023.05	1287.83	1609.74	1222.66	851.28	748.042	1048.95	1240	983	1240	1676	1176	892	645	1099
Th	Th	NM_009377	21823	chr7	tyrosine hydroxylase	11260	3.35872	0.458501	-0.458501	0.00153166	0.00153166	0.108481	0.108481	0.453268	0.660358	0.26957	0.421963	-0.392379	-0.391423	-0.327876	-0.759062	2.9901	3.98927	3.05643	3.18181	2.37168	4.49544	3.42632	3.84716	973.532	1273.88	974.179	1018.09	754.812	1470.66	1121.46	1246.51	1110	1224	938	1060	726	1541	967	1306
Eif2ak2	Eif2ak2	NM_011163	19106	chr17	eukaryotic translation initiation factor 2-alpha kinase 2	11263	1.41854	-0.60689	0.60689	0.00095321	0.00095321	0.0809765	0.0809765	-0.459611	-0.854679	-0.676451	-0.471144	0.217419	0.41047	1.11392	0.519931	1.26803	1.23106	1.4809	2.40293	1.60011	0.913501	1.03326	1.2036	1016.48	967.895	1162.16	1893.09	1253.85	735.8	832.684	960.181	1159	930	1119	1971	1206	771	718	1006
AA388235	AA388235	NR_033305	433100	chr17	expressed sequence AA388235	11273	1.51299	0.339143	-0.339143	0.00959592	0.00959592	0.292559	0.292559	0.458812	0.27518	0.243839	0.368583	-0.195058	-0.44754	-0.406886	-0.31992	1.49198	1.89252	1.27915	1.31066	1.39968	1.62634	1.59058	1.752	1069.14	1330.08	897.328	923.002	980.415	1170.99	1145.8	1249.38	1219	1278	864	961	943	1227	988	1309
Ifit1	Ifit1	NM_008331	15957	chr19	interferon-induced protein with tetratricopeptide repeats 1	11279	2.38823	-1.36496	1.36496	4.04653e-06	4.04653e-06	0.00168605	0.00168605	-1.06418	-1.61272	-1.63799	-1.22524	0.664909	1.26638	2.26913	0.568486	1.98074	1.56728	3.07089	6.13168	1.89511	1.04532	1.02657	1.38123	968.232	751.415	1469.58	2945.77	905.57	513.434	504.504	671.935	1104	722	1415	3067	871	538	435	704
Lamc3	Lamc3	NM_011836	23928	chr2	laminin gamma 3	11302	1.00914	-0.463276	0.463276	0.000612944	0.000612944	0.0602613	0.0602613	-0.52684	-0.433554	-0.480598	-0.41418	0.374382	0.654232	0.516082	0.279772	1.06791	0.803438	1.32459	1.19888	1.02308	0.836685	0.809417	0.856216	1173.49	865.907	1424.91	1294.71	1098.94	923.814	894.144	936.317	1338	832	1372	1348	1057	968	771	981
Ly6c1	Ly6c1	NM_010741	17067	chr15	lymphocyte antigen 6 complex, locus C1	11317	7.32166	-0.544867	0.544867	6.96095e-05	6.96095e-05	0.0141647	0.0141647	-0.693028	-0.339082	-0.581891	-0.589358	0.40151	0.562203	0.647103	0.557874	7.55077	5.25739	8.62264	9.11023	8.60957	6.56047	5.54052	5.56799	1144.55	781.608	1279.52	1357.14	1275.68	999.213	844.278	839.915	1305	751	1232	1413	1227	1047	728	880
Krt15	Krt15	NM_008469	16665	chr11	keratin 15	11339	0.565402	4.26181	-4.26181	5.16979e-06	5.16979e-06	0.00196677	0.00196677	-0.343024	2.51423	0.567634	6.09073	-3.6448	-4.2462	-4.94291	-4.47418	0.500815	0.263016	0.336183	0.205441	0.286986	1.88037	0.485008	22.6828	159.668	82.2386	104.899	64.3373	89.4196	602.176	155.48	7194.79	182	79	101	67	86	631	134	7538
Acacb	Acacb	NM_133904	100705	chr5	acetyl-Coenzyme A carboxylase beta	11353	0.686005	-0.695429	0.695429	3.79636e-06	3.79636e-06	0.0016204	0.0016204	-0.716776	-0.76375	-0.818932	-0.503281	0.396838	0.786735	0.635492	0.913075	0.668808	0.510215	0.895368	0.803066	0.97883	0.48205	0.463701	0.583143	1051.57	786.809	1378.18	1240.92	1504.41	761.571	732.954	912.459	1199	756	1327	1292	1447	798	632	956
Ptk2b	Ptk2b	NM_172498	19229	chr14	PTK2 protein tyrosine kinase 2 beta	11373	1.43527	-0.630508	0.630508	0.00102435	0.00102435	0.0841601	0.0841601	-0.27158	-0.952935	-0.928412	-0.486837	0.305678	0.449093	0.62724	1.03289	1.34858	1.42662	1.52166	1.71517	2.28476	0.867853	0.882278	1.21092	1005.08	1042.82	1110.24	1256.29	1664.51	649.906	661.065	898.141	1146	1002	1069	1308	1601	681	570	941
Gpr165	Gpr165	NM_029536	76206	chrX	G protein-coupled receptor 165	11386	1.77386	-0.5572	0.5572	0.00695034	0.00695034	0.245719	0.245719	-0.283509	-0.779922	-0.973795	-0.313185	0.0346997	0.59018	0.428935	1.00765	1.44182	1.7355	2.16528	1.92863	2.89681	1.20035	1.04862	1.67554	853.343	1007.44	1254.59	1121.82	1675.94	713.85	623.961	986.908	973	968	1208	1168	1612	748	538	1034
Ttc18	Ttc18	NM_029698	76670	chr14	tetratricopeptide repeat domain 18	11394	1.4637	0.39802	-0.39802	0.00781272	0.00781272	0.260424	0.260424	0.153136	0.275422	0.482612	0.632995	-0.259693	-0.568974	-0.458166	-0.324529	1.44778	1.49152	1.19325	1.28365	1.41597	1.5848	1.82891	2.05061	974.415	984.555	786.202	849.047	931.549	1071.74	1237.41	1373.46	1111	946	757	884	896	1123	1067	1439
Best2	Best2	NR_052011	212989	chr8	bestrophin 2	11416	2.94266	-2.02755	2.02755	0.0054423	0.0054423	0.22258	0.22258	-1.06758	-5.83518	-5.37746	-1.10811	1.22108	1.74059	1.70499	2.8778	2.56349	2.1772	3.75473	3.64897	8.27451	0.0754524	0.104285	2.08604	935.778	779.49	1341.84	1309.11	2952.65	27.6535	38.3518	757.868	1067	749	1292	1363	2840	29	33	794
Myl9	Myl9	NM_172118	98932	chr2	myosin, light polypeptide 9, regulatory	11418	4.99349	-0.578044	0.578044	0.00780508	0.00780508	0.260424	0.260424	-0.581454	-1.01999	-0.937735	-0.00617382	0.223352	0.49071	0.516102	0.977672	4.74609	4.13487	5.83611	5.91682	8.19354	2.9769	3.1501	6.07416	952.459	813.868	1146.58	1166.96	1607.33	600.278	635.555	1213.13	1086	782	1104	1215	1546	629	548	1271
Gli2	Gli2	NM_001081125	14633	chr1	GLI-Kruppel family member GLI2	11425	0.839406	-0.420103	0.420103	0.00983254	0.00983254	0.296161	0.296161	-0.27006	-0.463699	-0.564984	-0.397927	0.241533	0.199247	0.324773	0.8234	0.823402	0.787938	0.816773	0.887649	1.26123	0.672405	0.626446	0.710617	1023.51	960.61	993.917	1084.36	1532.47	839.829	782.823	879.049	1167	923	957	1129	1474	880	675	921
Abcc4	Abcc4	NM_001163676	239273	chr14	ATP-binding cassette, sub-family C (CFTR/MRP), member 4	11434	0.979114	-0.735497	0.735497	7.99425e-05	7.99425e-05	0.0153801	0.0153801	-0.693099	-0.770475	-1.01069	-0.512599	0.299517	0.900903	0.477387	1.11828	0.876815	0.748015	1.35935	1.00937	1.58292	0.691964	0.585376	0.835579	927.897	776.4	1408.3	1049.78	1637.48	735.804	622.793	880.009	1058	746	1356	1093	1575	771	537	922
Pla2g4e	Pla2g4e	NM_177845	329502	chr2	phospholipase A2, group IVE	11446	1.22796	-0.426988	0.426988	0.00377848	0.00377848	0.1768	0.1768	-0.345631	-0.48896	-0.599185	-0.294903	0.195654	0.583638	0.532973	0.364928	1.17452	1.1064	1.57034	1.51022	1.35128	0.977715	0.905246	1.12947	974.391	900.248	1275.36	1231.32	1095.82	815.015	754.992	932.501	1111	865	1228	1282	1054	854	651	977
Exoc3l4	Exoc3l4	NA	NA	NA	NA	11479	1.54099	0.528826	-0.528826	0.00212492	0.00212492	0.128429	0.128429	0.568596	0.805963	0.301949	0.383192	-0.505569	-0.287078	-0.43497	-0.971237	1.28289	1.91048	1.52502	1.37093	0.949906	2.1986	1.54909	1.65562	813.027	1187.5	946.133	853.852	588.466	1400.04	986.935	1044.17	927	1141	911	889	566	1467	851	1094
6430562O15Rik	6430562O15Rik	NR_015515	320893	chr13	RIKEN cDNA 6430562O15 gene	11511	2.91019	0.430563	-0.430563	0.00404804	0.00404804	0.183051	0.183051	0.432453	0.403359	0.248758	0.612409	-0.259225	-0.309721	-0.601164	-0.583382	2.89039	3.53368	2.8509	2.31983	2.36125	3.38031	3.03497	3.94568	921.793	1105.28	890.053	727.066	736.095	1083.19	973.016	1252.24	1051	1062	857	757	708	1135	839	1312
Trim56	Trim56	NM_201373	384309	chr5	tripartite motif-containing 56	11538	1.44459	-0.440088	0.440088	0.00234707	0.00234707	0.136913	0.136913	-0.256824	-0.512633	-0.618294	-0.398119	0.297632	0.56922	0.433704	0.447393	1.46271	1.37768	1.80395	1.63571	1.66021	1.12602	1.04585	1.23095	985.798	910.653	1190.2	1083.4	1093.74	762.525	708.604	825.6	1124	875	1146	1128	1052	799	611	865
Mapk15	Mapk15	NM_177922	332110	chr15	mitogen-activated protein kinase 15	11577	2.56696	0.441744	-0.441744	0.00286905	0.00286905	0.154897	0.154897	0.358826	0.578227	0.384414	0.432077	-0.615085	-0.292272	-0.28656	-0.605406	1.95205	2.88101	2.49472	2.4949	2.01039	3.27452	2.86114	2.98742	698.12	1010.57	873.436	876.905	702.826	1176.72	1028.67	1063.26	796	971	841	913	676	1233	887	1114
Gbp2	Gbp2	NM_010260	14469	chr3	guanylate binding protein 2	11658	1.96408	-0.66287	0.66287	0.00614639	0.00614639	0.232897	0.232897	-0.494535	-0.965892	-1.0659	-0.272575	0.401095	0.374977	1.3378	0.246067	1.98766	1.72376	1.99387	3.87333	1.82595	1.21301	1.13098	1.98173	904.225	769.112	887.984	1731.74	811.995	554.471	517.268	897.195	1031	739	855	1803	781	581	446	940
Angpt2	Angpt2	NM_007426	11601	chr8	angiopoietin 2	11661	1.31877	0.723141	-0.723141	1.0789e-06	1.0789e-06	0.000631695	0.000631695	0.890785	0.711421	0.647836	0.621818	-0.910424	-0.597235	-0.75807	-0.641772	0.885439	1.90934	1.12411	1.00147	1.09151	1.64565	1.57386	1.56143	584.101	1235.37	725.96	649.27	703.86	1090.83	1043.75	1025.08	666	1187	699	676	677	1143	900	1074
Lyz2	Lyz2	NM_017372	17105	chr10	lysozyme 2	11675	4.69119	-1.0524	1.0524	0.00498146	0.00498146	0.210569	0.210569	-0.155666	-1.99444	-2.13205	-0.854704	0.65633	1.47456	0.138843	1.50332	4.57178	5.5043	8.23829	3.24823	8.4168	1.49839	1.36054	3.33948	895.448	1057.37	1579.65	625.247	1611.48	294.877	267.96	650.939	1021	1016	1521	651	1550	309	231	682
2410018L13Rik	2410018L13Rik	NR_015504	69732	chr12	RIKEN cDNA 2410018L13 gene	11684	3.3654	-0.391303	0.391303	0.00723949	0.00723949	0.250664	0.250664	-0.451458	-0.454447	-0.482239	-0.195424	0.508638	0.312542	0.349287	0.386147	4.09384	2.81234	3.6499	3.72966	3.84687	2.73946	2.68576	3.31068	1067.38	719.161	931.6	955.659	980.415	717.671	703.959	859.01	1217	691	897	995	943	752	607	900
Emp1	Emp1	NM_010128	13730	chr6	epithelial membrane protein 1	11713	0.625654	2.18051	-2.18051	0.00124791	0.00124791	0.0959975	0.0959975	-0.0918162	0.347397	-0.142032	3.90441	-2.0455	-2.00735	-2.59661	-2.13214	0.667939	0.582955	0.700646	0.463244	0.643371	0.772319	0.549105	9.19871	336.79	288.308	345.843	229.541	317.103	391.263	278.412	4615.84	384	277	333	239	305	410	240	4836
Colec12	Colec12	NM_130449	140792	chr18	collectin sub-family member 12	11729	1.39425	-0.825756	0.825756	0.00869261	0.00869261	0.278255	0.278255	-0.169704	-1.69863	-1.74203	-0.393258	0.405836	0.805552	0.563224	1.34333	1.30791	1.58588	1.76303	1.4844	2.56404	0.535391	0.519102	1.33833	805.109	957.471	1062.46	898.027	1542.86	331.144	321.301	819.885	918	920	1023	935	1484	347	277	859
Pm20d1	Pm20d1	NM_178079	212933	chr1	peptidase M20 domain containing 1	11733	1.20347	1.68274	-1.68274	1.33434e-19	1.33434e-19	1.16755e-15	1.16755e-15	1.83828	1.59875	1.63919	1.62813	-2.03688	-1.62546	-1.9514	-1.24265	0.474635	2.22263	0.645286	0.512502	0.843122	1.83738	1.88875	1.89337	311.326	1429.99	414.391	330.392	540.622	1211.07	1245.53	1236.01	355	1374	399	344	520	1269	1074	1295
Fosb	Fosb	NM_008036	14282	chr7	FBJ osteosarcoma oncogene B	11737	1.16986	0.479128	-0.479128	0.0014661	0.0014661	0.105923	0.105923	0.399471	0.569241	0.401085	0.534494	-0.463384	-0.39672	-0.727376	-0.353309	1.00902	1.34365	1.07952	0.854791	1.1142	1.4755	1.31236	1.45429	706.025	922.107	739.462	587.797	762.081	1037.38	923.141	1012.67	805	886	712	612	733	1087	796	1061
Angptl2	Angptl2	NM_011923	26360	chr2	angiopoietin-like 2	11742	1.37936	-1.36266	1.36266	0.00627431	0.00627431	0.234116	0.234116	-0.45462	-2.48968	-2.8569	-0.968256	-0.0296279	1.42088	0.40429	2.40495	0.715993	1.39835	2.00146	0.984664	3.96647	0.331882	0.256683	0.964808	456.89	875.241	1250.44	617.563	2474.39	212.801	164.755	612.767	521	841	1204	643	2380	223	142	642
Pld5	Pld5	NM_176916	319455	chr1	phospholipase D family, member 5	11744	1.46214	-1.07913	1.07913	0.000830837	0.000830837	0.0749466	0.0749466	-0.591997	-1.47256	-1.41434	-1.0133	-0.117147	1.42722	0.476684	1.78379	0.814182	1.26202	2.42883	1.2511	3.11494	0.668347	0.695531	0.928362	492.853	749.328	1439.45	744.348	1843.32	406.544	423.329	559.308	562	720	1386	775	1773	426	365	586
Sdpr	Sdpr	NM_138741	20324	chr1	serum deprivation response	11766	1.50273	-0.920195	0.920195	4.26731e-05	4.26731e-05	0.0108229	0.0108229	-0.696033	-1.22837	-1.24658	-0.624394	0.446095	0.91189	0.644078	1.46533	1.36644	1.19402	1.92835	1.59515	2.8351	0.805325	0.794742	1.23675	773.533	662.954	1068.69	887.461	1568.86	458.081	452.321	696.756	882	637	1029	924	1509	480	390	730
Atp10a	Atp10a	NM_009728	11982	chr7	ATPase, class V, type 10A	11773	0.841627	-0.608507	0.608507	7.85093e-05	7.85093e-05	0.0153801	0.0153801	-0.848135	-0.509576	-0.47219	-0.629205	0.70914	0.458494	0.585137	0.664799	1.04629	0.551806	0.898177	0.976882	1.03796	0.681346	0.698929	0.633122	1060.36	548.482	891.097	972.948	1028.24	693.816	712.057	638.525	1209	527	858	1013	989	727	614	669
Adam8	Adam8	NM_007403	11501	chr7	a disintegrin and metallopeptidase domain 8	11776	1.43194	0.724932	-0.724932	0.00016317	0.00016317	0.025725	0.025725	0.666653	0.7729	0.904839	0.527985	-0.404935	-0.446727	-1.10467	-1.10015	1.35405	1.75635	1.34366	0.847639	0.854851	1.84554	2.0215	1.57219	766.566	975.185	744.65	471.578	473.061	1049.79	1150.42	885.725	874	937	717	491	455	1100	992	928
Arhgap15	Arhgap15	NM_153820	76117	chr2	Rho GTPase activating protein 15	11811	1.55954	0.978144	-0.978144	5.31729e-11	5.31729e-11	1.86105e-07	1.86105e-07	0.99016	1.08422	0.853815	0.968586	-0.988728	-0.908682	-1.08662	-0.928603	1.08233	2.21278	1.16878	1.02893	1.15444	2.30554	1.96396	2.1484	531.488	1065.73	561.867	496.555	554.148	1137.59	969.533	1049.9	606	1024	541	517	533	1192	836	1100
Plin4	Plin4	NM_020568	57435	chr17	perilipin 4	11823	0.779029	-1.25985	1.25985	0.000112235	0.000112235	0.0200365	0.0200365	-0.597957	-1.93294	-2.19563	-0.914072	0.798384	1.01683	0.921504	1.96907	0.759085	0.703489	0.902287	0.841275	1.74934	0.271641	0.226086	0.556691	809.493	735.792	941.989	881.698	1823.57	291.063	242.443	590.813	923	707	907	918	1754	305	209	619
Irgm2	Irgm2	NM_019440	54396	chr11	immunity-related GTPase family M member 2	11833	1.23238	-0.632681	0.632681	0.00291013	0.00291013	0.155266	0.155266	-0.63576	-0.499195	-1.05267	-0.421476	0.199288	0.73729	1.10857	0.299188	1.08155	0.958206	1.60479	2.06818	1.18584	1.02832	0.699791	1.09582	704.247	611.963	1022.99	1323.53	754.812	672.821	458.125	710.116	803	588	985	1378	726	705	395	744
Cebpb	Cebpb	NM_009883	12608	chr2	CCAAT/enhancer binding protein (C/EBP), beta	11836	2.84958	-0.455103	0.455103	0.00336529	0.00336529	0.166835	0.166835	-0.348566	-0.592419	-0.524155	-0.369226	0.351527	0.447971	0.340285	0.657066	2.98695	2.56897	3.26232	3.0157	3.77732	2.11708	2.2187	2.49579	840.208	708.75	898.365	833.678	1038.63	598.374	627.417	698.659	958	681	865	868	999	627	541	732
Myh11	Myh11	NM_013607	17880	chr16	myosin, heavy polypeptide 11, smooth muscle	11945	0.638407	-1.62791	1.62791	0.000145766	0.000145766	0.0236195	0.0236195	-1.27667	-2.33127	-2.2579	-1.07279	0.215803	1.33165	0.855217	2.77801	0.342428	0.383035	0.758946	0.543159	2.07284	0.179585	0.188851	0.434906	418.299	458.964	907.717	652.141	2475.42	220.44	231.994	528.781	477	441	874	679	2381	231	200	554
Gm15348	Gm15348	NA	NA	NA	NA	11956	1.07427	0.884325	-0.884325	5.07059e-05	5.07059e-05	0.0118314	0.0118314	0.450225	0.882236	1.4059	0.607975	-0.505665	-1.04146	-1.13468	-0.939524	0.985443	1.05598	0.693903	0.647887	0.745927	1.39112	1.99965	1.16117	667.463	701.475	460.092	431.241	493.849	946.718	1361.44	782.643	761	674	443	449	475	992	1174	820
Tyr	Tyr	NM_011661	22173	chr7	tyrosinase	11973	1.25486	-1.4354	1.4354	0.00756957	0.00756957	0.255723	0.255723	-0.863369	-2.43717	-1.80684	-1.11797	-0.440233	1.76764	-0.695373	2.59572	0.468002	0.962773	2.21421	0.3987	3.93814	0.314632	0.487571	0.795057	286.736	578.642	1328.32	240.096	2358.98	193.715	300.403	484.868	327	556	1279	250	2269	203	259	508
Hist1h4i	Hist1h4i	NM_175656	319158	chr13	histone cluster 1, H4i	11998	9.22981	0.612246	-0.612246	0.000188292	0.000188292	0.0288026	0.0288026	0.593027	0.692047	0.471009	0.680032	-0.343299	-0.674561	-0.820913	-0.65096	9.06664	11.5807	7.35881	6.62195	7.49154	12.108	10.3809	12.1237	677.101	848.213	537.983	485.988	546.872	908.546	779.343	901.003	772	815	518	506	526	952	672	944
Npsr1	Npsr1	NM_175678	319239	chr9	neuropeptide S receptor 1	12012	1.06038	-0.87837	0.87837	0.000290003	0.000290003	0.0352435	0.0352435	-0.847922	-0.864317	-0.885175	-0.9145	0.184181	0.969458	0.425212	1.54253	0.801522	0.734118	1.41202	0.964095	2.10451	0.708466	0.697924	0.690821	563.03	505.806	971.062	665.591	1445.13	500.079	492.887	482.949	642	486	935	693	1390	524	425	506
Krt5	Krt5	NM_027011	110308	chr15	keratin 5	12021	0.380195	4.07593	-4.07593	1.47927e-06	1.47927e-06	0.00078446	0.00078446	0.3782	2.52203	1.39659	5.83497	-3.63778	-3.7007	-5.06918	-4.24783	0.259341	0.256251	0.253577	0.0963288	0.172978	1.11405	0.50884	11.1998	105.271	102.014	100.736	38.402	68.6255	454.251	207.67	4523.26	120	98	97	40	66	476	179	4739
2610528A11Rik	2610528A11Rik	NA	NA	NA	NA	12024	4.49519	0.959391	-0.959391	0.000115409	0.000115409	0.0200365	0.0200365	0.0821212	1.0496	1.0607	1.35254	-1.02395	-0.840258	-1.50478	-0.606002	3.2367	3.65855	3.75615	2.35795	4.42626	6.99002	7.04072	8.70832	453.426	502.697	515.13	324.625	606.124	983.94	991.548	1214.07	517	483	496	338	583	1031	855	1272
Nod2	Nod2	NM_145857	257632	chr8	nucleotide-binding oligomerization domain containing 2	12108	0.810012	-0.788467	0.788467	0.00391348	0.00391348	0.180226	0.180226	-1.27199	-1.20303	-0.177933	-0.769093	0.97423	-0.144381	0.953154	1.06588	1.11539	0.412659	0.524067	1.11849	1.21601	0.422601	0.86087	0.57682	955.123	346.581	439.33	941.256	1017.84	363.598	740.991	491.54	1089	333	423	980	979	381	639	515
Stab1	Stab1	NM_138672	192187	chr14	stabilin 1	12110	0.460715	-0.6407	0.6407	0.00395557	0.00395557	0.180738	0.180738	-0.199817	-1.04387	-1.01231	-0.484812	0.328674	0.960759	0.341999	0.82017	0.438074	0.482753	0.693886	0.44989	0.630328	0.262208	0.267863	0.390362	648.997	701.455	1006.37	655.028	912.832	390.32	398.977	575.536	740	674	969	682	878	409	344	603
Slc24a5	Slc24a5	NM_175034	317750	chr2	solute carrier family 24, member 5	12143	1.87257	-1.25339	1.25339	0.00806414	0.00806414	0.266269	0.266269	-0.888841	-1.93075	-1.71502	-0.804135	-0.427868	1.22118	-0.165599	2.47496	0.785999	1.38831	2.52362	0.959647	6.03097	0.656786	0.762629	1.45111	284.106	492.267	893.172	340.946	2131.29	238.573	277.214	522.096	324	473	860	355	2050	250	239	547
Mgp	Mgp	NM_008597	17313	chr6	matrix Gla protein	12176	6.17484	-1.00326	1.00326	5.31818e-08	5.31818e-08	8.46075e-05	8.46075e-05	-0.821365	-1.06967	-0.920556	-1.22719	0.695364	0.892257	0.98452	1.35322	6.19475	4.41671	7.25434	7.7041	10.0038	3.62811	4.02214	3.28341	687.588	480.824	788.278	840.403	1085.41	404.642	448.81	362.684	784	462	759	875	1044	424	387	380
Hist1h1e	Hist1h1e	NM_015787	50709	chr13	histone cluster 1, H1e	12204	4.1887	0.579389	-0.579389	0.00138777	0.00138777	0.101615	0.101615	0.220479	0.849838	0.484595	0.683275	-0.404341	-0.563407	-0.795391	-0.576643	3.92195	4.13006	3.58734	3.04166	3.5598	6.23981	4.84027	5.61252	568.338	586.992	508.901	433.162	504.245	908.551	705.119	809.376	648	564	490	451	485	952	608	848
Esr1	Esr1	NM_007956	13982	chr10	estrogen receptor 1 (alpha)	12207	0.7509	0.889536	-0.889536	3.3801e-08	3.3801e-08	5.91518e-05	5.91518e-05	0.79758	0.953964	0.874752	0.919741	-1.08468	-0.871351	-0.745236	-0.86982	0.477791	0.971861	0.566014	0.615443	0.56746	1.05739	1.00034	1.04257	382.376	762.873	443.471	484.074	443.944	850.329	804.846	830.372	436	733	427	504	427	891	694	870
Thbd	Thbd	NM_009378	21824	chr2	thrombomodulin	12245	0.901036	-0.86214	0.86214	0.00393324	0.00393324	0.180661	0.180661	-0.556485	-0.977338	-1.80092	-0.461931	0.392067	1.1682	0.126459	1.38881	0.819805	0.787037	1.43512	0.693649	1.67498	0.573489	0.323162	0.828279	564.792	531.818	967.941	469.653	1128.03	397.006	223.887	567.908	644	511	932	489	1085	416	193	595
Fhad1	Fhad1	NM_177868	329977	chr4	forkhead-associated (FHA) phosphopeptide binding domain 1	12249	0.74368	-0.489789	0.489789	0.00257598	0.00257598	0.144798	0.144798	-0.438292	-0.727271	-0.440232	-0.374612	0.463652	0.535451	0.481044	0.474156	0.832079	0.636834	0.893394	0.856952	0.857454	0.508574	0.620475	0.65601	694.621	521.417	730.116	703.057	699.704	426.588	520.715	544.992	792	501	703	732	673	447	449	571
Sspn	Sspn	NM_010656	16651	chr6	sarcospan	12257	0.76133	-1.21271	1.21271	8.40062e-07	8.40062e-07	0.00060005	0.00060005	-1.20433	-1.37907	-1.86428	-0.659039	0.875602	1.04737	1.11587	1.67764	0.817104	0.455983	0.940329	0.982295	1.45837	0.394184	0.28105	0.656356	667.414	365.306	751.93	788.537	1164.42	323.519	230.835	533.554	761	351	724	821	1120	339	199	559
Adcyap1	Adcyap1	NM_009625	11516	chr17	adenylate cyclase activating polypeptide 1	12269	1.56876	0.521157	-0.521157	0.00349257	0.00349257	0.169275	0.169275	0.60527	0.803538	0.378455	0.225112	-0.677673	-0.44576	-0.415603	-0.555145	1.138	1.97085	1.36559	1.38909	1.26757	2.20752	1.64267	1.49185	441.142	749.34	518.247	529.215	480.333	859.879	640.179	575.526	503	720	499	551	462	901	552	603
Gbp9	Gbp9	NM_172777	236573	chr5	guanylate-binding protein 9	12271	0.912483	-0.761067	0.761067	0.00190437	0.00190437	0.122951	0.122951	-0.547478	-1.04901	-1.07913	-0.471478	0.71738	0.510336	1.37147	0.160717	1.08651	0.780231	0.961274	1.74058	0.755184	0.537528	0.526073	0.810617	731.456	515.168	633.534	1151.61	496.977	363.6	356.065	543.089	834	495	610	1199	478	381	307	569
Wnt6	Wnt6	NM_009526	22420	chr1	wingless-related MMTV integration site 6	12288	1.61719	-0.638418	0.638418	0.000749432	0.000749432	0.0707619	0.0707619	-0.357845	-0.640574	-0.878006	-0.723238	0.866007	0.241323	0.643527	0.726722	2.19941	1.49253	1.45619	1.91782	2.04276	1.19712	1.0145	1.14126	842.862	560.959	546.297	722.267	765.201	460.95	390.851	435.225	961	539	526	752	736	483	337	456
Hist1h4k	Hist1h4k	NM_178211	319160	chr13	histone cluster 1, H4k	12343	7.10615	0.566677	-0.566677	0.00219822	0.00219822	0.130403	0.130403	0.351547	0.486735	0.577594	0.808379	-0.415202	-0.332132	-0.784807	-0.791776	6.70023	7.85458	7.25085	5.274	5.27661	8.42146	8.9653	10.6298	507.819	583.867	537.976	392.823	390.925	641.322	683.076	801.744	579	561	518	409	376	672	589	840
Dio3os	Dio3os	NR_002866	353504	chr12	deiodinase, iodothyronine type III, opposite strand	12368	2.38865	-0.880205	0.880205	0.00306955	0.00306955	0.158927	0.158927	-0.337619	-1.58217	-1.91553	-0.351566	0.587791	0.942207	0.908393	1.04117	2.49786	2.46697	3.26317	3.17512	3.50037	1.01389	0.803131	2.40777	591.989	573.44	757.118	739.556	810.945	241.436	191.419	567.913	675	551	729	770	780	253	165	595
Sfn	Sfn	NM_018754	55948	chr4	stratifin	12370	1.73924	0.501238	-0.501238	0.00916607	0.00916607	0.286624	0.286624	0.467066	0.335123	0.274809	0.85221	-0.251832	-0.430443	-0.587112	-0.786178	1.82512	2.1656	1.6469	1.47136	1.28814	1.92884	1.84873	2.7884	545.54	634.86	481.897	432.204	376.37	579.287	555.527	829.427	622	610	464	450	362	607	479	869
Mlph	Mlph	NM_053015	171531	chr1	melanophilin	12390	0.708073	-1.80509	1.80509	0.00205334	0.00205334	0.126621	0.126621	-1.09576	-3.35841	-2.42354	-1.33785	-0.366647	1.51841	0.384206	3.16978	0.226938	0.487844	0.859275	0.389316	2.70601	0.0983047	0.188819	0.406299	188.504	397.547	698.965	317.895	2197.82	82.0522	157.772	335.978	215	382	673	331	2114	86	136	352
Xdh	Xdh	NM_011723	22436	chr17	xanthine dehydrogenase	12406	0.683441	-1.16164	1.16164	8.55641e-07	8.55641e-07	0.00060005	0.00060005	-1.20609	-1.10509	-1.0321	-1.30775	1.07642	0.363874	1.67016	1.23516	0.828835	0.387222	0.516177	1.27335	0.946667	0.405468	0.426366	0.355591	708.65	324.718	432.059	1069.97	791.193	348.338	366.467	302.555	808	312	416	1114	761	365	316	317
Acta2	Acta2	NM_007392	11475	chr19	actin, alpha 2, smooth muscle, aorta	12457	1.13526	-1.17705	1.17705	0.000443344	0.000443344	0.0473081	0.0473081	-0.984239	-1.81602	-1.38913	-0.737542	0.431897	0.885179	0.559838	2.12568	0.903535	0.779257	1.26433	1.00477	2.99483	0.426466	0.573654	0.911583	430.592	364.26	589.915	470.615	1395.21	204.217	274.879	432.377	491	350	568	490	1342	214	237	453
D830031N03Rik	D830031N03Rik	NM_001167918	442834	chr4	RIKEN cDNA D830031N03 gene	12460	0.346573	-0.520531	0.520531	0.00397333	0.00397333	0.181076	0.181076	-0.500842	-0.443392	-0.746324	-0.415995	0.344622	0.711115	0.304694	0.675737	0.351371	0.285942	0.462912	0.34775	0.452354	0.290475	0.235206	0.298921	541.126	431.913	697.917	526.327	680.986	449.5	364.177	458.137	617	415	672	548	655	471	314	480
Asprv1	Asprv1	NM_026414	67855	chr6	aspartic peptidase, retroviral-like 1	12509	1.13364	1.16931	-1.16931	0.00798807	0.00798807	0.264256	0.264256	-0.0207267	0.110926	0.22578	2.52247	-0.924663	-1.21047	-1.23107	-1.33402	1.28603	1.09217	1.07696	1.05756	0.989735	1.1684	1.26461	6.2913	364.865	303.917	299.112	294.858	274.48	333.051	360.732	1776.3	416	292	288	307	264	349	311	1861
Prkag3	Prkag3	NM_153744	241113	chr1	protein kinase, AMP-activated, gamma 3 non-catatlytic subunit	12560	0.952505	-0.615505	0.615505	0.00211416	0.00211416	0.128429	0.128429	-0.687092	-0.945206	-0.405485	-0.475833	0.698299	0.195994	0.70861	0.780225	1.18659	0.707715	0.855125	1.21607	1.28495	0.57735	0.839736	0.807789	622.709	364.267	439.325	627.183	659.152	304.429	442.999	421.868	710	350	423	653	634	319	382	442
Dio3	Dio3	NM_172119	107585	chr12	deiodinase, iodothyronine type III	12580	1.42531	-1.41403	1.41403	0.00181583	0.00181583	0.11813	0.11813	-0.662758	-2.64481	-3.5638	-0.672778	1.10779	1.43602	1.17699	1.81574	1.63171	1.29672	2.09328	1.742	2.72852	0.31829	0.166635	1.26899	564.8	440.216	709.345	592.599	923.223	110.685	58.068	437.162	644	423	683	617	888	116	50	458
Rsad2	Rsad2	NM_021384	58185	chr12	radical S-adenosyl methionine domain containing 2	12582	0.718512	-1.01153	1.01153	0.00212825	0.00212825	0.128429	0.128429	-0.815869	-1.21183	-1.19857	-0.860219	-0.102699	1.53914	1.63565	0.15076	0.421404	0.528011	1.34619	1.4338	0.514072	0.391357	0.394746	0.504579	295.516	363.22	924.315	988.333	352.465	275.801	278.356	352.194	337	349	890	1029	339	289	240	369
Nkd2	Nkd2	NM_028186	72293	chr13	naked cuticle 2 homolog (Drosophila)	12589	0.848058	-0.840586	0.840586	0.00598129	0.00598129	0.230956	0.230956	-0.206015	-1.18833	-1.32648	-0.91411	0.141561	1.07849	0.231672	1.46948	0.631651	0.906417	1.23671	0.684213	1.62465	0.447015	0.405757	0.546163	377.093	530.766	722.841	401.461	948.167	268.163	243.584	324.509	430	510	696	418	912	281	210	340
Dcn	Dcn	NM_007833	13179	chr10	decorin	12645	1.38423	-0.853913	0.853913	0.00294392	0.00294392	0.156591	0.156591	-0.520094	-1.06344	-1.0786	-0.822291	0.497676	0.732925	0.0270969	1.64665	1.32252	1.20237	1.59064	0.970349	3.00376	0.804436	0.795514	0.960496	462.181	412.131	544.215	333.266	1026.14	282.481	279.519	334.056	527	396	524	347	987	296	241	350
Igfbp3	Igfbp3	NM_008343	16009	chr11	insulin-like growth factor binding protein 3	12708	1.0326	-0.800194	0.800194	0.00134244	0.00134244	0.100543	0.100543	-0.577784	-0.650707	-0.88108	-1.15566	0.124951	0.702663	0.714868	1.37901	0.763633	0.832465	1.16518	1.17056	1.86623	0.772402	0.657729	0.548938	345.519	369.463	516.173	520.567	825.488	351.203	299.223	247.192	394	355	497	542	794	368	258	259
Krt4	Krt4	NM_008475	16682	chr15	keratin 4	12716	0.109021	5.25359	-5.25359	3.40634e-06	3.40634e-06	0.00152849	0.00152849	-0.142388	2.71618	0.976139	7.10416	-4.17482	-6.08354	-5.3839	-6.08208	0.115384	0.0510089	0.0295246	0.0494515	0.0296	0.377268	0.110909	8.0244	45.706	19.7929	11.4391	19.2024	11.4517	149.81	44.1467	3156.5	52	19	11	20	11	157	38	3307
C2	C2	NM_013484	12263	chr17	complement component 2 (within H-2S)	12737	0.929207	-1.09978	1.09978	0.00580294	0.00580294	0.230096	0.230096	-0.634451	-1.32997	-1.34804	-1.2038	-0.377963	1.07201	0.243396	2.17167	0.422459	0.773197	1.18226	0.662242	2.53989	0.465255	0.459141	0.512872	206.927	371.538	567.062	318.859	1216.38	229.037	226.174	250.061	236	357	546	332	1170	240	195	262
Edn3	Edn3	NM_007903	13616	chr2	endothelin 3	12747	0.797912	-1.65566	1.65566	0.00030755	0.00030755	0.03644	0.03644	-1.02823	-3.11936	-2.74927	-0.947385	0.898848	1.34743	0.999326	2.62378	0.684994	0.576873	0.955464	0.747357	2.32056	0.130807	0.16933	0.60134	377.968	312.209	516.177	405.303	1251.74	72.5091	94.0054	330.262	431	300	497	422	1204	76	81	346
Gm19466	Gm19466	NA	NA	NA	NA	12753	0.938297	0.602222	-0.602222	0.00223354	0.00223354	0.132051	0.132051	0.390392	0.493871	0.72376	0.76582	-0.304743	-0.571251	-0.75588	-0.834521	0.956447	1.04049	0.811841	0.711281	0.677018	1.09135	1.27965	1.33096	408.723	436.081	339.614	298.698	282.799	468.583	549.7	565.992	466	419	327	311	272	491	474	593
Slfn5	Slfn5	NM_183201	327978	chr11	schlafen 5	12789	0.384958	-0.684988	0.684988	0.00260457	0.00260457	0.144798	0.144798	-0.372122	-0.609049	-1.16353	-0.703678	0.226597	0.828726	1.01199	0.552068	0.329546	0.356647	0.511425	0.578564	0.422644	0.295261	0.200621	0.279137	365.7	388.194	555.634	631.03	458.502	329.251	223.868	308.284	417	373	535	657	441	345	193	323
Muc4	Muc4	NM_080457	140474	chr16	mucin 4	12862	0.0532764	2.69771	-2.69771	0.000441516	0.000441516	0.0473081	0.0473081	0.186873	0.876962	-0.658485	4.4693	-2.62182	-2.40388	-3.13713	-2.67991	0.0507884	0.0563704	0.0604191	0.0360144	0.049884	0.0890928	0.0303655	1.09013	106.118	115.544	123.586	73.9448	101.891	187.031	63.8654	2266.93	121	111	119	77	98	196	55	2375
Spsb1	Spsb1	NM_029035	74646	chr4	splA/ryanodine receptor domain and SOCS box containing 1	12874	0.674348	-0.708383	0.708383	0.00313281	0.00313281	0.161643	0.161643	-0.604526	-1.0257	-1.01457	-0.312753	0.347986	0.430072	0.729632	1.17322	0.643152	0.553142	0.695485	0.853097	1.16711	0.402795	0.405655	0.667723	363.95	307.022	385.317	474.467	645.628	229.035	230.817	376.063	415	295	371	494	621	240	199	394
She	She	NM_172530	214547	chr3	src homology 2 domain-containing transforming protein E	12875	0.365716	-0.643557	0.643557	0.000618444	0.000618444	0.0604624	0.0604624	-0.487497	-0.716581	-0.856341	-0.540507	0.575655	0.781029	0.551257	0.652443	0.411097	0.312985	0.484316	0.411271	0.443592	0.260516	0.236232	0.297299	437.639	326.794	504.744	430.283	461.618	278.666	252.845	314.969	499	314	486	448	444	292	218	330
Sox17	Sox17	NM_011441	20671	chr1	SRY-box containing gene 17	12877	0.514387	-0.600315	0.600315	0.00124859	0.00124859	0.0959975	0.0959975	-0.675764	-0.607756	-0.624228	-0.496408	0.45814	0.531969	0.570372	0.812593	0.5441	0.382606	0.585026	0.598524	0.712001	0.391562	0.386894	0.427176	410.445	283.088	432.049	443.731	525.033	296.801	293.42	320.695	468	272	416	462	505	311	253	336
1700030C10Rik	1700030C10Rik	NR_015521	69513	chr12	RIKEN cDNA 1700030C10 gene	12886	1.04982	0.772132	-0.772132	0.000927628	0.000927628	0.0808727	0.0808727	0.631492	0.729607	0.267181	1.26807	-0.699244	-1.14471	-0.672159	-0.620216	0.908709	1.3685	0.680768	0.942223	0.982144	1.43004	1.03638	2.0985	290.302	428.794	212.916	295.822	306.704	459.041	332.881	667.175	331	412	205	308	295	481	287	699
Foxi3	Foxi3	NM_001101464	232077	chr6	forkhead box I3	12901	1.70157	-0.909527	0.909527	0.00120316	0.00120316	0.0951792	0.0951792	-0.486291	-1.60652	-1.40644	-0.490267	0.520741	0.827515	0.721454	1.40528	1.65615	1.57643	2.0935	1.9373	3.13162	0.705508	0.810448	1.54928	370.088	345.52	458.013	425.479	684.095	158.407	182.12	344.567	422	332	441	443	658	166	157	361
Calml3	Calml3	NM_027416	70405	chr13	calmodulin-like 3	12926	0.439066	2.74546	-2.74546	0.000194951	0.000194951	0.0289123	0.0289123	0.258937	0.960306	0.440462	4.46679	-2.36184	-2.67476	-4.12324	-2.37555	0.464668	0.437714	0.381405	0.136843	0.47093	0.697306	0.484592	8.03939	122.807	113.463	98.666	35.5185	121.636	185.122	128.81	2114.21	140	109	95	37	117	194	111	2215
Adamts9	Adamts9	NM_175314	101401	chr6	a disintegrin-like and metallopeptidase (reprolysin type) with thrombospondin type 1 motif, 9	12930	0.33394	-0.794281	0.794281	0.000763538	0.000763538	0.0710741	0.0710741	-0.479949	-1.13404	-1.27556	-0.470606	0.436589	1.01583	0.675305	0.972268	0.322275	0.30169	0.492267	0.387075	0.47831	0.186816	0.169148	0.299258	360.442	330.953	539.015	425.48	522.955	209.947	190.237	333.11	411	318	519	443	503	220	164	349
Gbp5	Gbp5	NM_153564	229898	chr3	guanylate binding protein 5	12966	0.646215	-0.695595	0.695595	0.00238327	0.00238327	0.138562	0.138562	-0.689024	-0.641858	-1.09382	-0.431995	0.489957	0.772745	1.10808	0.271227	0.676811	0.49284	0.841424	1.05794	0.594681	0.497117	0.362689	0.580788	378.868	270.598	461.126	582.049	325.429	279.624	204.149	323.563	432	260	444	606	313	293	176	339
Aldh3a1	Aldh3a1	NM_007436	11670	chr11	aldehyde dehydrogenase family 3, subfamily A1	12985	0.421074	2.39826	-2.39826	0.00085021	0.00085021	0.0755263	0.0755263	-0.868602	1.03124	0.250013	4.10173	-2.23533	-1.96319	-3.08499	-2.49774	0.418401	0.208234	0.516874	0.234768	0.356258	0.768031	0.444956	6.53858	123.666	60.3843	149.546	68.1791	102.933	228.07	132.289	1923.32	141	58	144	71	99	239	114	2015
Krt13	Krt13	NM_010662	16663	chr11	keratin 13	13004	0.253467	3.53192	-3.53192	0.000115639	0.000115639	0.0200365	0.0200365	0.181931	0.610286	0.33692	5.38135	-2.87975	-3.4067	-3.56915	-4.77907	0.345788	0.257123	0.243992	0.21674	0.0917306	0.339364	0.279531	9.46121	84.2435	61.425	58.1609	51.8605	21.8512	83.0052	68.5048	2292.71	96	59	56	54	21	87	59	2402
Cbr2	Cbr2	NM_007621	12409	chr11	carbonyl reductase 2	13006	0.691635	2.17177	-2.17177	0.00138629	0.00138629	0.101615	0.101615	0.0552486	0.764317	-0.677925	3.86373	-2.08868	-2.11151	-2.49115	-2.0089	0.686073	0.689863	0.689703	0.526884	0.742059	1.10443	0.402431	9.59608	129.8	128.033	127.746	97.9581	137.237	209.937	76.6236	1806.88	148	123	123	102	132	220	66	1893
Cdh19	Cdh19	NM_001081386	227485	chr1	cadherin 19, type 2	13012	0.613936	-0.620378	0.620378	0.00301282	0.00301282	0.15876	0.15876	-0.679855	-0.686264	-0.646647	-0.470693	0.852763	0.13235	0.80508	0.57554	0.85082	0.459389	0.526769	0.837555	0.717934	0.446431	0.458655	0.523671	481.514	254.988	291.849	465.827	397.159	253.853	260.949	294.926	549	245	281	485	382	266	225	309
Pglyrp1	Pglyrp1	NM_009402	21946	chr7	peptidoglycan recognition protein 1	13054	1.55775	1.35265	-1.35265	0.00439578	0.00439578	0.194974	0.194974	0.434935	0.38758	-0.19414	2.73262	-1.50214	-0.997732	-1.31095	-1.66784	1.28576	1.97608	1.86633	1.49469	1.17154	1.86658	1.24327	9.60658	162.236	244.592	230.557	185.367	144.524	236.662	157.797	1206.49	185	235	222	193	139	248	136	1264
Usp18	Usp18	NM_011909	24110	chr6	ubiquitin specific peptidase 18	13071	1.00476	-1.33445	1.33445	5.94643e-05	5.94643e-05	0.0129119	0.0129119	-1.45797	-1.5465	-1.64986	-0.823639	0.740184	1.18296	2.22933	0.518769	0.916663	0.510884	1.27368	2.6236	0.803755	0.468854	0.435889	0.783223	300.792	164.444	409.202	846.196	257.854	154.597	143.84	255.806	343	158	394	881	248	162	124	268
Fkbp7	Fkbp7	NM_010222	14231	chr2	FK506 binding protein 7	13086	1.93281	-0.5922	0.5922	0.00562174	0.00562174	0.226404	0.226404	-0.334155	-0.692009	-1.02671	-0.414187	0.392545	0.819781	0.565009	0.558275	1.97119	1.83016	2.70954	2.26113	2.26265	1.39269	1.10228	1.70602	327.998	298.692	441.389	369.775	368.048	232.857	184.436	282.519	374	287	425	385	354	244	159	296
Gm10549	Gm10549	NA	NA	NA	NA	13206	0.534017	0.555563	-0.555563	0.00617497	0.00617497	0.232897	0.232897	0.316232	0.487203	0.512981	0.846139	-0.499212	-0.619606	-0.483668	-0.618078	0.476439	0.582778	0.447537	0.490062	0.44868	0.640695	0.651931	0.830173	239.431	287.254	220.181	242.035	220.415	323.521	329.372	415.192	273	276	212	252	212	339	284	435
Cfi	Cfi	NM_007686	12630	chr3	complement component factor i	13209	0.790592	-0.56361	0.56361	0.00996693	0.00996693	0.297801	0.297801	-0.658668	-0.516677	-0.191053	-0.98466	0.712935	0.36952	0.514195	0.619776	0.981756	0.569051	0.789859	0.870096	0.941391	0.613188	0.7688	0.446913	377.137	214.399	297.037	328.475	353.491	236.678	296.859	170.835	430	206	286	342	340	248	256	179
Lims2	Lims2	NM_144862	225341	chr18	LIM and senescent cell antigen like domains 2	13217	0.964046	-0.772659	0.772659	0.000261485	0.000261485	0.0329208	0.0329208	-0.723155	-0.666253	-0.751564	-0.954927	0.552724	0.745922	1.12489	0.581232	0.984167	0.705626	1.14977	1.49034	1.02689	0.716607	0.674919	0.591771	307.825	216.478	352.078	458.148	313.988	225.227	212.237	184.202	351	208	339	477	302	236	183	193
Tgm1	Tgm1	NM_019984	21816	chr14	transglutaminase 1, K polypeptide	13221	0.597601	-2.57756	2.57756	0.000404163	0.000404163	0.0444833	0.0444833	-1.51702	-4.03477	-3.90541	-2.33105	-0.395731	2.13152	0.671888	4.08213	0.116167	0.325274	0.692552	0.249646	2.68672	0.0539154	0.0589369	0.181476	61.3303	168.566	358.317	129.643	1387.9	28.6088	31.3863	95.4479	70	162	345	135	1335	30	27	100
Micalcl	Micalcl	NA	NA	NA	NA	13237	0.612505	0.865904	-0.865904	3.01263e-05	3.01263e-05	0.00821917	0.00821917	0.974459	0.957495	0.732998	0.770615	-0.804759	-0.599292	-0.928717	-1.1796	0.462043	0.891096	0.544565	0.431249	0.36397	0.859606	0.735006	0.762212	205.226	388.2	236.791	188.246	158.04	383.65	328.219	336.916	234	373	228	196	152	402	283	353
C1qtnf6	C1qtnf6	NM_028331	72709	chr15	C1q and tumor necrosis factor related protein 6	13262	0.682456	-0.714982	0.714982	0.00671925	0.00671925	0.239041	0.239041	-0.599133	-0.947103	-0.922551	-0.450447	0.119695	0.736615	0.389415	1.32167	0.546523	0.555337	0.857344	0.670848	1.2893	0.425396	0.432442	0.606983	224.488	223.762	344.807	270.842	517.743	175.593	178.624	248.161	256	215	332	282	498	184	154	260
Isg15	Isg15	NM_015783	100038882	chr4	ISG15 ubiquitin-like modifier	13263	2.01053	-0.878403	0.878403	0.00539477	0.00539477	0.221616	0.221616	-0.505029	-1.27895	-1.3498	-0.576214	0.422344	0.521671	1.71042	0.36939	1.8406	1.81034	2.01439	4.58336	1.81454	1.03054	0.979936	1.69785	257.821	248.732	276.269	631.049	248.494	145.05	138.05	236.709	294	239	266	657	239	152	119	248
Gata2	Gata2	NM_008090	14461	chr6	GATA binding protein 2	13276	0.472472	-0.76484	0.76484	0.000191957	0.000191957	0.0288425	0.0288425	-0.762115	-0.665246	-0.824189	-0.80645	0.515636	0.648865	0.824586	1.01456	0.475779	0.33903	0.533142	0.600095	0.688483	0.354032	0.316745	0.32398	285.897	199.827	313.653	354.41	404.43	213.774	191.369	193.749	326	192	302	369	389	224	165	203
Thbs2	Thbs2	NM_011581	21826	chr17	thrombospondin 2	13321	0.244371	-1.34698	1.34698	0.00227496	0.00227496	0.134047	0.134047	-0.66262	-2.75523	-2.50173	-0.688478	0.689849	1.67429	0.513219	1.9688	0.215789	0.218536	0.436971	0.194146	0.536947	0.0493342	0.0588698	0.211503	236.764	235.192	469.428	209.366	575.964	54.3766	65.0143	230.996	270	226	452	218	554	57	56	242
Krt6b	Krt6b	NM_010669	16688	chr15	keratin 6B	13325	0.172774	3.49983	-3.49983	3.40022e-06	3.40022e-06	0.00152849	0.00152849	1.07811	1.70051	1.2824	5.19461	-2.87125	-3.34984	-4.62972	-3.55482	0.154451	0.220149	0.112608	0.0447948	0.0975008	0.332233	0.247683	3.80369	64.0675	89.5256	45.6977	18.2315	39.5127	138.359	103.297	1569.22	73	86	44	19	38	145	89	1644
Abcb1b	Abcb1b	NM_011075	18669	chr5	ATP-binding cassette, sub-family B (MDR/TAP), member 1B	13354	0.324097	-0.724692	0.724692	0.00824978	0.00824978	0.270358	0.270358	-0.30119	-0.911038	-1.27529	-0.587326	0.353604	0.581029	0.398452	1.33002	0.300714	0.32165	0.359795	0.315663	0.606475	0.205306	0.159076	0.259738	242.038	253.934	283.535	249.712	477.196	166.05	128.777	208.071	276	244	273	260	459	174	111	218
Slc11a1	Slc11a1	NM_013612	18173	chr1	solute carrier family 11 (proton-coupled divalent metal ion transporters), member 1	13356	0.640649	-1.17304	1.17304	0.00640557	0.00640557	0.235499	0.235499	-0.258652	-1.973	-1.58906	-1.48969	0.042827	1.64848	0.0835163	1.91407	0.371818	0.693434	1.16043	0.389141	1.39756	0.204666	0.267501	0.289785	158.694	290.341	485.002	163.262	583.237	87.7835	114.853	123.114	181	279	467	170	561	92	99	129
Paqr5	Paqr5	NM_028748	74090	chr9	progestin and adipoQ receptor family member V	13367	0.402154	-0.977313	0.977313	9.21898e-06	9.21898e-06	0.00293331	0.00293331	-1.05681	-0.891645	-1.15902	-0.816343	0.926196	0.540275	1.19262	1.15103	0.492229	0.24869	0.384399	0.602743	0.588731	0.272387	0.225896	0.289839	319.237	158.199	244.074	384.188	373.242	177.508	147.31	187.073	364	152	235	400	359	186	127	196
Ehf	Ehf	NM_007914	13661	chr2	ets homologous factor	13384	0.252995	0.866296	-0.866296	0.00191102	0.00191102	0.122951	0.122951	0.589947	0.470972	0.341811	1.63662	-1.00619	-0.716526	-0.859928	-0.878194	0.194195	0.330245	0.242733	0.218798	0.217185	0.296761	0.271043	0.673655	157.852	263.318	193.174	174.801	172.59	242.395	221.551	545.017	180	253	186	182	166	254	191	571
Plet1	Plet1	NA	NA	NA	NA	13385	0.43852	1.54173	-1.54173	0.000782702	0.000782702	0.0717135	0.0717135	0.670702	0.47754	0.345254	2.87404	-1.53898	-1.40064	-1.96397	-1.31546	0.366639	0.5987	0.41248	0.277128	0.438407	0.51089	0.465393	2.72804	125.409	200.88	138.13	93.1543	146.592	175.582	160.111	928.744	143	193	133	97	141	184	138	973
Rtp4	Rtp4	NM_023386	67775	chr16	receptor transporter protein 4	13453	0.844252	-1.22106	1.22106	0.000318715	0.000318715	0.0371834	0.0371834	-1.13218	-1.36023	-1.5178	-0.926339	0.449959	1.18784	2.12341	0.372643	0.658946	0.520584	1.12464	2.14581	0.638557	0.433375	0.387856	0.592261	192.031	148.828	320.921	614.724	181.958	126.922	113.687	171.806	219	143	309	640	175	133	98	180
Misp	Misp	NA	NA	NA	NA	13503	0.496129	0.814824	-0.814824	0.000277322	0.000277322	0.0343781	0.0343781	0.983782	0.802387	0.835876	0.600906	-0.661346	-0.512356	-1.06455	-1.09954	0.401728	0.731434	0.455271	0.308574	0.302713	0.629344	0.643838	0.55233	180.675	322.631	200.44	136.378	133.087	284.394	291.096	247.195	206	310	193	142	128	298	251	259
Nrap	Nrap	NM_198059	18175	chr19	nebulin-related anchoring protein	13565	0.217219	-0.864235	0.864235	0.000528461	0.000528461	0.0531507	0.0531507	-0.929694	-1.348	-1.0438	-0.323021	1.11947	0.777606	0.715423	0.796075	0.333246	0.148545	0.26838	0.256029	0.272256	0.108266	0.133807	0.223446	333.292	145.71	262.763	251.636	266.161	108.783	134.553	222.401	380	140	253	262	256	114	116	233
Tmem26	Tmem26	NM_177794	327766	chr10	transmembrane protein 26	13597	0.192779	1.25977	-1.25977	4.47968e-06	4.47968e-06	0.00179287	0.00179287	0.402295	1.17913	1.32187	1.78832	-1.09708	-1.43989	-1.32557	-1.17759	0.148023	0.179092	0.11899	0.128405	0.143152	0.30031	0.331483	0.463067	138.576	164.454	109.056	118.132	131.001	282.484	311.967	431.426	158	158	105	123	126	296	269	452
Ccbe1	Ccbe1	NM_178793	320924	chr18	collagen and calcium binding EGF domains 1	13691	0.19242	-0.887616	0.887616	0.00940365	0.00940365	0.289562	0.289562	-0.546777	-1.12393	-1.16085	-0.797151	0.0662264	0.928841	0.0776183	1.75722	0.134356	0.16555	0.250261	0.137774	0.445823	0.10801	0.105167	0.137009	142.914	172.759	260.683	144.055	463.669	115.468	112.525	145.075	163	166	251	150	446	121	97	152
Wdr95	Wdr95	NA	NA	NA	NA	13693	0.42702	0.703942	-0.703942	0.00202385	0.00202385	0.12604	0.12604	0.703801	0.56056	1.07194	0.380561	-0.777173	-0.788872	-0.674003	-0.578753	0.305107	0.535266	0.309091	0.333609	0.358443	0.472906	0.674719	0.421229	140.314	241.457	139.173	150.79	161.15	218.54	311.935	192.789	160	232	134	157	155	229	269	202
Myzap	Myzap	NA	NA	NA	NA	13711	0.465998	-0.648457	0.648457	0.00304818	0.00304818	0.15876	0.15876	-0.914675	-0.579494	-0.677783	-0.45382	0.449743	0.692668	0.792095	0.631185	0.483041	0.298486	0.584296	0.623732	0.560647	0.368196	0.343588	0.405804	204.333	123.858	241.989	259.326	231.851	156.512	146.139	170.849	233	119	233	270	223	164	126	179
Crh	Crh	NM_205769	12918	chr3	corticotropin releasing hormone	13712	0.772702	1.28019	-1.28019	6.58203e-07	6.58203e-07	0.000523571	0.000523571	1.27367	1.57097	1.21598	0.967556	-1.37119	-0.826678	-1.21729	-1.86475	0.426685	1.13227	0.637567	0.48345	0.308727	1.35905	1.06116	0.901826	104.354	271.639	152.661	116.214	73.8297	334.029	260.951	219.514	119	261	147	121	71	350	225	230
Tsnaxip1	Tsnaxip1	NM_024445	72236	chr8	translin-associated factor X (Tsnax) interacting protein 1	13723	0.460876	-0.634461	0.634461	0.00940569	0.00940569	0.289562	0.289562	-0.796671	-1.10071	-0.664307	-0.139425	0.595316	0.809897	0.56576	0.541499	0.548254	0.329075	0.650226	0.546492	0.540209	0.259757	0.35212	0.512886	224.515	132.182	260.68	219.942	216.257	106.875	144.979	209.037	256	127	251	229	208	112	125	219
Map3k6	Map3k6	NM_016693	53608	chr4	mitogen-activated protein kinase kinase kinase 6	13744	0.242187	-1.00299	1.00299	0.00022481	0.00022481	0.0313439	0.0313439	-0.868887	-1.03773	-1.35522	-0.797464	0.67783	0.351602	1.43719	1.2707	0.246862	0.171806	0.200834	0.42601	0.3815	0.149047	0.119251	0.177978	198.187	135.298	157.875	336.171	299.423	120.244	96.2945	142.215	226	130	152	350	288	126	83	149
Krt19	Krt19	NM_008471	16669	chr11	keratin 19	13771	0.160865	3.61468	-3.61468	1.32977e-05	1.32977e-05	0.00401222	0.00401222	0.190907	1.78534	0.81779	5.36676	-3.21944	-3.43361	-3.74919	-4.01727	0.137787	0.125031	0.120835	0.0959608	0.0793702	0.37677	0.190298	4.5956	35.099	31.2432	30.1188	24.0049	19.7647	96.3669	48.7908	1164.54	40	30	29	25	19	101	42	1220
Krt6a	Krt6a	NM_008476	16687	chr15	keratin 6A	13787	0.121445	3.3688	-3.3688	1.52879e-05	1.52879e-05	0.00438586	0.00438586	0.505053	1.95492	0.9285	5.04955	-2.74775	-2.86538	-4.23099	-4.12059	0.113189	0.109051	0.10649	0.0397068	0.0432131	0.295094	0.143368	2.56264	47.4013	44.7734	43.6113	16.3124	17.6891	124.045	60.388	1067.17	54	43	42	17	17	130	52	1118
Pgf	Pgf	NM_008827	18654	chr12	placental growth factor	13810	0.781576	-0.683997	0.683997	0.00617327	0.00617327	0.232897	0.232897	-0.442356	-0.978418	-0.625909	-0.725746	0.476301	0.428878	0.501991	1.17397	0.796306	0.687533	0.786861	0.824844	1.32385	0.461543	0.590093	0.555999	186.791	158.191	180.719	190.165	303.575	108.786	139.173	129.801	213	152	174	198	292	114	120	136
Mx2	Mx2	NR_003508	17858	chr16	myxovirus (influenza virus) resistance 2	13814	0.413494	-1.27208	1.27208	0.00025492	0.00025492	0.032742	0.032742	-0.964139	-1.43383	-1.65294	-1.11177	0.526226	1.64436	1.95281	0.240061	0.328299	0.286085	0.730411	0.901502	0.2749	0.201044	0.172216	0.254297	147.301	125.926	320.911	397.65	120.619	90.6561	77.7411	113.58	168	121	309	414	116	95	67	119
Acy3	Acy3	NM_027857	71670	chr19	aspartoacylase (aminoacylase) 3	13841	0.625601	-0.66686	0.66686	0.00986514	0.00986514	0.296632	0.296632	-0.772943	-1.03825	-0.511926	-0.41328	0.278568	0.882173	0.311218	1.02955	0.573121	0.44577	0.891332	0.596527	0.989079	0.361483	0.521896	0.564747	159.593	121.773	243.023	163.269	269.27	101.15	146.122	156.533	182	117	234	170	259	106	126	164
Dsp	Dsp	NM_023842	109620	chr13	desmoplakin	13868	0.0404457	1.96867	-1.96867	0.00330783	0.00330783	0.165866	0.165866	-0.53255	0.750501	-0.0937539	3.60773	-1.77871	-1.78481	-2.95481	-1.63707	0.0434218	0.026865	0.0441677	0.0192442	0.0490676	0.0646573	0.0356966	0.476454	77.1833	46.8549	76.8536	33.5998	85.2488	115.456	63.8661	842.871	88	45	74	35	82	121	55	883
Enpp3	Enpp3	NM_134005	209558	chr10	ectonucleotide pyrophosphatase/phosphodiesterase 3	13881	0.236887	1.13307	-1.13307	0.00189272	0.00189272	0.122677	0.122677	0.304716	0.753626	0.364636	2.1746	-1.21081	-1.25003	-1.15952	-0.905007	0.18831	0.252247	0.187108	0.198595	0.23856	0.336849	0.256538	0.913791	98.2149	129.068	95.554	101.805	121.64	176.544	134.584	474.403	112	124	92	106	117	185	116	497
Upk3b	Upk3b	NM_175309	100647	chr5	uroplakin 3B	13888	0.372357	0.851677	-0.851677	0.00837858	0.00837858	0.272032	0.272032	0.251341	0.209381	0.934023	1.55131	-1.0689	-0.275468	-1.21181	-1.02515	0.267334	0.379699	0.475217	0.246086	0.281911	0.359998	0.596252	0.925321	100.838	140.514	175.506	91.2343	103.974	136.458	226.147	347.442	115	135	169	95	100	143	195	364
Angptl4	Angptl4	NM_020581	57875	chr17	angiopoietin-like 4	13922	0.48032	-1.12922	1.12922	0.00174009	0.00174009	0.115054	0.115054	-0.636652	-1.9043	-1.37073	-0.89268	-0.0619221	1.46843	0.77381	1.71424	0.273582	0.409245	0.812284	0.498855	0.965165	0.164298	0.238812	0.33725	96.4214	141.532	280.408	172.874	332.682	58.1987	84.6906	118.355	110	136	270	180	320	61	73	124
Gjb2	Gjb2	NM_008125	14619	chr14	gap junction protein, beta 2	13955	0.355953	-0.892126	0.892126	0.00302875	0.00302875	0.15876	0.15876	-0.864712	-1.32073	-1.04213	-0.463242	0.544742	0.879613	0.265482	1.53862	0.356351	0.252496	0.459627	0.298363	0.728209	0.179096	0.217529	0.329402	158.718	110.322	200.447	130.61	317.085	80.1534	97.4407	146.04	181	106	193	136	305	84	84	153
Elf3	Elf3	NM_007921	13710	chr1	E74-like factor 3	13960	0.224235	1.48327	-1.48327	0.00733054	0.00733054	0.251046	0.251046	-0.232198	0.484339	-0.189147	2.99538	-1.30127	-1.48884	-1.45951	-1.66421	0.246115	0.188972	0.220416	0.224145	0.19515	0.304971	0.189877	1.7675	91.216	68.7097	79.9734	81.6364	70.7049	113.549	70.8213	651.968	104	66	77	85	68	119	61	683
Adap2	Adap2	NM_172133	216991	chr11	ArfGAP with dual PH domains 2	13972	0.524835	-0.755578	0.755578	0.0020141	0.0020141	0.125881	0.125881	-0.698492	-0.954953	-1.05478	-0.397886	0.576634	1.0712	0.62289	0.688572	0.571988	0.405188	0.824528	0.601045	0.632555	0.330578	0.30796	0.492615	169.252	117.607	238.866	174.799	182.987	98.2903	91.6523	145.083	193	113	230	182	176	103	79	152
Slfn8	Slfn8	NM_181545	276950	chr11	schlafen 8	13976	0.267146	-1.29316	1.29316	0.00138124	0.00138124	0.101615	0.101615	-1.40076	-2.92089	-1.42092	-0.401878	0.701671	1.06194	1.94559	1.12655	0.25177	0.144879	0.330544	0.608999	0.346282	0.0482132	0.139331	0.287072	143.798	81.1842	184.873	341.942	193.386	27.6538	80.0439	163.241	164	78	178	356	186	29	69	171
Shmt1	Shmt1	NM_009171	20425	chr11	serine hydroxymethyltransferase 1 (soluble)	13993	0.413818	-0.902181	0.902181	0.000933866	0.000933866	0.0809042	0.0809042	-0.693346	-1.27824	-0.839203	-0.842028	0.354933	1.09902	0.567303	1.34917	0.350676	0.321678	0.60162	0.413747	0.717117	0.208497	0.283387	0.285729	134.152	120.725	225.368	155.586	268.227	80.1543	109.02	108.805	153	116	217	162	258	84	94	114
Klhl14	Klhl14	NM_001081403	225266	chr18	kelch-like 14 (Drosophila)	14047	0.203491	-0.943988	0.943988	0.00479317	0.00479317	0.206095	0.206095	-0.376096	-1.53094	-1.29514	-0.83204	0.255193	1.14891	0.374853	1.56718	0.157844	0.199527	0.300646	0.174575	0.402837	0.0867442	0.10226	0.142982	117.483	145.692	219.136	127.729	293.173	64.8814	76.5795	105.943	134	140	211	133	282	68	66	111
Trim30d	Trim30d	NA	NA	NA	NA	14064	0.21034	-0.930404	0.930404	0.00648689	0.00648689	0.235879	0.235879	-0.500882	-1.94085	-1.06829	-0.590946	0.266066	0.571378	1.58638	0.925221	0.168765	0.191998	0.213282	0.430846	0.273393	0.0681953	0.125901	0.177665	117.484	131.126	145.409	294.879	186.105	47.6986	88.1624	123.13	134	126	140	307	179	50	76	129
Bfsp2	Bfsp2	NM_001002896	107993	chr9	beaded filament structural protein 2, phakinin	14083	0.507268	-1.10129	1.10129	0.00174882	0.00174882	0.115054	0.115054	-0.651373	-2.21901	-0.975027	-0.958865	0.535739	1.15389	0.511991	1.77992	0.443151	0.423099	0.696492	0.443419	1.07848	0.137117	0.329118	0.336256	128.889	120.718	198.369	126.769	306.687	40.0629	96.2582	97.3539	147	116	191	132	295	42	83	102
Cyp2f2	Cyp2f2	NM_007817	13107	chr7	cytochrome P450, family 2, subfamily f, polypeptide 2	14093	0.0797355	4.06779	-4.06779	5.36932e-06	5.36932e-06	0.00199921	0.00199921	0.541062	2.26914	0.629838	5.80397	-4.30387	-3.52089	-3.83909	-4.51991	0.0364075	0.0692205	0.0660588	0.0521605	0.0315369	0.230932	0.0718324	2.73288	12.2514	22.9171	21.8014	17.2883	10.4084	78.2343	24.4351	917.336	14	22	21	18	10	82	21	961
Nccrp1	Nccrp1	NM_001081115	233038	chr7	non-specific cytotoxic cell receptor protein 1 homolog (zebrafish)	14097	0.26465	1.93676	-1.93676	0.000168282	0.000168282	0.0262941	0.0262941	0.558166	0.762829	0.970624	3.32431	-1.48825	-1.86575	-2.05337	-2.43691	0.272046	0.302966	0.213149	0.18602	0.142462	0.341481	0.394429	2.05202	77.2057	84.3198	59.2006	51.8591	39.5195	97.324	112.556	579.419	88	81	57	54	38	102	97	607
Cilp2	Cilp2	NM_026818	68709	chr8	cartilage intermediate layer protein 2	14098	0.193189	-0.63326	0.63326	0.00837342	0.00837342	0.272032	0.272032	-0.337435	-1.00196	-0.582832	-0.666855	0.496362	0.497164	0.714694	0.781099	0.204758	0.180819	0.209246	0.242588	0.255447	0.110871	0.148594	0.141553	152.59	132.171	152.675	177.685	186.101	83.0175	111.341	104.985	174	127	147	185	179	87	96	110
Alox12e	Alox12e	NM_145684	11685	chr11	arachidonate lipoxygenase, epidermal	14111	0.0524763	3.96681	-3.96681	4.4102e-05	4.4102e-05	0.010902	0.010902	-1.25349	1.62645	0.954336	5.75847	-3.73143	-3.87169	-4.36529	-3.70973	0.0430457	0.0148803	0.0396715	0.0274093	0.0447444	0.12209	0.075493	2.19894	18.4191	6.26319	16.6199	11.5146	18.7134	52.4658	32.5544	936.431	21	6	16	12	18	55	28	981
Krt7	Krt7	NM_033073	110310	chr15	keratin 7	14126	0.126965	2.75151	-2.75151	0.000456133	0.000456133	0.0476963	0.0476963	0.0210358	0.575452	-0.147402	4.52113	-2.82261	-2.7034	-2.62069	-2.74373	0.110416	0.122761	0.122732	0.129689	0.119427	0.177746	0.105982	2.81302	32.4344	35.4067	35.3143	37.4569	34.3131	52.4659	31.3949	822.844	37	34	34	39	33	55	27	862
Aqp3	Aqp3	NM_016689	11828	chr4	aquaporin 3	14259	0.0416881	5.39398	-5.39398	1.43069e-05	1.43069e-05	0.00424359	0.00424359	-1.06448	3.14369	1.31756	7.07112	-4.88405	-5.03458	-4.61759	-7.87104	0.0214769	0.00649623	0.0194842	0.0269234	0	0.17153	0.0459054	2.67739	7.02705	2.09916	6.2317	8.65533	0.0124679	56.2834	15.1551	870.576	8	2	6	9	0	59	13	912
Figf	Figf	NM_010216	14205	chrX	c-fos induced growth factor	14287	0.362709	-1.4269	1.4269	0.000718477	0.000718477	0.0690844	0.0690844	-1.23574	-1.86484	-1.58799	-1.09926	0.178493	1.27634	0.545644	2.50163	0.209401	0.213673	0.460815	0.275508	1.08308	0.133877	0.162606	0.231748	72.74	72.8516	156.83	94.11	368.008	46.7508	56.8525	80.1792	83	70	151	98	354	49	49	84
Alox5	Alox5	NM_009662	11689	chr6	arachidonate 5-lipoxygenase	14323	0.200125	0.955968	-0.955968	0.000211103	0.000211103	0.0302812	0.0302812	0.843397	0.708568	0.866251	1.30773	-0.707571	-0.998382	-0.876388	-1.27561	0.177466	0.275484	0.147836	0.16044	0.121819	0.244765	0.273067	0.375316	92.9758	141.547	75.8198	82.5982	62.3897	128.829	143.823	195.67	106	136	73	86	60	135	124	205
Iigp1	Iigp1	NM_021792	60440	chr18	interferon inducible GTPase 1	14357	0.21935	-1.08909	1.08909	0.0016484	0.0016484	0.112245	0.112245	-0.991903	-0.932503	-1.29259	-1.13483	0.0275343	1.36922	1.78204	0.508201	0.133618	0.142187	0.348569	0.462821	0.191324	0.144701	0.112228	0.126752	72.7434	75.976	185.9	247.818	101.901	79.2115	61.4941	68.7155	83	73	179	258	98	83	53	72
Trim29	Trim29	NM_023655	72169	chr9	tripartite motif-containing 29	14443	0.0737805	2.32121	-2.32121	0.00196177	0.00196177	0.123492	0.123492	-0.763555	1.18365	-0.0732859	3.97872	-2.57286	-1.40232	-2.78894	-2.98607	0.0535177	0.038446	0.125426	0.0465901	0.0405634	0.150326	0.0615948	1.0644	28.0394	19.7952	64.3665	24.0001	20.8073	79.1916	32.5548	555.584	32	19	62	25	20	83	28	582
Acss1	Acss1	NM_080575	68738	chr2	acyl-CoA synthetase short-chain family member 1	14455	0.154833	-0.982645	0.982645	0.000752098	0.000752098	0.0707619	0.0707619	-1.07605	-1.39865	-1.20404	-0.425564	0.547389	0.96646	0.981807	1.31195	0.150128	0.0971931	0.205492	0.20691	0.261912	0.0755856	0.0866093	0.15121	99.9514	63.4912	133.979	135.422	170.501	50.5686	58.0161	100.231	114	61	129	141	164	53	50	105
Vill	Vill	NM_011700	22351	chr9	villin-like	14466	0.20771	-0.901314	0.901314	0.00587731	0.00587731	0.230096	0.230096	-0.611933	-1.46645	-1.34144	-0.437856	0.234452	0.895346	0.737174	1.45509	0.167067	0.17633	0.270883	0.241618	0.400896	0.0943119	0.102862	0.1963	82.4015	85.3377	130.863	117.17	193.367	46.749	51.0711	96.4099	94	82	126	122	186	49	44	101
Pdk4	Pdk4	NM_013743	27273	chr6	pyruvate dehydrogenase kinase, isoenzyme 4	14486	0.164733	-1.1986	1.1986	0.00041898	0.00041898	0.0455414	0.0455414	-1.12122	-1.10902	-1.3439	-1.19767	0.141475	1.63536	0.723929	1.70689	0.102801	0.0995035	0.298441	0.157319	0.314163	0.097969	0.0829343	0.0929317	65.727	62.4468	186.934	98.9166	196.488	62.9856	53.3721	59.172	75	60	180	103	189	66	46	62
Olig3	Olig3	NM_053008	94222	chr10	oligodendrocyte transcription factor 3	14492	0.256217	-1.09379	1.09379	0.00246685	0.00246685	0.141086	0.141086	-1.80165	-2.00468	-0.812838	-0.35271	0.914537	0.512209	1.3236	1.41069	0.30927	0.0997828	0.238315	0.418653	0.447287	0.0843509	0.195865	0.273064	118.382	37.4814	89.3291	157.519	167.383	32.4298	75.3682	104.057	135	36	86	164	161	34	65	109
Tsix	Tsix	NR_002844	22097	chrX	X (inactive)-specific transcript, antisense	14507	0.132667	2.18398	-2.18398	0.000170788	0.000170788	0.0264495	0.0264495	0.354089	2.83133	3.08356	-0.0587361	-2.74806	-2.94394	-1.64764	-1.7405	0.0285781	0.0571844	0.0252617	0.0636898	0.0599831	0.316628	0.377346	0.0420691	22.7642	44.7727	19.7471	49.9544	46.7781	253.878	302.57	33.3822	26	43	19	52	45	266	261	35
Gli1	Gli1	NM_010296	14632	chr10	GLI-Kruppel family member GLI1	14519	0.150194	-1.69399	1.69399	0.00919021	0.00919021	0.286682	0.286682	-0.732981	-3.35702	-3.18519	-1.17738	-1.38476	2.18297	1.01978	2.54467	0.0245567	0.131354	0.312676	0.138259	0.402815	0.0195953	0.0221003	0.0946947	16.6009	87.3938	207.703	92.1911	267.171	13.3386	15.1523	63.9599	19	84	200	96	257	14	13	67
C3ar1	C3ar1	NM_009779	12267	chr6	complement component 3a receptor 1	14547	0.120567	-0.707374	0.707374	0.00938643	0.00938643	0.289562	0.289562	-0.396366	-0.739373	-1.29462	-0.53675	0.751371	0.849564	0.455897	0.729775	0.149729	0.111891	0.163802	0.123907	0.150869	0.0858433	0.0579249	0.0999263	119.273	87.4185	127.744	96.9989	117.486	68.7089	46.4396	79.2202	136	84	123	101	113	72	40	83
Slfn9	Slfn9	NM_172796	237886	chr11	schlafen 9	14577	0.130581	-1.02802	1.02802	0.00486866	0.00486866	0.207809	0.207809	-1.04353	-1.44489	-1.07905	-0.624394	-0.195146	1.05841	1.77578	0.784915	0.0724184	0.0831638	0.178167	0.292696	0.147363	0.0611452	0.0791101	0.110064	51.691	58.2859	124.631	205.559	102.936	43.888	56.8441	78.2729	59	56	120	214	99	46	49	82
Cmah	Cmah	NM_007717	12763	chr13	cytidine monophospho-N-acetylneuraminic acid hydroxylase	14585	0.0246216	2.3553	-2.3553	4.64077e-05	4.64077e-05	0.0111251	0.0111251	0.805987	1.80396	0.241353	3.7612	-2.25809	-2.28426	-2.1713	-2.60478	0.0169954	0.0293753	0.0170337	0.0183971	0.013544	0.0578446	0.0191612	0.228332	30.6907	52.0572	30.1211	32.6557	23.9211	104.965	34.8734	410.483	35	50	29	34	23	110	30	430
Pmaip1	Pmaip1	NM_021451	58801	chr18	phorbol-12-myristate-13-acetate-induced protein 1	14588	0.191978	-0.692562	0.692562	0.00603124	0.00603124	0.230956	0.230956	-0.595421	-0.739265	-0.613997	-0.802306	0.43688	0.609721	0.847793	0.809192	0.189034	0.151036	0.217873	0.256348	0.250869	0.133257	0.145433	0.12871	92.9434	72.8538	104.9	123.9	120.603	65.8454	71.9089	62.9874	106	70	101	129	116	69	62	66
Cybb	Cybb	NM_007807	13058	chrX	cytochrome b-245, beta polypeptide	14591	0.105871	-1.13194	1.13194	0.00157704	0.00157704	0.109517	0.109517	-0.349263	-2.15316	-1.92844	-0.821514	0.883382	1.27504	1.03755	1.25453	0.117577	0.110912	0.157892	0.133238	0.155879	0.0302138	0.0353869	0.0784527	103.469	95.7278	136.052	115.251	134.118	26.7027	31.3721	68.7252	118	92	131	120	129	28	27	72
Hist1h3d	Hist1h3d	NM_178204	319149	chr13	histone cluster 1, H3d	14629	0.901423	0.747155	-0.747155	0.00364078	0.00364078	0.174081	0.174081	0.533945	0.989641	0.688642	0.696754	-0.954521	-0.714006	-0.675482	-0.625024	0.591622	1.02258	0.715637	0.7325	0.763018	1.37292	1.11169	1.12962	55.2314	93.6748	65.4326	67.2305	69.659	128.841	104.391	104.985	63	90	63	70	67	135	90	110
Wnt16	Wnt16	NM_053116	93735	chr6	wingless-related MMTV integration site 16	14657	0.287323	-1.60289	1.60289	0.00625188	0.00625188	0.234116	0.234116	-0.666053	-3.14735	-3.19908	-1.05511	0.241358	1.75856	0.293118	2.63455	0.159092	0.261229	0.470791	0.16778	0.868192	0.0430719	0.0411046	0.19572	49.0578	79.0691	142.283	50.8864	261.964	13.339	12.834	60.1432	56	76	137	53	252	14	11	63
AA467197	AA467197	NM_001004174	433470	chr2	expressed sequence AA467197	14661	0.643483	0.923293	-0.923293	0.0017088	0.0017088	0.114575	0.114575	1.11641	0.436756	0.715361	1.25163	-0.481627	-1.08936	-1.22947	-0.976802	0.658179	1.08265	0.438328	0.39555	0.47532	0.656712	0.797639	1.17262	78.0829	125.929	50.8964	46.0933	55.1074	78.244	95.1247	138.402	89	121	49	48	53	82	82	145
Msx1	Msx1	NM_010835	17701	chr5	homeobox, msh-like 1	14683	0.234602	-1.28764	1.28764	0.00589108	0.00589108	0.23012	0.23012	-0.768711	-2.29159	-2.26914	-0.613768	0.101309	1.4027	0.577158	2.16216	0.142161	0.192759	0.36171	0.202111	0.615288	0.0637045	0.0644793	0.211745	50.8146	67.6381	126.706	71.0605	215.187	22.8855	23.26	75.4201	58	65	122	74	207	24	20	79
Siglec1	Siglec1	NM_011426	20612	chr2	sialic acid binding Ig-like lectin 1, sialoadhesin	14688	0.0759315	-1.74335	1.74335	0.000390373	0.000390373	0.0435129	0.0435129	-0.517834	-3.24094	-2.77692	-1.91983	1.26268	1.64848	2.4533	1.1139	0.0770674	0.0753123	0.103082	0.180011	0.0709938	0.0104325	0.0146207	0.0275519	91.1797	87.3793	119.44	209.4	82.1472	12.3848	17.4629	32.4431	104	84	115	218	79	13	15	34
F13a1	F13a1	NM_028784	74145	chr13	coagulation factor XIII, A1 subunit	14694	0.122561	-1.81142	1.81142	0.000531507	0.000531507	0.0531507	0.0531507	-0.689297	-3.47292	-3.79217	-1.41523	1.16252	2.32569	1.60834	1.81726	0.11421	0.111438	0.262932	0.15874	0.184672	0.0146293	0.0113073	0.0658042	81.5256	78.0188	183.815	111.407	128.922	10.4756	8.19758	46.7751	93	75	177	116	124	11	7	49
Npcd	Npcd	NA	NA	NA	NA	14726	0.0972321	-1.4838	1.4838	4.5312e-05	4.5312e-05	0.0110133	0.0110133	-1.39349	-1.48266	-2.58157	-0.897604	0.655825	1.46985	1.96401	1.50917	0.0774712	0.0524901	0.139941	0.196826	0.144057	0.0481011	0.0217389	0.0734222	65.7327	43.7132	116.323	164.249	119.565	41.0331	18.624	62.0539	75	42	112	171	115	43	16	65
Snai1	Snai1	NM_011427	20613	chr2	snail homolog 1 (Drosophila)	14727	0.271385	-1.09547	1.09547	0.000524766	0.000524766	0.0531507	0.0531507	-1.34833	-1.6992	-1.19527	-0.419133	0.807539	1.02079	1.03328	1.41189	0.301406	0.144424	0.357367	0.359138	0.470468	0.10988	0.157011	0.274123	88.5566	41.6384	102.823	103.726	135.153	32.4331	46.4106	80.1926	101	40	99	108	130	34	40	84
Zfp750	Zfp750	NM_178763	319530	chr11	zinc finger protein 750	14788	0.0948782	1.16771	-1.16771	0.00268921	0.00268921	0.148458	0.148458	0.232893	0.935772	0.590246	2.1024	-1.10829	-1.44092	-0.738591	-1.43942	0.0788099	0.0918205	0.0635533	0.104081	0.0637156	0.146986	0.11518	0.335152	47.3536	54.1353	37.3969	61.477	37.4369	88.7465	69.6323	200.468	54	52	36	64	36	93	60	210
Gsx2	Gsx2	NM_133256	14843	chr5	GS homeobox 2	14812	0.255255	-1.3712	1.3712	0.00784655	0.00784655	0.261054	0.261054	-0.923553	-2.15663	-1.31663	-1.27707	-0.28275	1.51809	-0.153528	2.4943	0.10802	0.182283	0.391988	0.120368	0.775637	0.073882	0.134605	0.139884	33.2675	55.1517	118.396	36.4785	233.887	22.8874	41.7599	42.9484	38	53	114	38	225	24	36	45
Prb1	Prb1	NM_198669	381833	chr6	proline-rich protein BstNI subfamily 1	14821	0.273256	-1.96122	1.96122	0.00601568	0.00601568	0.230956	0.230956	-1.08335	-2.68435	-1.90539	-2.68421	0.940967	-0.0259582	-0.906674	3.56099	0.192706	0.183698	0.0988912	0.0520568	1.22867	0.0569155	0.0998534	0.0574723	57.8348	54.0948	29.0996	15.347	360.692	17.1619	30.1639	17.1637	66	52	28	16	347	18	26	18
Cdh17	Cdh17	NM_019753	12557	chr4	cadherin 17	14829	0.119996	-0.879538	0.879538	0.00481008	0.00481008	0.206315	0.206315	-0.981735	-0.770131	-0.708258	-1.04297	0.269539	0.510899	1.03083	1.39614	0.0956985	0.0744336	0.115759	0.16605	0.215529	0.0843896	0.0881134	0.0702651	61.3542	46.8395	72.7093	104.691	135.146	54.3969	56.8244	44.8516	70	45	70	109	130	57	49	47
Cd163	Cd163	NM_053094	93671	chr6	CD163 antigen	14873	0.0936319	-2.1213	2.1213	0.00134441	0.00134441	0.100543	0.100543	-0.618853	-5.31485	-4.32899	-2.20898	1.37554	2.11557	2.2603	2.39495	0.083238	0.0905112	0.142745	0.157328	0.173776	0.00228208	0.00554361	0.0288051	69.244	73.8314	116.322	128.703	141.391	1.88702	4.71771	23.8546	79	71	112	134	136	2	4	25
Spink13	Spink13	NA	NA	NA	NA	14880	0.464088	0.927798	-0.927798	0.00343007	0.00343007	0.167671	0.167671	0.951521	1.08811	0.826952	0.763043	-1.62408	-0.565654	-0.454008	-1.34186	0.196463	0.648274	0.424881	0.457744	0.245472	0.696303	0.579478	0.559887	28.8995	93.6699	61.2704	66.2807	35.3596	103.071	85.8386	82.0757	33	90	59	69	34	108	74	86
Muc20	Muc20	NM_146071	224116	chr16	mucin 20	14912	0.040317	1.88862	-1.88862	0.00719279	0.00719279	0.249819	0.249819	-0.741177	0.334255	-0.283183	3.56042	-1.79499	-1.68758	-2.15297	-1.82813	0.0438119	0.0249449	0.0483196	0.0344612	0.043755	0.0530279	0.0338986	0.51292	29.8135	16.6731	32.1953	23.0424	29.1137	36.2434	23.2763	347.515	34	16	31	24	28	38	20	364
2200002D01Rik	2200002D01Rik	NM_028179	72275	chr7	RIKEN cDNA 2200002D01 gene	14940	0.588337	0.847525	-0.847525	0.00999504	0.00999504	0.297801	0.297801	0.55065	0.243634	0.638808	1.55086	-0.686449	-0.894498	-0.90995	-0.860568	0.55078	0.745452	0.48556	0.478509	0.498121	0.586356	0.77358	1.48023	51.7464	68.6982	44.6629	44.1765	45.7496	55.3379	73.0901	138.417	59	66	43	46	44	58	63	145
B930018H19Rik	B930018H19Rik	NA	NA	NA	NA	14999	0.165567	-0.86039	0.86039	0.00434024	0.00434024	0.193761	0.193761	-0.78094	-0.613934	-1.16622	-0.903259	0.525735	1.29127	0.805351	0.66597	0.160667	0.118794	0.280721	0.198925	0.181311	0.130495	0.0880549	0.10737	63.1195	45.7948	108.003	76.8328	69.6651	51.5378	34.8276	41.9908	72	44	104	80	67	54	30	44
BC100530	BC100530	NM_001082546	100034684	chr16	cDNA sequence BC100530	15006	0.461581	2.08065	-2.08065	6.17947e-05	6.17947e-05	0.013029	0.013029	1.49905	0.616555	1.44192	3.23183	-1.57911	-1.63748	-2.2408	-3.26927	0.397098	0.844031	0.389462	0.251143	0.117137	0.441658	0.790537	2.79323	32.478	67.6612	31.1505	20.1626	9.37454	36.2438	64.9953	227.208	37	65	30	21	9	38	56	238
Bcl6b	Bcl6b	NM_007528	12029	chr11	B-cell CLL/lymphoma 6, member B	15042	0.0941605	0.823059	-0.823059	0.00625205	0.00625205	0.234116	0.234116	1.06107	1.03266	0.562974	0.47827	-1.12664	-0.924378	-0.619787	-0.623278	0.053878	0.145417	0.0635008	0.0785097	0.078741	0.139135	0.099942	0.0951748	34.177	90.5423	39.4712	48.9846	48.8638	88.7573	63.8158	60.1199	39	87	38	51	47	93	55	63
Slc6a14	Slc6a14	NM_020049	56774	chrX	solute carrier family 6 (neurotransmitter transporter), member 14	15076	0.0399423	1.98207	-1.98207	0.00357876	0.00357876	0.172056	0.172056	-0.00722352	0.594295	0.145808	3.55078	-2.79956	-1.47294	-2.67425	-1.384	0.019307	0.0367078	0.0517127	0.021514	0.0551896	0.0552581	0.0399069	0.443373	12.2318	22.9172	32.1871	13.4325	34.2975	35.2898	25.5936	280.693	14	22	31	14	33	37	22	294
Krt14	Krt14	NM_016958	16664	chr11	keratin 14	15117	0.0670315	3.18651	-3.18651	4.92785e-05	4.92785e-05	0.0116537	0.0116537	1.01155	2.29561	0.809895	4.65494	-4.01463	-2.278	-5.11305	-2.51106	0.0171071	0.0758924	0.0655282	0.00635422	0.0553226	0.185261	0.0637549	0.972782	5.21521	22.9174	19.7125	1.90268	16.6229	57.2443	19.7974	297.87	6	22	19	2	16	60	17	312
Gnat3	Gnat3	NM_001081143	242851	chr5	guanine nucleotide binding protein, alpha transducing 3	15119	0.253434	0.859358	-0.859358	0.00743511	0.00743511	0.253141	0.253141	0.998258	0.490712	1.20742	0.562399	-1.26859	-1.03039	-0.736199	-0.472424	0.133039	0.370705	0.160927	0.197663	0.239562	0.253222	0.418921	0.268925	28.91	79.0967	34.2795	42.2595	50.938	55.3415	91.5934	58.2118	33	76	33	44	49	58	79	61
Adh7	Adh7	NM_009626	11529	chr3	alcohol dehydrogenase 7 (class IV), mu or sigma polypeptide	15120	0.0339998	3.0976	-3.0976	0.000813843	0.000813843	0.073794	0.073794	-0.258252	1.42789	-1.44799	4.818	-2.90894	-2.50139	-3.1085	-3.78114	0.0318719	0.0247897	0.0440604	0.0279048	0.0165648	0.0838235	0.00898337	0.911162	12.2745	9.38731	16.6078	10.5597	6.25207	32.4258	3.55361	349.436	14	9	16	11	6	34	3	366
Tmem252	Tmem252	NA	NA	NA	NA	15121	0.126513	-0.8827	0.8827	0.00469623	0.00469623	0.203426	0.203426	-0.990543	-1.28765	-0.508033	-0.782393	0.588618	0.951425	1.18517	0.650349	0.128802	0.0790814	0.169753	0.199221	0.137548	0.0624561	0.108731	0.090396	58.7367	35.3915	75.8169	89.3278	61.3482	28.6184	49.8452	41.0397	67	34	73	93	59	30	43	43
St6galnac1	St6galnac1	NM_011371	20445	chr11	ST6 (alpha-N-acetyl-neuraminyl-2,3-beta-galactosyl-1,3)-N-acetylgalactosaminide alpha-2,6-sialyltransferase 1	15131	0.0580072	2.21612	-2.21612	0.000440142	0.000440142	0.0473081	0.0473081	0.471138	1.37443	0.261082	3.67525	-1.64353	-2.13238	-2.86116	-2.28297	0.0633174	0.0622437	0.0454753	0.0264582	0.0407923	0.115711	0.0520525	0.584214	28.0986	27.0797	19.7355	11.512	17.6802	51.5181	23.275	257.777	32	26	19	12	17	54	20	270
Esyt3	Esyt3	NM_177775	272636	chr9	extended synaptotagmin-like protein 3	15221	0.0487746	1.22421	-1.22421	0.000776365	0.000776365	0.0715073	0.0715073	0.678052	0.992124	0.738723	1.96985	-1.21618	-1.40807	-1.17356	-1.01948	0.0358319	0.0599292	0.0318698	0.0375792	0.0421756	0.0730429	0.0609933	0.146362	29.8083	48.9274	25.9714	30.732	34.3086	61.0703	51.0718	121.239	34	47	25	32	33	64	44	127
Tacstd2	Tacstd2	NM_020047	56753	chr6	tumor-associated calcium signal transducer 2	15253	0.0264322	4.75874	-4.75874	4.4231e-05	4.4231e-05	0.010902	0.010902	1.2473	3.08949	-0.972943	6.25102	-3.92843	-6.56646	-5.6209	-3.53643	0.0160986	0.0292164	0	0.0029898	0.0227766	0.110415	0.00352918	1.02106	5.2906	9.38735	0.0105687	0.946302	7.25459	36.2441	1.22918	332.254	6	9	0	1	7	38	1	348
Tgtp1	Tgtp1	NA	NA	NA	NA	15256	0.105522	-1.18285	1.18285	0.00736001	0.00736001	0.251073	0.251073	-1.00944	-0.590294	-1.20238	-2.3669	0.186455	1.65928	1.70759	0.463622	0.0657124	0.0652352	0.189546	0.195264	0.0817332	0.0857605	0.0554065	0.023953	34.1547	33.304	96.5771	99.9	41.6009	44.8689	29.0098	12.3878	39	32	93	104	40	47	25	13
Pdzk1ip1	Pdzk1ip1	NM_026018	67182	chr4	PDZK1 interacting protein 1	15369	0.0691317	2.38241	-2.38241	0.00228589	0.00228589	0.134239	0.134239	0.302954	0.0116373	-0.258673	4.07121	-1.95626	-2.37824	-2.20416	-2.86261	0.0880359	0.086226	0.0659223	0.0747423	0.045755	0.0680987	0.0551415	1.21943	18.4346	17.7135	13.506	15.3663	9.369	14.2918	11.6791	253.984	21	17	13	16	9	15	10	266
Hist1h2ad	Hist1h2ad	NM_178188	319165	chr13	histone cluster 1, H2ad	15425	0.425655	0.915815	-0.915815	0.0061751	0.0061751	0.232897	0.232897	0.703132	1.4006	0.793701	0.517654	-0.941506	-0.94184	-0.904349	-0.793484	0.283094	0.492365	0.28893	0.295739	0.321853	0.7856	0.512002	0.425665	28.0523	47.8817	28.0456	28.8103	31.1914	78.269	51.0487	41.9845	32	46	27	30	30	82	44	44
Rab25	Rab25	NM_016899	53868	chr3	RAB25, member RAS oncogene family	15494	0.0968165	1.78496	-1.78496	0.00648865	0.00648865	0.235879	0.235879	0.29267	0.296038	-0.0155439	3.30315	-1.33123	-1.44637	-2.55312	-1.90449	0.120557	0.113448	0.113422	0.0497547	0.0812224	0.111215	0.0880964	0.937485	23.7014	21.875	21.8067	9.59001	15.6017	21.9285	17.4748	183.334	27	21	21	10	15	23	15	192
A730020M07Rik	A730020M07Rik	NA	NA	NA	NA	15501	0.0920674	-1.39436	1.39436	0.00279987	0.00279987	0.152167	0.152167	-0.755472	-2.01262	-3.34009	-0.710406	0.91122	1.73615	1.06994	1.59009	0.093742	0.0772211	0.171294	0.10668	0.154801	0.0302393	0.0104939	0.0785188	41.1874	33.2899	73.7326	46.0935	66.5373	13.3458	4.71635	34.3779	47	32	71	48	64	14	4	36
Foxf1	Foxf1	NA	NA	NA	NA	15582	0.0867353	-1.1018	1.1018	0.00445372	0.00445372	0.196818	0.196818	-1.4914	-0.377038	-1.1814	-1.61099	0.580789	1.33103	0.972377	1.307	0.076118	0.0377826	0.132208	0.102218	0.130179	0.0824317	0.0462097	0.0341489	34.1693	16.6626	58.1573	45.1363	57.1801	37.2396	20.8966	15.2576	39	16	56	47	55	39	18	16
Glod5	Glod5	NM_027227	69824	chrX	glyoxalase domain containing 5	15624	0.290429	-1.07681	1.07681	0.00636239	0.00636239	0.235135	0.235135	-1.11106	-0.414003	-2.03485	-1.09964	0.983807	1.1654	1.39424	0.552077	0.352156	0.170429	0.408935	0.478741	0.264779	0.274584	0.0833769	0.169443	43.8379	20.8196	49.8522	58.5933	32.2416	34.3738	10.5016	20.993	50	20	48	61	31	36	9	22
Mx1	Mx1	NR_003520	17857	chr16	myxovirus (influenza virus) resistance 1	15666	0.0699936	-1.98725	1.98725	0.00174468	0.00174468	0.115054	0.115054	-1.87107	-3.20822	-1.83278	-1.33597	0.172157	2.6489	2.77245	-0.17533	0.0298334	0.0276023	0.178312	0.193595	0.02341	0.00950234	0.0276996	0.0403002	14.849	13.5322	87.2216	95.11	11.4566	4.75188	13.923	20.0578	17	13	84	99	11	5	12	21
Pla1a	Pla1a	NM_134102	85031	chr16	phospholipase A1 member A	15679	0.0914426	-0.991223	0.991223	0.00602531	0.00602531	0.230956	0.230956	-0.696099	-1.42884	-1.16024	-0.709104	0.686263	0.889449	0.849429	1.35043	0.0959063	0.0725231	0.11311	0.109541	0.157013	0.0415446	0.0504598	0.0707922	35.056	26.0157	40.509	39.3734	56.136	15.257	18.5837	25.7732	40	25	39	41	54	16	16	27
Bnipl	Bnipl	NM_134253	171388	chr3	BCL2/adenovirus E1B 19kD interacting protein like	15683	0.0666681	1.57205	-1.57205	0.00151464	0.00151464	0.108188	0.108188	1.13728	0.237604	1.02685	2.59974	-1.39742	-1.16588	-1.57755	-2.0978	0.0529416	0.112094	0.0640391	0.0471947	0.0321013	0.0573329	0.100973	0.309731	17.5389	36.4366	20.7663	15.3629	10.409	19.0663	33.678	102.167	20	35	20	16	10	20	29	107
AI607873	AI607873	NA	NA	NA	NA	15686	0.0534865	-1.7887	1.7887	0.00030932	0.00030932	0.03644	0.03644	-0.89885	-2.25705	-3.14003	-1.54695	0.754858	2.4932	1.6396	1.52941	0.0380486	0.0411027	0.133142	0.0726822	0.0675648	0.0147159	0.00714956	0.0252618	24.5071	25.9957	84.1048	46.097	42.6339	9.53017	4.70994	16.2266	28	25	81	48	41	10	4	17
Lum	Lum	NM_008524	17022	chr10	lumican	15705	0.0886049	-2.06223	2.06223	0.00829855	0.00829855	0.271448	0.271448	-1.38592	-2.16518	-3.92495	-1.58038	-0.291978	1.11237	-0.429268	3.60713	0.0250905	0.049675	0.0717361	0.0228752	0.417685	0.0271716	0.00600046	0.0424033	9.58482	18.7201	27.0179	8.62399	156.918	10.4902	2.39301	16.2334	11	18	26	9	151	11	2	17
Vmn2r89	Vmn2r89	NM_009487	22301	chr14	vomeronasal 2, receptor 89	15713	0.0644766	-1.44332	1.44332	0.000154412	0.000154412	0.0245656	0.0245656	-1.23576	-1.51475	-2.33979	-0.901811	1.14351	1.31551	1.6455	1.47931	0.0749054	0.0379373	0.0863927	0.108702	0.0971759	0.0301836	0.0160391	0.0476233	37.6879	18.7331	42.5864	53.7882	47.8269	15.2633	8.18013	23.8727	43	18	41	56	46	16	7	25
4930578C19Rik	4930578C19Rik	NM_175228	75905	chrX	RIKEN cDNA 4930578C19 gene	15731	0.0930404	-1.02414	1.02414	0.00790034	0.00790034	0.262345	0.262345	-1.42901	-1.20727	-1.09968	-0.455254	0.423957	0.910195	1.10652	1.39174	0.0815577	0.0445636	0.117748	0.134855	0.165906	0.0512841	0.0553683	0.0891866	27.1499	14.5813	38.4321	44.1803	54.0565	17.17	18.577	29.601	31	14	37	46	52	18	16	31
Tmprss11g	Tmprss11g	NA	NA	NA	NA	15737	0.0258699	2.43439	-2.43439	0.000760298	0.000760298	0.0710741	0.0710741	-0.148525	1.84626	0.533495	3.8277	-2.29394	-3.33531	-1.58876	-2.65449	0.0181277	0.015951	0.00797367	0.031218	0.0139896	0.0678173	0.0260117	0.275725	9.63937	8.34677	4.16929	16.3459	7.28661	36.2523	13.9958	146.104	11	8	4	17	7	38	12	153
Hist1h3g	Hist1h3g	NM_145073	97908	chr13	histone cluster 1, H3g	15743	0.268703	1.92127	-1.92127	0.000928881	0.000928881	0.0808727	0.0808727	0.952264	2.37577	1.1047	2.39554	-0.617132	-3.23901	-2.07876	-3.23764	0.336695	0.279338	0.0465455	0.117915	0.0466644	0.750082	0.303682	0.767939	30.832	24.9942	4.17131	10.5577	4.17621	68.7257	27.8911	69.6879	35	24	4	11	4	72	24	73
Krt23	Krt23	NM_033373	94179	chr11	keratin 23	15774	0.0686839	1.51137	-1.51137	0.00773695	0.00773695	0.259381	0.259381	-0.636767	0.778623	1.32469	2.60706	-2.06001	-1.24573	-1.82148	-0.954726	0.0338289	0.0334879	0.0632402	0.0411228	0.0783197	0.0932526	0.137535	0.343029	9.60859	9.38731	17.6544	11.5159	21.8235	26.7063	39.4539	97.3997	11	9	17	12	21	28	34	102
Apol9b	Apol9b	NM_173743	71898	chr15	apolipoprotein L 9b	15779	0.107189	-1.04483	1.04483	0.00636879	0.00636879	0.235135	0.235135	-0.693922	-1.59054	-1.67282	-0.491345	0.925183	0.985356	0.984753	1.16522	0.132789	0.0879811	0.141502	0.140922	0.161034	0.0445105	0.0415864	0.100264	36.8202	23.9327	38.431	38.4145	43.6664	12.3924	11.65	27.6914	42	23	37	40	42	13	10	29
Gpr110	Gpr110	NM_133776	77596	chr17	G protein-coupled receptor 110	15802	0.0254048	1.58779	-1.58779	0.0087405	0.0087405	0.279122	0.279122	0.148314	-0.38699	1.15917	2.89707	-1.22433	-1.68634	-1.6852	-1.57793	0.0270147	0.0245138	0.0196065	0.0195668	0.0212946	0.0160905	0.049747	0.171342	17.5531	15.6302	12.469	12.4797	13.5201	10.4751	32.5116	110.778	20	15	12	13	13	11	28	116
Cldn4	Cldn4	NM_009903	12740	chr5	claudin 4	15803	0.0187883	3.85508	-3.85508	0.000227467	0.000227467	0.0313439	0.0313439	-0.554979	2.39055	0.328008	5.32387	-4.8763	-3.12015	-4.78862	-2.70367	0.00261346	0.00632405	0.0158064	0.00291221	0.0221855	0.0679257	0.0137504	0.543005	0.831314	2.10042	5.18614	0.946074	7.25639	22.8843	4.71777	181.445	1	2	5	1	7	24	4	190
Cxcl10	Cxcl10	NM_021274	15945	chr5	chemokine (C-X-C motif) ligand 10	15805	0.145746	-1.67273	1.67273	0.0049607	0.0049607	0.210199	0.210199	-2.59606	-2.34864	-1.08642	-1.05996	0.824872	1.56275	2.73859	-0.335174	0.120476	0.031235	0.208185	0.47466	0.0521792	0.0372768	0.0962119	0.0988088	24.5121	6.26061	41.547	95.1241	10.4166	7.61892	19.6737	20.0564	28	6	40	99	10	8	17	21
Pkp3	Pkp3	NM_019762	56460	chr7	plakophilin 3	15847	0.0251799	2.55321	-2.55321	5.25735e-05	5.25735e-05	0.0119485	0.0119485	0.629472	1.33147	1.83724	3.79631	-2.14091	-2.33588	-2.60671	-2.69747	0.0179033	0.0236304	0.0157499	0.0126953	0.0118426	0.0387766	0.0556611	0.224257	9.6573	12.5092	8.31008	6.71663	6.24609	20.9762	30.2035	120.323	11	12	8	7	6	22	26	126
Gm609	Gm609	NM_001005854	208166	chr16	predicted gene 609	15861	0.0731789	-1.48075	1.48075	8.60974e-05	8.60974e-05	0.016016	0.016016	-1.57381	-1.06975	-1.66962	-1.48449	1.50201	1.10975	1.33081	1.71174	0.10483	0.0323832	0.0809391	0.0944449	0.124424	0.0458933	0.0293378	0.0341469	41.2161	12.4953	31.166	36.4923	47.8216	18.1389	11.6282	13.3572	47	12	30	38	46	19	10	14
Cyp4a12b	Cyp4a12b	NM_172306	13118	chr4	cytochrome P450, family 4, subfamily a, polypeptide 12B	15883	0.0116443	3.30125	-3.30125	0.00198702	0.00198702	0.124634	0.124634	-2.47937	1.13317	0.279664	4.92338	-3.42321	-2.3709	-3.05112	-3.95806	0.00790476	0	0.0191235	0.0110104	0.00479308	0.0256813	0.0129968	0.386827	3.48109	0.0161639	8.29309	4.79956	2.09297	11.4293	5.87885	170.955	4	0	8	5	2	12	5	179
Car1	Car1	NM_009799	12346	chr3	carbonic anhydrase 1	15906	0.122241	-1.04622	1.04622	0.00386368	0.00386368	0.179598	0.179598	-1.28207	-0.959918	-0.941934	-0.885804	1.07317	1.16665	0.808868	0.964584	0.163895	0.0628746	0.178909	0.138086	0.155127	0.0779224	0.0788701	0.083056	35.9532	13.5382	38.4269	29.7672	33.2739	17.1757	17.4037	18.1338	41	13	37	31	32	18	15	19
Gjb6	Gjb6	NM_008128	14623	chr14	gap junction protein, beta 6	15941	0.0663936	-1.52403	1.52403	0.000133986	0.000133986	0.022331	0.022331	-1.49409	-1.4044	-1.46474	-1.50374	1.20309	1.59318	0.96864	1.91663	0.0753658	0.0312635	0.101583	0.0647853	0.127955	0.0326469	0.0311557	0.0306115	30.6715	12.4931	40.5047	25.921	50.9357	13.3585	12.7705	12.4031	35	12	39	27	49	14	11	13
Cwh43	Cwh43	NM_181323	231293	chr5	cell wall biogenesis 43 C-terminal homolog (S. cerevisiae)	16097	0.0197732	2.20722	-2.20722	0.00195924	0.00195924	0.123492	0.123492	1.04714	1.00871	-0.313886	3.59328	-2.17938	-2.81007	-1.90973	-1.66971	0.0139564	0.0337718	0.00844098	0.0174958	0.0211563	0.0321174	0.0114734	0.204128	7.00029	16.669	4.16714	8.64446	10.3902	16.2046	5.87866	102.2	8	16	4	9	10	17	5	107
Il12rb1	Il12rb1	NM_008353	16161	chr8	interleukin 12 receptor, beta 1	16141	0.0414007	-1.70376	1.70376	0.000129807	0.000129807	0.021965	0.021965	-2.14824	-1.74709	-1.22787	-1.48414	1.591	0.90596	1.67797	2.05214	0.057679	0.0119633	0.0358815	0.062436	0.0819388	0.016062	0.0238441	0.0198234	30.6851	6.25634	18.7077	32.6538	42.6187	8.58241	12.7333	10.4982	35	6	18	34	41	9	11	11
Plin5	Plin5	NM_025874	66968	chr17	perilipin 5	16168	0.0609017	-1.66971	1.66971	0.000202421	0.000202421	0.0293975	0.0293975	-1.59191	-1.22076	-1.77329	-1.85755	1.08336	2.10235	1.77596	1.13681	0.0586127	0.0265933	0.124073	0.0979691	0.0621951	0.034382	0.0224862	0.0213651	21.0133	9.37032	43.6098	34.5776	21.8441	12.4128	8.14515	7.62633	24	9	42	36	21	13	7	8
Slc36a2	Slc36a2	NM_153170	246049	chr11	solute carrier family 36 (proton/amino acid symporter), member 2	16192	0.0477504	-2.13012	2.13012	0.00527813	0.00527813	0.218362	0.218362	-0.97048	-2.49592	-3.86636	-2.08153	-0.378483	2.08656	0.393159	3.2916	0.0116816	0.0353338	0.0753612	0.0216948	0.177079	0.0105421	0.00256087	0.0149033	5.20052	15.5796	33.2359	9.5856	77.9282	4.7593	1.22755	6.67565	6	15	32	10	75	5	1	7
Atp6v0d2	Atp6v0d2	NM_175406	242341	chr4	ATPase, H+ transporting, lysosomal V0 subunit D2	16225	0.0429791	-1.56704	1.56704	0.00408574	0.00408574	0.184279	0.184279	-0.639935	-2.59985	-2.67837	-1.11687	1.44385	1.96579	0.379067	1.72625	0.0586186	0.038893	0.0869171	0.0273919	0.0733803	0.00819107	0.00746162	0.0268814	27.1754	17.6697	39.4567	12.4691	33.2675	3.79891	3.54471	12.4142	31	17	38	13	32	4	3	13
Ifi202b	Ifi202b	NM_011940	26388	chr1	interferon activated gene 202B	16238	0.0264845	2.26529	-2.26529	0.00546898	0.00546898	0.223094	0.223094	0.882523	1.23174	0.133584	3.58508	-3.14334	-0.767104	-4.02617	-2.61496	0.00790586	0.0382612	0.0541908	0.00293653	0.0127833	0.0485159	0.0207978	0.262243	2.58421	12.5071	17.6085	0.943727	4.16953	16.2063	7.03728	86.925	3	12	17	1	4	17	6	91
Inmt	Inmt	NM_009349	21743	chr6	indolethylamine N-methyltransferase	16280	0.10693	-2.12654	2.12654	0.0033757	0.0033757	0.166878	0.166878	-1.02868	-1.94621	-2.38167	-3.93446	-0.264398	2.79994	0.747923	2.68113	0.0277594	0.0727698	0.274223	0.0618651	0.25248	0.0350723	0.024342	0.00505933	5.20079	13.502	50.8686	11.508	46.7684	6.67759	4.67726	0.935095	6	13	49	12	45	7	4	1
S100a9	S100a9	NM_009114	20202	chr3	S100 calcium binding protein A9 (calgranulin B)	16310	0.130432	2.35924	-2.35924	0.000775271	0.000775271	0.0715073	0.0715073	2.17091	2.49025	-0.928484	2.94289	-1.46945	-1.8418	-2.61631	-3.84915	0.0999285	0.296763	0.0769207	0.0404914	0.0110167	0.364003	0.0238982	0.506642	9.69944	28.1043	7.26558	3.83197	1.0559	35.3153	2.39584	48.6989	11	27	7	4	1	37	2	51
Tmprss11b	Tmprss11b	NA	NA	NA	NA	16318	0.0149293	2.27485	-2.27485	0.0097115	0.0097115	0.294033	0.294033	0.766096	0.188791	-0.984383	3.80138	-2.43807	-2.49156	-3.32118	-1.11061	0.0106791	0.0258413	0.0103341	0.00475993	0.0310815	0.0161909	0.00561866	0.226554	4.35838	10.4261	4.16336	1.90531	12.4474	6.65793	2.39587	92.6722	5	10	4	2	12	7	2	97
Gm12	Gm12	NA	NA	NA	NA	16345	0.0964125	1.45424	-1.45424	0.0032858	0.0032858	0.165866	0.165866	0.929229	2.16244	0.815383	1.09863	-1.3713	-0.908018	-1.90295	-1.43743	0.052472	0.107926	0.0761653	0.0350821	0.0509066	0.25571	0.0966261	0.120499	8.75948	17.7037	12.4552	5.75124	8.32225	42.9705	16.2845	20.0341	10	17	12	6	8	45	14	21
Cdcp1	Cdcp1	NM_133974	109332	chr9	CUB domain containing protein 1	16375	0.011633	2.4439	-2.4439	0.00290965	0.00290965	0.155266	0.155266	1.08581	2.23862	-2.46808	3.59021	-2.38281	-2.76228	-2.04928	-1.9521	0.00614832	0.0163655	0.00446227	0.00822136	0.00894734	0.0372865	0	0.0981621	4.36756	11.466	3.12615	5.76362	6.2349	26.7176	0.0614482	69.7333	5	11	3	6	6	28	0	73
Bcas1	Bcas1	NM_029815	76960	chr2	breast carcinoma amplified sequence 1	16376	0.0125193	2.08841	-2.08841	0.00599519	0.00599519	0.230956	0.230956	-0.161962	0.720983	0.400787	3.52753	-1.45164	-2.37557	-1.79495	-2.37426	0.0160331	0.00969923	0.00775758	0.0125061	0.00777739	0.0190993	0.0147623	0.145523	8.7977	5.2239	4.16408	6.72285	4.16876	10.4777	8.1932	79.2991	10	5	4	7	4	11	7	83
Ascl2	Ascl2	NM_008554	17173	chr7	achaete-scute complex homolog 2 (Drosophila)	16405	0.0540993	-1.2548	1.2548	0.00642395	0.00642395	0.23568	0.23568	-1.13754	-0.872885	-2.32796	-0.87275	0.894845	1.26025	1.3288	1.26172	0.0587218	0.0319713	0.078134	0.0817929	0.0783336	0.0381555	0.0115859	0.0385288	17.5139	9.36911	22.8505	24.0111	22.8748	11.4569	3.54348	11.4581	20	9	22	25	22	12	3	12
Il1f9	Il1f9	NM_153511	215257	chr2	interleukin 1 family, member 9	16513	0.0239735	2.29994	-2.29994	0.00501391	0.00501391	0.211387	0.211387	1.89434	0.623727	0.032341	3.42962	-3.70499	-0.944073	-3.61546	-1.94316	0.00287369	0.0660607	0.0382368	0.00320219	0.0174248	0.0248965	0.0151196	0.194835	0.827802	19.7816	11.3894	0.944834	5.19862	7.6136	4.71689	59.2342	1	19	11	1	5	8	4	62
Muc5ac	Muc5ac	NM_010844	17833	chr7	mucin 5, subtypes A and C, tracheobronchial/gastric	16577	0.00459185	3.74211	-3.74211	6.01325e-06	6.01325e-06	0.00219233	0.00219233	3.34025	1.10767	2.37274	4.32675	-2.45722	-2.60811	-4.64562	-4.63396	0.00222597	0.0168325	0.00201943	0	0	0.00301326	0.00805177	0.0334701	3.55801	26.0198	3.10538	0	0.00811786	4.74921	12.8175	52.5361	4	25	3	0	0	5	11	55
Pof1b	Pof1b	NM_181579	69693	chrX	premature ovarian failure 1B	16591	0.00482748	2.99543	-2.99543	0.00317746	0.00317746	0.162589	0.162589	1.14972	0.840879	-1.81912	4.38873	-3.11596	-2.52044	-3.6001	-1.93354	0.00243341	0.0103046	0.00441524	0.00135578	0.00737753	0.00790575	0	0.107772	1.7243	7.30429	3.11645	0.947659	5.18297	5.70396	0.060702	77.4047	2	7	3	1	5	6	0	81
Oit1	Oit1	NM_146050	18300	chr14	oncoprotein induced transcript 1	16595	0.0183851	2.71748	-2.71748	0.00837468	0.00837468	0.272032	0.272032	-0.463526	1.1621	0.685127	4.08705	-4.52693	-4.51198	-1.98858	-1.31216	0	0.00915495	0	0.0210791	0.0367048	0.0368745	0.024882	0.310294	0	2.10098	0.0104177	4.80925	8.28416	8.56887	5.87507	71.6703	0	2	0	5	8	9	5	75
Ccl11	Ccl11	NM_011330	20292	chr11	chemokine (C-C motif) ligand 11	16726	0.0609723	-1.84631	1.84631	0.00123259	0.00123259	0.0959975	0.0959975	-1.36028	-1.46625	-3.06493	-1.46612	1.30174	1.44024	1.127	2.48923	0.0661646	0.032021	0.0746983	0.0589823	0.160477	0.0286611	0.00580194	0.0289415	13.1246	6.24044	14.5478	11.5134	31.1695	5.7277	1.22135	5.72829	15	6	14	12	30	6	1	6
Gimap3	Gimap3	NM_031247	83408	chr6	GTPase, IMAP family member 3	16795	0.0252763	1.91721	-1.91721	0.00287666	0.00287666	0.154897	0.154897	2.28379	1.91358	0.783739	1.42853	-3.25006	-1.07508	-3.1609	-0.903829	0.00220652	0.0640719	0.0186833	0.00245874	0.0214069	0.0477908	0.0203162	0.0337808	0.828512	24.9653	7.25724	0.945086	8.2979	19.0886	8.17982	13.3527	1	24	7	1	8	20	7	14
Slc10a6	Slc10a6	NM_029415	75750	chr5	solute carrier family 10 (sodium/bile acid cotransporter family), member 6	16850	0.0262139	-1.625	1.625	0.00846835	0.00846835	0.273425	0.273425	-3.97007	-0.585764	-2.23463	-1.04492	1.32031	0.87192	1.76598	1.79991	0.033425	0	0.0242589	0.047178	0.0486417	0.0241316	0.00586203	0.0170574	13.1356	0.0123033	9.35943	18.2519	18.7101	9.57031	2.37078	6.68897	15	0	9	19	18	10	2	7
Olfr12	Olfr12	NM_206896	257890	chr1	olfactory receptor 12	16857	0.0335991	3.31235	-3.31235	1.1551e-06	1.1551e-06	0.000631695	0.000631695	2.35874	2.86154	2.26444	3.49384	-2.35918	-4.21614	-1.94605	-4.21582	0.0126663	0.0612998	0	0.0188189	0	0.0868739	0.055535	0.138511	2.65088	12.5004	0.00785277	3.86139	0.00807456	18.1295	11.6462	28.6514	3	12	0	4	0	19	10	30
4930563D23Rik	4930563D23Rik	NM_029252	75328	chr16	RIKEN cDNA 4930563D23 gene	16867	0.0169389	1.34356	-1.34356	0.00863356	0.00863356	0.277224	0.277224	0.971509	0.854618	1.33986	1.59131	-1.2427	-1.03245	-1.12938	-1.51732	0.0106002	0.0235128	0.0128222	0.0118119	0.00856994	0.0210456	0.0302095	0.0367071	5.25038	11.4563	6.23098	5.76115	4.16698	10.4869	15.0796	18.1411	6	11	6	6	4	11	13	19
Syt8	Syt8	NM_018802	55925	chr7	synaptotagmin VIII	16900	0.016099	2.1862	-2.1862	0.0058449	0.0058449	0.230096	0.230096	1.15712	1.04089	-0.303065	3.32952	-2.13573	-1.13689	-2.0331	-2.94986	0.00944706	0.03048	0.0228547	0.010527	0.00381884	0.0272818	0.00828407	0.148074	2.60995	8.3405	6.2141	2.87611	1.05316	7.61747	2.39476	41.1043	3	8	6	3	1	8	2	43
Gp2	Gp2	NM_025989	67133	chr7	glycoprotein 2 (zymogen granule membrane)	16920	0.0114961	2.68552	-2.68552	0.00206601	0.00206601	0.12686	0.12686	1.12504	1.20235	1.26877	3.66051	-4.02342	-1.39781	-4.02342	-1.65986	0	0.0173703	0.0144719	0	0.0116071	0.018139	0.0188842	0.112515	0	6.26178	5.17145	0	4.14638	6.66154	7.02254	41.1015	0	6	5	0	4	7	6	43
Cd300ld	Cd300ld	NM_145437	217305	chr11	CD300 molecule-like family member d	17047	0.0191848	-1.80066	1.80066	0.00335127	0.00335127	0.166835	0.166835	-1.31912	-0.933757	-1.94076	-2.73199	0.891619	2.03437	1.64929	1.53311	0.0155371	0.00939914	0.0375878	0.0281338	0.0259076	0.0126194	0.00510913	0.0021238	6.97516	4.16097	16.6093	12.484	11.4408	5.7412	2.35428	0.938276	8	4	16	13	11	6	2	1
Lctl	Lctl	NM_145835	235435	chr9	lactase-like	17201	0.0181528	-2.35096	2.35096	0.00216405	0.00216405	0.129771	0.129771	-0.732309	-3.58152	-3.53255	-2.04361	1.39393	2.25562	1.15234	2.61967	0.0174407	0.0158261	0.034282	0.0145758	0.0449448	0	0	0.00476803	6.97864	6.20607	13.4985	5.74843	17.6601	0	0.0345274	1.90373	8	6	13	6	17	0	0	2
Faim3	Faim3	NM_026976	69169	chr1	Fas apoptotic inhibitory molecule 3	17251	0.0173592	2.73184	-2.73184	0.000842847	0.000842847	0.0752542	0.0752542	2.80222	1.40784	1.17295	2.68673	-3.53394	-0.912202	-2.56853	-3.52293	0	0.0614506	0.0191988	0.00353723	0	0.020626	0.0167015	0.0555407	0	16.6386	5.1549	0.952616	0.0076575	5.70991	4.70172	15.2817	0	16	5	1	0	6	4	16
Gm8773	Gm8773	NA	NA	NA	NA	17308	0.0203623	1.84599	-1.84599	0.00520795	0.00520795	0.216998	0.216998	1.59996	1.62371	0.73552	1.97159	-1.87441	-2.28726	-0.781983	-1.69737	0.00746526	0.040645	0.00451506	0.0207965	0.00905318	0.0404224	0.0196387	0.0530632	1.72888	9.36924	1.04977	4.81884	2.08517	9.54134	4.69539	12.4158	2	9	1	5	2	10	4	13
Gm2447	Gm2447	NA	NA	NA	NA	17482	0.0136816	-2.00342	2.00342	0.00927522	0.00927522	0.288306	0.288306	-0.556509	-2.91755	-1.78948	-1.9578	1.28081	1.27236	2.17322	1.2737	0.0157329	0.0126901	0.015859	0.0321407	0.0158995	0	0.00344902	0.00286742	5.23723	4.13743	5.20082	10.578	5.20656	0	1.18567	0.944984	6	4	5	11	5	0	1	1
Stmnd1	Stmnd1	NA	NA	NA	NA	17483	0.0185075	-2.02281	2.02281	0.00672048	0.00672048	0.239041	0.239041	-1.88628	-0.644723	-1.79316	-2.92066	1.49976	1.2996	1.78558	1.7165	0.0243073	0.00420134	0.0210018	0.0309553	0.0294776	0.015042	0.00456748	0	6.12373	1.04823	5.20086	7.68452	7.27852	3.84311	1.1848	0	7	1	5	8	7	4	1	0
