# Supplementary material for: The effect of Rbfox2 modulation on retinal transcriptome and visual function
Source: Sci Rep. 2020 Nov 12;10:19683. doi: 10.1038/s41598-020-76879-5 (PMC7665016; doi:10.1038/s41598-020-76879-5)
Supplement: Supplementary file 3 — Supplementary Table S3. [file 41598_2020_76879_MOESM3_ESM.xlsx]

## Sheet: Sheet1
THE EFFECT OF RBFOX2 MODULATION ON RETINAL TRANSCRIPTOME AND VISUAL FUNCTION
Lei Gu, Riki Kawaguchi, Joseph Caprioli, Natik Piri

## Sheet: Table S3. Rbfox2 regulated gene
Gene	Rbfox2-/- vs Control
SCGGAAGY_ELK1_02	6.13401
RCGCANGCGY_NRF1_Q6	5.2753
ACTAYRNNNCCCR_UNKNOWN	4.23923
GCCATNTTG_YY1_Q6	3.78733
NRF1_Q6	3.25968
ELK1_02	3.00714
TCCCRNNRTGC_UNKNOWN	2.92511
TGCGCANK_UNKNOWN	2.82686
YY1_Q6	2.66943
GABP_B	2.66216
E2F_Q4	2.63408
GGAANCGGAANY_UNKNOWN	2.63228
CCGNMNNTNACG_UNKNOWN	2.59402
NRF2_01	2.57233
E2F1_Q3	2.55837
E2F_Q6	2.53977
E2F1_Q6_01	2.49012
E2F_Q3	2.47461
YGCGYRCGC_UNKNOWN	2.4617
E2F1_Q6	2.43905
SGCGSSAAA_E2F1DP2_01	2.41018
NFY_C	2.34676
CETS1P54_01	2.305
GKCGCNNNNNNNTGAYG_UNKNOWN	2.30368
MGGAAGTG_GABP_B	2.22476
E2F_Q4_01	2.19586
KRCTCNNNNMANAGC_UNKNOWN	2.19568
E2F1_Q4_01	2.18927
E2F4DP1_01	2.14862
E2F_Q6_01	2.14418
E2F_Q3_01	2.14386
E2F1DP2_01	2.12288
YY1_02	2.11358
E2F_02	2.10173
KCCGNSWTTT_UNKNOWN	2.09611
YTTCCNNNGGAMR_UNKNOWN	2.08556
NFMUE1_Q6	2.08252
E2F1DP1RB_01	2.06023
TEL2_Q6	2.05988
E2F1DP1_01	2.04326
GATTGGY_NFY_Q6_01	2.0235
ACAWNRNSRCGG_UNKNOWN	2.00368
E2F4DP2_01	1.97839
TMTCGCGANR_UNKNOWN	1.94193
MYCMAX_03	1.87076
ATF_B	1.82284
GGGNRMNNYCAT_UNKNOWN	1.77978
USF_01	1.77906
TTCNRGNNNNTTC_HSF_Q6	1.701
AHR_01	1.68621
GGCNKCCATNK_UNKNOWN	1.64552
CREBP1CJUN_01	1.64326
SNACANNNYSYAGA_UNKNOWN	1.62999
GCGNNANTTCC_UNKNOWN	1.59463
TAANNYSGCG_UNKNOWN	1.5366
GATGKMRGCG_UNKNOWN	1.52891
WCAANNNYCAG_UNKNOWN	1.51995
E2F_03	1.46846
GGAMTNNNNNTCCY_UNKNOWN	1.45552
TNCATNTCCYR_UNKNOWN	1.4479
YRTCANNRCGC_UNKNOWN	1.42264
CREB_Q3	1.41619
ARNT_02	1.40321
GCGSCMNTTT_UNKNOWN	1.40094
TGACGTCA_ATF3_Q6	1.39882
NFY_01	1.37759
HNF4_DR1_Q3	1.37702
ACTWSNACTNY_UNKNOWN	1.3732
MAX_01	1.36551
CGGAARNGGCNG_UNKNOWN	1.35433
RRCCGTTA_UNKNOWN	1.3434
CYTAGCAAY_UNKNOWN	1.33709
SREBP1_01	1.33638
RFX1_02	1.32958
NFY_Q6	1.32732
NRSF_01	1.3245
WCTCNATGGY_UNKNOWN	1.32079
CREB_01	1.31237
AACYNNNNTTCCS_UNKNOWN	1.28886
ARNT_01	1.27903
GGCNRNWCTTYS_UNKNOWN	1.27483
USF_Q6_01	1.2594
GTGACGY_E4F1_Q6	1.25885
CREB_Q2_01	1.24279
AHR_Q5	1.23839
AACWWCAANK_UNKNOWN	1.23013
RACTNNRTTTNC_UNKNOWN	1.21773
GGCNNMSMYNTTG_UNKNOWN	1.20789
TTCYRGAA_UNKNOWN	1.18357
PAX8_01	1.16752
MCAATNNNNNGCG_UNKNOWN	1.1343
ATGGYGGA_UNKNOWN	1.12779
PAX5_02	1.12723
CCAATNNSNNNGCG_UNKNOWN	1.12099
GGCKCATGS_UNKNOWN	1.11139
MYC_Q2	1.10971
CCAWNWWNNNGGC_UNKNOWN	1.10783
AAGWWRNYGGC_UNKNOWN	1.10229
STAT3_01	1.10215
USF_Q6	1.09986
E2F1_Q4	1.09872
YTCCCRNNAGGY_UNKNOWN	1.09543
GTTNYYNNGGTNA_UNKNOWN	1.09509
E2F_01	1.09481
USF2_Q6	1.08769
CTGYNNCTYTAA_UNKNOWN	1.07678
KMCATNNWGGA_UNKNOWN	1.0692
USF_02	1.05316
GATA2_01	1.03633
CREB_Q4_01	1.02754
PPAR_DR1_Q2	1.02398
TTTNNANAGCYR_UNKNOWN	1.02041
MIF1_01	1.01914
AP1_Q4_01	1.0106
OLF1_01	1.00125
CREB_Q4	0.982132
GTTRYCATRR_UNKNOWN	0.980124
GTTGNYNNRGNAAC_UNKNOWN	0.964509
CREB_02	0.956511
RORA2_01	0.953594
DR1_Q3	0.950867
RYTGCNNRGNAAC_MIF1_01	0.950487
CAGNWMCNNNGAC_UNKNOWN	0.94267
TGTYNNNNNRGCARM_UNKNOWN	0.93885
TGIF_01	0.935539
RNTCANNRNNYNATTW_UNKNOWN	0.935279
SPZ1_01	0.923396
STAT1_02	0.920205
PPARA_02	0.917744
LXR_DR4_Q3	0.916569
CGTSACG_PAX3_B	0.911383
CMYB_01	0.898956
ATF_01	0.883037
CEBPDELTA_Q6	0.866177
KTGGYRSGAA_UNKNOWN	0.860284
XBP1_01	0.85638
RFX1_01	0.848989
EGR3_01	0.837004
ELK1_01	0.832496
IK1_01	0.825684
CREBP1_Q2	0.825438
EFC_Q6	0.81522
NFY_Q6_01	0.801602
DR3_Q4	0.792196
MYCMAX_01	0.778558
MYOGNF1_01	0.775499
STAT_01	0.774449
CACBINDINGPROTEIN_Q6	0.771342
PPARG_01	0.753697
OSF2_Q6	0.750773
PXR_Q2	0.726101
GCTNWTTGK_UNKNOWN	0.725757
MYAATNNNNNNNGGC_UNKNOWN	0.724625
LXR_Q3	0.716858
STAT_Q6	0.700826
STAT1_01	0.692512
CREB_Q2	0.68504
STAT5A_01	0.679763
CRGAARNNNNCGA_UNKNOWN	0.679164
TAXCREB_02	0.638169
BACH2_01	0.495998
AAANWWTGC_UNKNOWN	0
AAAYRNCTG_UNKNOWN	0
AAAYWAACM_HFH4_01	0
AACTTT_UNKNOWN	0
ACAWYAAAG_UNKNOWN	0
ACCTGTTG_UNKNOWN	0
AFP1_Q6	0
AGCYRWTTC_UNKNOWN	0
AHRARNT_01	0
ALPHACP1_01	0
AMEF2_Q6	0
AML_Q6	0
AML1_01	0
AML1_Q6	0
AP1_01	0
AP1_C	0
AP1_Q2	0
AP1_Q2_01	0
AP1_Q4	0
AP1_Q6	0
AP1_Q6_01	0
AP1FJ_Q2	0
AP2_Q3	0
AP2_Q6	0
AP2_Q6_01	0
AP2ALPHA_01	0
AP2GAMMA_01	0
AP2REP_01	0
AP3_Q6	0
AP4_01	0
AP4_Q5	0
AP4_Q6	0
AP4_Q6_01	0
AR_01	0
AR_02	0
AR_03	0
AR_Q2	0
AR_Q6	0
AREB6_01	0
AREB6_02	0
AREB6_03	0
AREB6_04	0
ARGGGTTAA_UNKNOWN	0
ARP1_01	0
ATCMNTCCGY_UNKNOWN	0
ATF1_Q6	0
ATF3_Q6	0
ATF4_Q2	0
ATF6_01	0
BACH1_01	0
BRN2_01	0
CACCCBINDINGFACTOR_Q6	0
CACGTG_MYC_Q2	0
CAGCTG_AP4_Q5	0
CAGGTA_AREB6_01	0
CAGNYGKNAAA_UNKNOWN	0
CART1_01	0
CATRRAGC_UNKNOWN	0
CATTGTYY_SOX9_B1	0
CCANNAGRKGGC_UNKNOWN	0
CCAWWNAAGG_SRF_Q4	0
CCAWYNNGAAR_UNKNOWN	0
CCCNNGGGAR_OLF1_01	0
CCCNNNNNNAAGWT_UNKNOWN	0
CCTNTMAGA_UNKNOWN	0
CDC5_01	0
CDP_01	0
CDP_02	0
CDPCR1_01	0
CDPCR3_01	0
CDPCR3HD_01	0
CDX2_Q5	0
CEBP_01	0
CEBP_C	0
CEBP_Q2	0
CEBP_Q2_01	0
CEBP_Q3	0
CEBPA_01	0
CEBPB_01	0
CEBPB_02	0
CEBPGAMMA_Q6	0
CHOP_01	0
CHX10_01	0
CIZ_01	0
COMP1_01	0
COREBINDINGFACTOR_Q6	0
COUP_01	0
COUP_DR1_Q6	0
CP2_01	0
CP2_02	0
CREBP1_01	0
CREL_01	0
CRX_Q4	0
CTAWWWATA_RSRFC4_Q2	0
CTCNANGTGNY_UNKNOWN	0
CTGCAGY_UNKNOWN	0
CTGRYYYNATT_UNKNOWN	0
CTTTAAR_UNKNOWN	0
CTTTGA_LEF1_Q2	0
DBP_Q6	0
DR4_Q2	0
E12_Q6	0
E2A_Q2	0
E2F_Q2	0
E2F1_Q3_01	0
E47_01	0
E47_02	0
E4BP4_01	0
E4F1_Q6	0
EGR_Q6	0
EGR1_01	0
EGR2_01	0
ELF1_Q6	0
EN1_01	0
ER_Q6	0
ER_Q6_01	0
ER_Q6_02	0
ERR1_Q2	0
ETF_Q6	0
ETS_Q4	0
ETS1_B	0
ETS2_B	0
EVI1_01	0
EVI1_02	0
EVI1_03	0
EVI1_04	0
EVI1_05	0
EVI1_06	0
FAC1_01	0
FOX_Q2	0
FOXD3_01	0
FOXJ2_01	0
FOXJ2_02	0
FOXM1_01	0
FOXO1_01	0
FOXO1_02	0
FOXO3_01	0
FOXO4_01	0
FOXO4_02	0
FREAC2_01	0
FREAC3_01	0
FREAC4_01	0
FREAC7_01	0
FXR_IR1_Q6	0
FXR_Q3	0
GAANYNYGACNY_UNKNOWN	0
GATA_C	0
GATA_Q6	0
GATA1_01	0
GATA1_02	0
GATA1_03	0
GATA1_04	0
GATA1_05	0
GATA3_01	0
GATA4_Q3	0
GATA6_01	0
GATAAGR_GATA_C	0
GCANCTGNY_MYOD_Q6	0
GCCNNNWTAAR_UNKNOWN	0
GCM_Q2	0
GFI1_01	0
GGARNTKYCCA_UNKNOWN	0
GGATTA_PITX2_Q2	0
GGGNNTTTCC_NFKB_Q6_01	0
GGGTGGRR_PAX4_03	0
GGGYGTGNY_UNKNOWN	0
GNCF_01	0
GR_01	0
GR_Q6	0
GR_Q6_01	0
GRE_C	0
GTCNYYATGR_UNKNOWN	0
GTGGGTGK_UNKNOWN	0
HAND1E47_01	0
HEB_Q6	0
HEN1_01	0
HEN1_02	0
HFH1_01	0
HFH3_01	0
HFH4_01	0
HFH8_01	0
HIF1_Q3	0
HIF1_Q5	0
HLF_01	0
HMEF2_Q6	0
HMGIY_Q6	0
HMX1_01	0
HNF1_01	0
HNF1_C	0
HNF1_Q6	0
HNF3_Q6	0
HNF3ALPHA_Q6	0
HNF3B_01	0
HNF4_01	0
HNF4_01_B	0
HNF4_Q6	0
HNF4ALPHA_Q6	0
HNF6_Q6	0
HOX13_01	0
HOXA4_Q2	0
HP1SITEFACTOR_Q6	0
HSF_Q6	0
HSF1_01	0
HSF2_01	0
HTF_01	0
ICSBP_Q6	0
IK2_01	0
IK3_01	0
IPF1_Q4	0
IRF_Q6	0
IRF1_01	0
IRF1_Q6	0
IRF2_01	0
IRF7_01	0
ISRE_01	0
LBP1_Q6	0
LEF1_Q2	0
LEF1_Q6	0
LFA1_Q6	0
LHX3_01	0
LMO2COM_01	0
LMO2COM_02	0
LYF1_01	0
MAF_Q6	0
MAZ_Q6	0
MAZR_01	0
MEF2_01	0
MEF2_02	0
MEF2_03	0
MEF2_04	0
MEF2_Q6_01	0
MEIS1_01	0
MEIS1AHOXA9_01	0
MEIS1BHOXA9_01	0
MMEF2_Q6	0
MSX1_01	0
MTF1_Q4	0
MYB_Q3	0
MYB_Q5_01	0
MYB_Q6	0
MYCMAX_02	0
MYCMAX_B	0
MYOD_01	0
MYOD_Q6	0
MYOD_Q6_01	0
MYOGENIN_Q6	0
MZF1_01	0
MZF1_02	0
NCX_01	0
NERF_Q2	0
NF1_Q6	0
NF1_Q6_01	0
NFAT_Q4_01	0
NFAT_Q6	0
NFE2_01	0
NFKAPPAB_01	0
NFKAPPAB65_01	0
NFKB_C	0
NFKB_Q6	0
NFKB_Q6_01	0
NGFIC_01	0
NKX22_01	0
NKX25_01	0
NKX25_02	0
NKX3A_01	0
NKX61_01	0
NKX62_Q2	0
NMYC_01	0
NRF2_Q4	0
OCT_C	0
OCT_Q6	0
OCT1_01	0
OCT1_02	0
OCT1_03	0
OCT1_04	0
OCT1_05	0
OCT1_06	0
OCT1_07	0
OCT1_B	0
OCT1_Q5_01	0
OCT1_Q6	0
P300_01	0
P53_02	0
P53_DECAMER_Q2	0
PAX_Q6	0
PAX2_01	0
PAX2_02	0
PAX3_01	0
PAX3_B	0
PAX4_01	0
PAX4_02	0
PAX4_03	0
PAX4_04	0
PAX5_01	0
PAX6_01	0
PAX8_B	0
PBX1_01	0
PBX1_02	0
PEA3_Q6	0
PIT1_Q6	0
PITX2_Q2	0
POU1F1_Q6	0
POU3F2_01	0
POU3F2_02	0
POU6F1_01	0
PPARA_01	0
PR_01	0
PR_02	0
PR_Q2	0
PTF1BETA_Q6	0
PU1_Q6	0
RAAGNYNNCTTY_UNKNOWN	0
RACCACAR_AML_Q6	0
RGAANNTTC_HSF1_01	0
RGAGGAARY_PU1_Q6	0
RGTTAMWNATT_HNF1_01	0
RNCTGNYNRNCTGNY_UNKNOWN	0
RNGTGGGC_UNKNOWN	0
RORA1_01	0
RP58_01	0
RRAGTTGT_UNKNOWN	0
RREB1_01	0
RSRFC4_01	0
RSRFC4_Q2	0
RTAAACA_FREAC2_01	0
RTTTNNNYTGGM_UNKNOWN	0
RYAAAKNNNNNNTTGW_UNKNOWN	0
RYCACNNRNNRNCAG_UNKNOWN	0
RYTAAWNNNTGAY_UNKNOWN	0
RYTGCNWTGGNR_UNKNOWN	0
RYTTCCTG_ETS2_B	0
S8_01	0
SF1_Q6	0
SMAD_Q6	0
SMAD3_Q6	0
SMAD4_Q6	0
SMTTTTGT_UNKNOWN	0
SOX5_01	0
SOX9_B1	0
SP1_01	0
SP1_Q2_01	0
SP1_Q4_01	0
SP1_Q6	0
SP1_Q6_01	0
SP3_Q3	0
SREBP_Q3	0
SREBP1_02	0
SREBP1_Q6	0
SRF_01	0
SRF_C	0
SRF_Q4	0
SRF_Q5_01	0
SRF_Q6	0
SRY_01	0
SRY_02	0
STAT1_03	0
STAT3_02	0
STAT4_01	0
STAT5A_02	0
STAT5A_03	0
STAT5A_04	0
STAT5B_01	0
STAT6_01	0
STAT6_02	0
STTTCRNTTT_IRF_Q6	0
SYATTGTG_UNKNOWN	0
T3R_Q6	0
TAATTA_CHX10_01	0
TAAWWATAG_RSRFC4_Q2	0
TAAYNRNNTCC_UNKNOWN	0
TAL1ALPHAE47_01	0
TAL1BETAE47_01	0
TAL1BETAITF2_01	0
TATA_01	0
TATA_C	0
TATAAA_TATA_01	0
TAXCREB_01	0
TBP_01	0
TCANNTGAY_SREBP1_01	0
TCCATTKW_UNKNOWN	0
TCF11_01	0
TCF11MAFG_01	0
TCF1P_Q6	0
TCF4_Q5	0
TEF_Q6	0
TEF1_Q6	0
TFIIA_Q6	0
TFIII_Q6	0
TGACAGNY_MEIS1_01	0
TGACATY_UNKNOWN	0
TGACCTTG_SF1_Q6	0
TGACCTY_ERR1_Q2	0
TGANNYRGCA_TCF11MAFG_01	0
TGANTCA_AP1_C	0
TGASTMAGC_NFE2_01	0
TGATTTRY_GFI1_01	0
TGAYRTCA_ATF3_Q6	0
TGCCAAR_NF1_Q6	0
TGCTGAY_UNKNOWN	0
TGGAAA_NFAT_Q4_01	0
TGGNNNNNNKCCAR_UNKNOWN	0
TGTTTGY_HNF3_Q6	0
TITF1_Q3	0
TST1_01	0
TTANTCA_UNKNOWN	0
TTANWNANTGGM_UNKNOWN	0
TTAYRTAA_E4BP4_01	0
TTCYNRGAA_STAT5B_01	0
TTF1_Q6	0
TTGCWCAAY_CEBPB_02	0
USF_C	0
VDR_Q3	0
VDR_Q6	0
WGGAATGY_TEF1_Q6	0
WGTTNNNNNAAA_UNKNOWN	0
WHN_B	0
WTGAAAT_UNKNOWN	0
WTTGKCTG_UNKNOWN	0
WWTAAGGC_UNKNOWN	0
WYAAANNRNNNGCG_UNKNOWN	0
YAATNANRNNNCAG_UNKNOWN	0
YAATNRNNNYNATT_UNKNOWN	0
YATGNWAAT_OCT_C	0
YATTNATC_UNKNOWN	0
YCATTAA_UNKNOWN	0
YGACNNYACAR_UNKNOWN	0
YGCANTGCR_UNKNOWN	0
YGTCCTTGR_UNKNOWN	0
YKACATTT_UNKNOWN	0
YNGTTNNNATT_UNKNOWN	0
YNTTTNNNANGCARM_UNKNOWN	0
YRCCAKNNGNCGC_UNKNOWN	0
YTAATTAA_LHX3_01	0
YTAAYNGCT_UNKNOWN	0
YTATTTTNR_MEF2_02	0
YWATTWNNRGCT_UNKNOWN	0
YY1_01	0
YYCATTCAWW_UNKNOWN	0
ZF5_01	0
ZF5_B	0
ZIC1_01	0
ZIC2_01	0
ZIC3_01	0
ZID_01	0
