# Supplementary material for: The effect of Rbfox2 modulation on retinal transcriptome and visual function
Source: Sci Rep. 2020 Nov 12;10:19683. doi: 10.1038/s41598-020-76879-5 (PMC7665016; doi:10.1038/s41598-020-76879-5)
Supplement: Supplementary file 4 — Supplementary Table S4. [file 41598_2020_76879_MOESM4_ESM.xlsx]

## Sheet: Sheet1
THE EFFECT OF RBFOX2 MODULATION ON RETINAL TRANSCRIPTOME AND VISUAL FUNCTION
Lei Gu, Riki Kawaguchi, Joseph Caprioli, Natik Piri

## Sheet: Table S4. Rbfox2 regulated gene
Gene	Rbfox2-/- vs Control
AACTTT_UNKNOWN	-4.37598
CTGCAGY_UNKNOWN	-3.81454
WGGAATGY_TEF1_Q6	-3.4164
STTTCRNTTT_IRF_Q6	-3.31906
FOX_Q2	-3.25016
RP58_01	-3.20075
OCT1_06	-3.1724
CDC5_01	-3.14266
ISRE_01	-3.12284
CAGCTG_AP4_Q5	-3.11472
HNF1_01	-3.08304
HNF3ALPHA_Q6	-3.08263
TGANNYRGCA_TCF11MAFG_01	-2.99144
TGACATY_UNKNOWN	-2.96791
TGANTCA_AP1_C	-2.88148
OCT1_B	-2.87008
ICSBP_Q6	-2.86584
IRF_Q6	-2.85942
IRF1_01	-2.85804
TCF4_Q5	-2.83635
OCT1_02	-2.83069
GR_Q6	-2.81674
TCF11MAFG_01	-2.79601
CEBP_Q2_01	-2.77924
OCT1_04	-2.7728
LEF1_Q6	-2.75995
DBP_Q6	-2.73461
CAGGTA_AREB6_01	-2.73051
SRF_Q5_01	-2.68857
MEF2_01	-2.68448
TGGNNNNNNKCCAR_UNKNOWN	-2.67278
SRF_Q6	-2.65792
TEF_Q6	-2.65427
TAATTA_CHX10_01	-2.65398
TGCCAAR_NF1_Q6	-2.64637
TGCTGAY_UNKNOWN	-2.6441
HMEF2_Q6	-2.62381
PR_Q2	-2.62268
GATA1_04	-2.60461
OCT_C	-2.58562
NF1_Q6_01	-2.57294
RTAAACA_FREAC2_01	-2.57108
AP1_Q6_01	-2.57032
TGACCTY_ERR1_Q2	-2.56885
IRF7_01	-2.56431
TAL1ALPHAE47_01	-2.56235
PIT1_Q6	-2.56036
TGTTTGY_HNF3_Q6	-2.54904
TTANTCA_UNKNOWN	-2.54777
CEBPB_01	-2.54616
GATAAGR_GATA_C	-2.5349
E12_Q6	-2.51254
RYTTCCTG_ETS2_B	-2.50863
OCT1_01	-2.50255
IPF1_Q4	-2.4849
YATGNWAAT_OCT_C	-2.48179
GCANCTGNY_MYOD_Q6	-2.48118
SRF_Q4	-2.4727
PR_01	-2.4682
STAT5A_03	-2.45649
OCT1_05	-2.4533
IRF2_01	-2.44955
NKX62_Q2	-2.44611
NF1_Q6	-2.43225
POU6F1_01	-2.42183
OCT1_Q6	-2.40531
GATA4_Q3	-2.38347
AR_01	-2.37792
WGTTNNNNNAAA_UNKNOWN	-2.36543
CDX2_Q5	-2.35962
TGATTTRY_GFI1_01	-2.35409
SMAD3_Q6	-2.35371
PR_02	-2.34759
TTAYRTAA_E4BP4_01	-2.32987
PAX4_04	-2.32443
RGAGGAARY_PU1_Q6	-2.32151
HNF3B_01	-2.31684
SOX5_01	-2.29573
PU1_Q6	-2.28942
CEBPA_01	-2.28027
RAAGNYNNCTTY_UNKNOWN	-2.27743
PBX1_01	-2.26545
SRY_02	-2.25941
FREAC7_01	-2.25675
CHX10_01	-2.25075
GAANYNYGACNY_UNKNOWN	-2.24252
YCATTAA_UNKNOWN	-2.23552
HOX13_01	-2.22767
MEF2_03	-2.22372
NFAT_Q6	-2.22096
CACCCBINDINGFACTOR_Q6	-2.2133
AREB6_04	-2.21258
TGGAAA_NFAT_Q4_01	-2.20815
LHX3_01	-2.20224
YNGTTNNNATT_UNKNOWN	-2.19879
OCT_Q6	-2.193
FOXJ2_02	-2.19153
CTTTGA_LEF1_Q2	-2.182
GR_Q6_01	-2.16581
YATTNATC_UNKNOWN	-2.1593
STAT4_01	-2.15207
SRF_C	-2.14832
AMEF2_Q6	-2.14488
ARP1_01	-2.13336
AAAYRNCTG_UNKNOWN	-2.12748
TCF11_01	-2.1217
OCT1_Q5_01	-2.11407
AAANWWTGC_UNKNOWN	-2.11168
HIF1_Q5	-2.10868
TST1_01	-2.10738
POU1F1_Q6	-2.10637
SP1_Q4_01	-2.09991
CEBP_Q3	-2.09775
CIZ_01	-2.09671
HFH4_01	-2.0953
NKX61_01	-2.07583
PAX_Q6	-2.07196
ETS2_B	-2.06896
TAL1BETAE47_01	-2.06298
STAT6_01	-2.06018
HMGIY_Q6	-2.05951
SP1_Q2_01	-2.05869
WTGAAAT_UNKNOWN	-2.05239
E47_01	-2.03684
GTGGGTGK_UNKNOWN	-2.03566
LMO2COM_02	-2.02998
PITX2_Q2	-2.02677
HNF6_Q6	-2.02138
MYOD_Q6	-2.0169
EVI1_05	-2.01142
CEBPB_02	-2.00966
FOXJ2_01	-2.00791
BRN2_01	-2.00677
TATAAA_TATA_01	-1.99657
RSRFC4_Q2	-1.99233
S8_01	-1.98667
CDPCR3_01	-1.98642
CHOP_01	-1.98395
HNF3_Q6	-1.98082
AAAYWAACM_HFH4_01	-1.97915
HFH1_01	-1.975
AFP1_Q6	-1.97203
PTF1BETA_Q6	-1.96929
ZIC3_01	-1.96114
YNTTTNNNANGCARM_UNKNOWN	-1.9437
ACCTGTTG_UNKNOWN	-1.94259
EVI1_04	-1.93442
AREB6_02	-1.93135
MEF2_02	-1.93071
SMTTTTGT_UNKNOWN	-1.93044
GCM_Q2	-1.92933
MEIS1AHOXA9_01	-1.92557
WTTGKCTG_UNKNOWN	-1.92284
HTF_01	-1.92071
SOX9_B1	-1.91033
PAX2_02	-1.9028
YTAAYNGCT_UNKNOWN	-1.89704
AP2_Q6_01	-1.8946
GATA_Q6	-1.89448
CREBP1_01	-1.89372
GATA3_01	-1.88006
PAX4_02	-1.8766
CCCNNGGGAR_OLF1_01	-1.8621
ER_Q6_02	-1.86061
TATA_01	-1.8484
NGFIC_01	-1.84403
AP1_Q2	-1.84388
MTF1_Q4	-1.84234
GR_01	-1.83563
T3R_Q6	-1.83272
HSF_Q6	-1.81143
CP2_02	-1.80624
CEBPGAMMA_Q6	-1.80317
SP1_Q6	-1.80051
YTATTTTNR_MEF2_02	-1.79925
VDR_Q6	-1.79889
HLF_01	-1.79678
CTTTAAR_UNKNOWN	-1.78967
MYB_Q6	-1.78426
EVI1_03	-1.77624
CTAWWWATA_RSRFC4_Q2	-1.77236
GGARNTKYCCA_UNKNOWN	-1.76795
GGGTGGRR_PAX4_03	-1.76467
TCF1P_Q6	-1.75416
CEBP_C	-1.74679
GGGYGTGNY_UNKNOWN	-1.74423
NMYC_01	-1.74191
HEN1_01	-1.73806
FOXM1_01	-1.7336
HNF1_Q6	-1.72986
FOXO1_01	-1.72251
P53_02	-1.72002
SYATTGTG_UNKNOWN	-1.71934
AP4_Q5	-1.7132
SRY_01	-1.70579
MMEF2_Q6	-1.70078
FOXD3_01	-1.69284
TEF1_Q6	-1.68955
NFE2_01	-1.68834
NFAT_Q4_01	-1.68243
TAL1BETAITF2_01	-1.68059
GATA1_05	-1.68036
OCT1_07	-1.67376
ER_Q6_01	-1.66972
AP1FJ_Q2	-1.66955
IK2_01	-1.65888
FREAC4_01	-1.65663
ZIC1_01	-1.64663
AP1_Q6	-1.64252
HFH8_01	-1.63478
AP2GAMMA_01	-1.63325
MSX1_01	-1.63109
SREBP1_Q6	-1.62819
POU3F2_01	-1.62295
GATA1_02	-1.61673
GGATTA_PITX2_Q2	-1.59699
RSRFC4_01	-1.59646
CTGRYYYNATT_UNKNOWN	-1.59334
MEIS1BHOXA9_01	-1.58311
RREB1_01	-1.57113
CEBP_Q2	-1.56453
MYOD_Q6_01	-1.55964
LYF1_01	-1.55311
E47_02	-1.55217
SMAD_Q6	-1.54976
YAATNANRNNNCAG_UNKNOWN	-1.54812
ZF5_01	-1.54756
RYAAAKNNNNNNTTGW_UNKNOWN	-1.54746
GATA_C	-1.54728
PEA3_Q6	-1.54403
AML_Q6	-1.54043
TATA_C	-1.53745
BACH1_01	-1.53702
CDP_01	-1.53201
RYCACNNRNNRNCAG_UNKNOWN	-1.52988
YGCANTGCR_UNKNOWN	-1.52505
GATA6_01	-1.51947
STAT1_03	-1.5187
TCCATTKW_UNKNOWN	-1.51867
MYOGENIN_Q6	-1.51787
HEN1_02	-1.51585
CATTGTYY_SOX9_B1	-1.51464
FREAC3_01	-1.51364
STAT5A_04	-1.50565
CEBP_01	-1.50344
LMO2COM_01	-1.50226
STAT6_02	-1.4974
PAX8_B	-1.49705
ZF5_B	-1.49643
HP1SITEFACTOR_Q6	-1.49585
USF_C	-1.49179
GGGNNTTTCC_NFKB_Q6_01	-1.4904
HSF1_01	-1.48958
GFI1_01	-1.48704
TITF1_Q3	-1.4843
NKX3A_01	-1.47831
NRF2_Q4	-1.47774
POU3F2_02	-1.47664
PBX1_02	-1.47637
E2A_Q2	-1.47239
MZF1_02	-1.46961
NKX25_02	-1.46889
TTGCWCAAY_CEBPB_02	-1.4654
HNF4ALPHA_Q6	-1.46147
TTF1_Q6	-1.46012
MYB_Q3	-1.45982
AREB6_01	-1.45841
RNGTGGGC_UNKNOWN	-1.44248
RTTTNNNYTGGM_UNKNOWN	-1.43938
CCAWWNAAGG_SRF_Q4	-1.43536
YY1_01	-1.4264
CREL_01	-1.40959
HEB_Q6	-1.40861
FAC1_01	-1.40841
AHRARNT_01	-1.40047
TGACCTTG_SF1_Q6	-1.39902
TFIIA_Q6	-1.39214
TFIII_Q6	-1.39088
EVI1_02	-1.3907
HIF1_Q3	-1.38994
MYB_Q5_01	-1.38966
HOXA4_Q2	-1.38937
CRX_Q4	-1.38107
EVI1_06	-1.37313
EN1_01	-1.37269
TAAYNRNNTCC_UNKNOWN	-1.37032
HSF2_01	-1.37
AR_03	-1.36796
IK3_01	-1.36691
OCT1_03	-1.36683
NFKB_C	-1.36185
AR_02	-1.35497
STAT5A_02	-1.35031
SF1_Q6	-1.34577
NFKAPPAB_01	-1.34569
E2F1_Q3_01	-1.33833
AP2REP_01	-1.33813
WWTAAGGC_UNKNOWN	-1.33529
AP1_Q2_01	-1.33358
STAT5B_01	-1.33211
CAGNYGKNAAA_UNKNOWN	-1.32835
PAX2_01	-1.31001
MYCMAX_B	-1.29354
PAX3_B	-1.28725
FREAC2_01	-1.28624
FXR_Q3	-1.28547
ELF1_Q6	-1.28519
CDP_02	-1.27968
NKX25_01	-1.27799
CP2_01	-1.27438
AP2_Q6	-1.26467
CART1_01	-1.26409
COREBINDINGFACTOR_Q6	-1.26148
TBP_01	-1.26098
AP1_C	-1.26005
AP1_Q4	-1.25868
ATF4_Q2	-1.25368
MYOD_01	-1.25213
ZIC2_01	-1.24281
HNF1_C	-1.23724
RACCACAR_AML_Q6	-1.23669
MZF1_01	-1.23154
GCCNNNWTAAR_UNKNOWN	-1.21828
AP2ALPHA_01	-1.21679
RNCTGNYNRNCTGNY_UNKNOWN	-1.21403
YGACNNYACAR_UNKNOWN	-1.21194
SRF_01	-1.20781
CDPCR3HD_01	-1.20617
NERF_Q2	-1.19622
YKACATTT_UNKNOWN	-1.18943
LBP1_Q6	-1.18327
ARGGGTTAA_UNKNOWN	-1.17201
MEF2_04	-1.16724
SREBP_Q3	-1.16552
PAX6_01	-1.1642
SP1_01	-1.16134
GATA1_03	-1.16114
YYCATTCAWW_UNKNOWN	-1.15569
RGAANNTTC_HSF1_01	-1.15172
RYTAAWNNNTGAY_UNKNOWN	-1.15149
ERR1_Q2	-1.15098
CTCNANGTGNY_UNKNOWN	-1.14686
GATA1_01	-1.13729
TTCYNRGAA_STAT5B_01	-1.13717
SP3_Q3	-1.1336
AP4_Q6	-1.12883
CCANNAGRKGGC_UNKNOWN	-1.1281
COMP1_01	-1.1213
ETS1_B	-1.11786
CATRRAGC_UNKNOWN	-1.11698
NKX22_01	-1.11154
FOXO4_02	-1.11022
SMAD4_Q6	-1.10861
E4F1_Q6	-1.10345
MEF2_Q6_01	-1.10171
AP1_01	-1.10038
RRAGTTGT_UNKNOWN	-1.09794
TTANWNANTGGM_UNKNOWN	-1.09759
NCX_01	-1.09721
AREB6_03	-1.09485
AP2_Q3	-1.09186
AP4_Q6_01	-1.08964
GRE_C	-1.08669
ATF6_01	-1.08359
IRF1_Q6	-1.08257
EGR2_01	-1.08222
EGR_Q6	-1.08077
P300_01	-1.07879
SREBP1_02	-1.07706
LFA1_Q6	-1.07496
TGAYRTCA_ATF3_Q6	-1.07201
NFKAPPAB65_01	-1.06652
ETS_Q4	-1.06553
MAF_Q6	-1.06286
YRCCAKNNGNCGC_UNKNOWN	-1.06211
ZID_01	-1.05728
ER_Q6	-1.04157
WYAAANNRNNNGCG_UNKNOWN	-1.03775
ETF_Q6	-1.03763
ACAWYAAAG_UNKNOWN	-1.03411
FOXO4_01	-1.03357
GTCNYYATGR_UNKNOWN	-1.03118
PAX4_03	-1.02747
YTAATTAA_LHX3_01	-1.00498
MEIS1_01	-0.997089
TGASTMAGC_NFE2_01	-0.993808
HFH3_01	-0.979708
PAX4_01	-0.977915
YGTCCTTGR_UNKNOWN	-0.970696
EVI1_01	-0.968008
TCANNTGAY_SREBP1_01	-0.955226
MAZR_01	-0.950213
MYCMAX_02	-0.949109
LEF1_Q2	-0.937922
FOXO1_02	-0.933985
AR_Q2	-0.930775
AR_Q6	-0.928135
CCTNTMAGA_UNKNOWN	-0.925699
COUP_01	-0.914002
CCCNNNNNNAAGWT_UNKNOWN	-0.910877
TAXCREB_01	-0.908974
DR4_Q2	-0.906092
PPARA_01	-0.903833
ALPHACP1_01	-0.898326
TGACAGNY_MEIS1_01	-0.896207
GNCF_01	-0.893613
YAATNRNNNYNATT_UNKNOWN	-0.886366
AML1_01	-0.880176
AML1_Q6	-0.874176
AP3_Q6	-0.872836
HMX1_01	-0.869338
TAAWWATAG_RSRFC4_Q2	-0.860464
E4BP4_01	-0.856745
HNF4_01	-0.8566
RGTTAMWNATT_HNF1_01	-0.851152
WHN_B	-0.848363
AGCYRWTTC_UNKNOWN	-0.832341
PAX5_01	-0.830842
FOXO3_01	-0.828995
NFKB_Q6	-0.828642
HAND1E47_01	-0.828312
CACGTG_MYC_Q2	-0.822147
ATF1_Q6	-0.812034
P53_DECAMER_Q2	-0.807303
ATF3_Q6	-0.802591
YWATTWNNRGCT_UNKNOWN	-0.799314
PAX3_01	-0.791755
AP4_01	-0.772637
VDR_Q3	-0.769927
CDPCR1_01	-0.764613
FXR_IR1_Q6	-0.756544
CCAWYNNGAAR_UNKNOWN	-0.755492
HNF4_01_B	-0.750859
NFKB_Q6_01	-0.721354
E2F_Q2	-0.69995
COUP_DR1_Q6	-0.669346
STAT3_02	-0.665123
ATCMNTCCGY_UNKNOWN	-0.653193
RYTGCNWTGGNR_UNKNOWN	-0.558733
HNF4_Q6	-0.525498
RORA1_01	-0.51368
EGR1_01	-0.501463
SP1_Q6_01	-0.46097
MAZ_Q6	-0.455146
AACWWCAANK_UNKNOWN	0
AACYNNNNTTCCS_UNKNOWN	0
AAGWWRNYGGC_UNKNOWN	0
ACAWNRNSRCGG_UNKNOWN	0
ACTAYRNNNCCCR_UNKNOWN	0
ACTWSNACTNY_UNKNOWN	0
AHR_01	0
AHR_Q5	0
AP1_Q4_01	0
ARNT_01	0
ARNT_02	0
ATF_01	0
ATF_B	0
ATGGYGGA_UNKNOWN	0
BACH2_01	0
CACBINDINGPROTEIN_Q6	0
CAGNWMCNNNGAC_UNKNOWN	0
CCAATNNSNNNGCG_UNKNOWN	0
CCAWNWWNNNGGC_UNKNOWN	0
CCGNMNNTNACG_UNKNOWN	0
CEBPDELTA_Q6	0
CETS1P54_01	0
CGGAARNGGCNG_UNKNOWN	0
CGTSACG_PAX3_B	0
CMYB_01	0
CREB_01	0
CREB_02	0
CREB_Q2	0
CREB_Q2_01	0
CREB_Q3	0
CREB_Q4	0
CREB_Q4_01	0
CREBP1_Q2	0
CREBP1CJUN_01	0
CRGAARNNNNCGA_UNKNOWN	0
CTGYNNCTYTAA_UNKNOWN	0
CYTAGCAAY_UNKNOWN	0
DR1_Q3	0
DR3_Q4	0
E2F_01	0
E2F_02	0
E2F_03	0
E2F_Q3	0
E2F_Q3_01	0
E2F_Q4	0
E2F_Q4_01	0
E2F_Q6	0
E2F_Q6_01	0
E2F1_Q3	0
E2F1_Q4	0
E2F1_Q4_01	0
E2F1_Q6	0
E2F1_Q6_01	0
E2F1DP1_01	0
E2F1DP1RB_01	0
E2F1DP2_01	0
E2F4DP1_01	0
E2F4DP2_01	0
EFC_Q6	0
EGR3_01	0
ELK1_01	0
ELK1_02	0
GABP_B	0
GATA2_01	0
GATGKMRGCG_UNKNOWN	0
GATTGGY_NFY_Q6_01	0
GCCATNTTG_YY1_Q6	0
GCGNNANTTCC_UNKNOWN	0
GCGSCMNTTT_UNKNOWN	0
GCTNWTTGK_UNKNOWN	0
GGAANCGGAANY_UNKNOWN	0
GGAMTNNNNNTCCY_UNKNOWN	0
GGCKCATGS_UNKNOWN	0
GGCNKCCATNK_UNKNOWN	0
GGCNNMSMYNTTG_UNKNOWN	0
GGCNRNWCTTYS_UNKNOWN	0
GGGNRMNNYCAT_UNKNOWN	0
GKCGCNNNNNNNTGAYG_UNKNOWN	0
GTGACGY_E4F1_Q6	0
GTTGNYNNRGNAAC_UNKNOWN	0
GTTNYYNNGGTNA_UNKNOWN	0
GTTRYCATRR_UNKNOWN	0
HNF4_DR1_Q3	0
IK1_01	0
KCCGNSWTTT_UNKNOWN	0
KMCATNNWGGA_UNKNOWN	0
KRCTCNNNNMANAGC_UNKNOWN	0
KTGGYRSGAA_UNKNOWN	0
LXR_DR4_Q3	0
LXR_Q3	0
MAX_01	0
MCAATNNNNNGCG_UNKNOWN	0
MGGAAGTG_GABP_B	0
MIF1_01	0
MYAATNNNNNNNGGC_UNKNOWN	0
MYC_Q2	0
MYCMAX_01	0
MYCMAX_03	0
MYOGNF1_01	0
NFMUE1_Q6	0
NFY_01	0
NFY_C	0
NFY_Q6	0
NFY_Q6_01	0
NRF1_Q6	0
NRF2_01	0
NRSF_01	0
OLF1_01	0
OSF2_Q6	0
PAX5_02	0
PAX8_01	0
PPAR_DR1_Q2	0
PPARA_02	0
PPARG_01	0
PXR_Q2	0
RACTNNRTTTNC_UNKNOWN	0
RCGCANGCGY_NRF1_Q6	0
RFX1_01	0
RFX1_02	0
RNTCANNRNNYNATTW_UNKNOWN	0
RORA2_01	0
RRCCGTTA_UNKNOWN	0
RYTGCNNRGNAAC_MIF1_01	0
SCGGAAGY_ELK1_02	0
SGCGSSAAA_E2F1DP2_01	0
SNACANNNYSYAGA_UNKNOWN	0
SPZ1_01	0
SREBP1_01	0
STAT_01	0
STAT_Q6	0
STAT1_01	0
STAT1_02	0
STAT3_01	0
STAT5A_01	0
TAANNYSGCG_UNKNOWN	0
TAXCREB_02	0
TCCCRNNRTGC_UNKNOWN	0
TEL2_Q6	0
TGACGTCA_ATF3_Q6	0
TGCGCANK_UNKNOWN	0
TGIF_01	0
TGTYNNNNNRGCARM_UNKNOWN	0
TMTCGCGANR_UNKNOWN	0
TNCATNTCCYR_UNKNOWN	0
TTCNRGNNNNTTC_HSF_Q6	0
TTCYRGAA_UNKNOWN	0
TTTNNANAGCYR_UNKNOWN	0
USF_01	0
USF_02	0
USF_Q6	0
USF_Q6_01	0
USF2_Q6	0
WCAANNNYCAG_UNKNOWN	0
WCTCNATGGY_UNKNOWN	0
XBP1_01	0
YGCGYRCGC_UNKNOWN	0
YRTCANNRCGC_UNKNOWN	0
YTCCCRNNAGGY_UNKNOWN	0
YTTCCNNNGGAMR_UNKNOWN	0
YY1_02	0
YY1_Q6	0
